# Supplementary material for: Transcriptional Dysregulation of MYC Reveals Common Enhancer-Docking Mechanism
Source: Cell Rep. Author manuscript; Available in PMC 2018 May 1. (PMC5929158; doi:10.1016/j.celrep.2018.03.056)
Supplement: 2 [file NIHMS961951-supplement-2.xlsx]

## Sheet: Sheet1
Table S1. HCT-116 SMC1 HiCHIP results. Related to Figure 1
Data overview	Number
Total sequenced read pairs	239112137
Total mapped read pairs	130529596
Number of bin to bin interactions	15197864
Number of bin to bin interactions with an ORIGAMI score of >=0.9	220561
Origami filtered bin to bin interactions with a PET count of >= 9	144709
Classes of filtered interactions
CTCF-CTCF	6397
Enhancer-Enhancer	4895
Promoter-Promoter	6292
Enhancer-Promoter	6758
