# Supplementary material for: Transcriptional Dysregulation of MYC Reveals Common Enhancer-Docking Mechanism
Source: Cell Rep. Author manuscript; Available in PMC 2018 May 1. (PMC5929158; doi:10.1016/j.celrep.2018.03.056)
Supplement: 3 [file NIHMS961951-supplement-3.xlsx]

## Sheet: Jurkat
Table S2. Transcripton start sites with putative enhancer docking sites. Jurkat data. Related to figure 5.
		CTCF site coordinates
Gene Name	Refseq ID	chrom	start	stop	Constitutive
TNFRSF14	NM_001297605	chr1	2486020	2486923	YES
TNFRSF14	NM_001297605	chr1	2488518	2489181	NO
ZNF593	NM_015871	chr1	26495816	26496778	YES
SNHG12	NR_024127	chr1	28907609	28908842	NO
C1orf50	NM_024097	chr1	43231236	43232304	YES
LINC01144	NR_024270	chr1	45769157	45770216	YES
FOXD2-AS1	NR_026878	chr1	47901776	47904404	YES
LRIG2	NM_001312686	chr1	113614888	113616468	YES
FLJ27354	NR_033981	chr1	90097974	90099210	NO
NUDT17	NM_001012758	chr1	145588176	145590044	YES
PYGO2	NM_138300	chr1	154933966	154934892	YES
RRNAD1	NM_001142560	chr1	156695320	156696997	YES
ARHGAP30	NM_001025598	chr1	161041406	161042274	YES
TOMM40L	NM_001286373	chr1	161194984	161195923	YES
TOMM40L	NM_001286373	chr1	161196914	161197967	YES
POU2F1	NR_037163	chr1	167189478	167190490	YES
SELL	NM_000655	chr1	169680522	169681817	YES
CENPL	NM_001171182	chr1	173793802	173794647	NO
CENPL	NM_001127181	chr1	173793802	173794647	NO
PAFAH2	NM_000437	chr1	26324385	26325112	YES
CHD1L	NM_001256336	chr1	146713873	146715297	YES
NMNAT1	NM_001297779	chr1	10002313	10002998	YES
OMA1	NM_145243	chr1	59011814	59012961	YES
FOXD2	NM_004474	chr1	47901776	47904404	YES
NIPAL3	NM_001322857	chr1	24741607	24742759	YES
SH3BGRL3	NM_031286	chr1	26605898	26606665	YES
PTP4A2	NM_080391	chr1	32403345	32404518	NO
PTP4A2	NM_080391	chr1	32405031	32406070	YES
PIGV	NM_017837	chr1	27115287	27116312	YES
LOC105378853	NR_135038	chr1	91316512	91317625	YES
MTF2	NM_001164391	chr1	93545728	93546523	NO
NMNAT1	NM_001297778	chr1	10002313	10002998	YES
KLHL12	NM_001303109	chr1	202895620	202896405	YES
LZIC	NM_001316973	chr1	10002313	10002998	YES
KLHL12	NM_001303051	chr1	202895620	202896405	YES
HIST2H2AC	NM_003517	chr1	149859241	149860552	YES
LRRC8C	NM_032270	chr1	90097974	90099210	NO
UCK2	NM_012474	chr1	165796259	165797775	NO
HIST2H2BE	NM_003528	chr1	149859241	149860552	YES
GABPB2	NM_144618	chr1	151042672	151044132	YES
DARS2	NM_018122	chr1	173793802	173794647	NO
S100A2	NM_005978	chr1	153540607	153541612	YES
APITD1-CORT	NM_001270517	chr1	10487919	10488599	YES
APITD1-CORT	NM_001270517	chr1	10489951	10491142	YES
RHOU	NM_021205	chr1	228870493	228871765	NO
SNRPE	NM_001304464	chr1	203830399	203831103	YES
UROD	NM_000374	chr1	45479811	45480875	YES
LOC101928120	NM_001321726	chr1	154933966	154934892	YES
HIPK1	NM_152696	chr1	114471897	114473046	NO
IPO13	NM_014652	chr1	44411714	44412693	YES
NEK7	NM_133494	chr1	198125005	198125906	YES
KRTCAP2	NM_173852	chr1	155145365	155146527	YES
KRTCAP2	NM_173852	chr1	155148229	155149892	YES
DDX20	NM_007204	chr1	112297881	112298875	YES
JUN	NM_002228	chr1	59247801	59248559	NO
JUN	NM_002228	chr1	59250571	59251192	YES
UBE2Q1	NM_017582	chr1	154531631	154532600	YES
DHRS3	NM_004753	chr1	12679575	12680667	YES
GNAI3	NM_006496	chr1	110088572	110089563	YES
YOD1	NM_018566	chr1	207222955	207224007	YES
YOD1	NM_018566	chr1	207226303	207227095	NO
PIGV	NM_001202554	chr1	27115287	27116312	YES
GPR3	NM_005281	chr1	27718396	27719835	YES
GPR3	NM_005281	chr1	27721581	27722588	YES
P3H1	NM_001146289	chr1	43231236	43232304	YES
RUSC1	NM_001278230	chr1	155292695	155293952	YES
ELK4	NM_001973	chr1	205600495	205601692	YES
ISG20L2	NM_001303095	chr1	156695320	156696997	YES
LINC01771	NR_131923	chr1	53794041	53795027	NO
GBAP1	NR_002188	chr1	155196207	155197269	YES
COL9A2	NM_001852	chr1	40780541	40781670	YES
SCARNA2	NR_003023	chr1	109642312	109643256	YES
TTC24	NM_001105669	chr1	156553552	156555246	YES
FAM102B	NM_001010883	chr1	109102140	109103269	YES
FAM102B	NM_001010883	chr1	109103436	109105081	YES
HAX1	NM_001018837	chr1	154244416	154245327	YES
DYRK3	NM_001004023	chr1	206807299	206808364	YES
LRP8	NM_001018054	chr1	53794041	53795027	NO
PFKFB2	NM_001018053	chr1	207226303	207227095	NO
AHDC1	NM_001029882	chr1	27932110	27933576	YES
RBM17	NM_032905	chr10	6128148	6129022	YES
RBM17	NM_032905	chr10	6130353	6131739	YES
PRPF18	NM_003675	chr10	13628382	13629323	YES
ARHGAP21	NM_020824	chr10	25011401	25012503	NO
C10orf35	NM_145306	chr10	71389208	71390612	YES
COMTD1	NM_144589	chr10	76994580	76995133	NO
COMTD1	NM_144589	chr10	76995164	76996391	YES
SEC31B	NM_015490	chr10	102278350	102279064	YES
GRK5	NM_005308	chr10	120965864	120967003	NO
GRK5	NM_005308	chr10	120968727	120969750	YES
TFAM	NM_001270782	chr10	60144484	60145712	NO
2017-03-05	NM_017824	chr10	94050263	94051327	YES
2017-03-05	NM_017824	chr10	94051574	94052438	NO
LZTS2	NM_001318099	chr10	102756904	102759725	YES
FAM53B	NM_014661	chr10	126429472	126430486	YES
FAM53B	NM_014661	chr10	126432571	126433399	NO
LOC102723665	NR_135921	chr10	98590022	98591000	YES
FAM160B1	NM_001135051	chr10	116580928	116582191	NO
VSIR	NM_022153	chr10	73532723	73533855	NO
LCOR	NM_001170765	chr10	98590022	98591000	YES
DDIT4	NM_019058	chr10	74034210	74035198	YES
LZTS2	NM_032429	chr10	102753835	102754613	YES
LZTS2	NM_032429	chr10	102756904	102759725	YES
CFL1	NM_005507	chr11	65627316	65628511	YES
ATG16L2	NM_001318766	chr11	72523638	72524575	YES
TM7SF2	NM_001277233	chr11	64877375	64878512	YES
TM7SF2	NM_001277233	chr11	64879167	64881251	YES
TSSC4	NM_001297658	chr11	2421095	2422196	YES
TSSC4	NM_001297658	chr11	2422795	2423366	NO
TSSC4	NM_001297659	chr11	2421095	2422196	YES
TSSC4	NM_001297659	chr11	2422795	2423366	NO
NCR3LG1	NM_001202439	chr11	17372622	17373315	NO
NCR3LG1	NM_001202439	chr11	17375642	17376668	YES
MARK2	NM_001039469	chr11	63604515	63605381	YES
SSSCA1-AS1	NR_038923	chr11	65337231	65337969	YES
SSSCA1	NM_001303024	chr11	65337231	65337969	YES
KLC2	NM_001134776	chr11	66025277	66026497	YES
NUDT8	NM_001243750	chr11	67396311	67397446	YES
NUDT8	NM_001243750	chr11	67397783	67398726	YES
CLPB	NM_001258392	chr11	72144571	72145846	YES
PDE3B	NM_000922	chr11	14664988	14666411	NO
UBE2L6	NM_004223	chr11	57334987	57336430	YES
NLRX1	NM_001282358	chr11	119039021	119040065	YES
NLRX1	NM_001282143	chr11	119039021	119040065	YES
UBASH3B	NM_032873	chr11	122527245	122527962	NO
RHOG	NM_001665	chr11	3862317	3863446	YES
STIM1	NM_001277961	chr11	3875834	3876827	YES
RASGRP2	NM_001098671	chr11	64509925	64511782	YES
BIRC2	NM_001166	chr11	102217374	102218278	YES
PSMA1	NM_148976	chr11	14664988	14666411	NO
ARHGEF17	NM_014786	chr11	73017002	73017471	NO
ARHGEF17	NM_014786	chr11	73018036	73019002	YES
SIK2	NM_015191	chr11	111472479	111473260	YES
SIK2	NM_015191	chr11	111474917	111475648	YES
RASGRP2	NM_001098670	chr11	64509925	64511782	YES
MUS81	NM_025128	chr11	65627316	65628511	YES
FIBP	NM_004214	chr11	65655420	65656997	YES
FIBP	NM_004214	chr11	65657979	65658949	NO
MRPL23	NM_021134	chr11	1967992	1969487	NO
MRPL23	NM_021134	chr11	1969954	1970797	YES
EIF3F	NM_003754	chr11	8008146	8009084	YES
SORL1	NM_003105	chr11	121322476	121323540	NO
UBE2L6	NM_198183	chr11	57334987	57336430	YES
KAT5	NM_001206833	chr11	65478937	65479888	YES
STARD10	NM_006645	chr11	72504366	72505269	YES
CCDC85B	NM_006848	chr11	65655420	65656997	YES
CCDC85B	NM_006848	chr11	65657979	65658949	NO
RBM4B	NM_001286135	chr11	66445653	66446563	YES
CD6	NM_001254750	chr11	60737565	60738539	YES
FAM89B	NM_001098784	chr11	65337231	65337969	YES
FAM89B	NM_001098784	chr11	65341146	65342212	YES
PRDM4	NM_012406	chr12	108154504	108155427	NO
TPI1	NM_001258026	chr12	6977673	6979190	YES
STAT6	NM_001178079	chr12	57505183	57506737	YES
BTG1	NM_001731	chr12	92537565	92538391	YES
BTG1	NM_001731	chr12	92538582	92539450	NO
SART3	NM_014706	chr12	108957022	108957982	YES
C12orf57	NM_001301834	chr12	7053209	7054358	YES
C12orf57	NM_001301837	chr12	7053209	7054358	YES
C1RL-AS1	NR_026947	chr12	7261348	7262405	YES
YARS2	NM_001040436	chr12	32907820	32908768	YES
YARS2	NM_001040436	chr12	32908813	32909730	YES
ALG10B	NM_001013620	chr12	38709765	38710752	YES
LINC00938	NR_028408	chr12	46119259	46120096	YES
LINC00938	NR_028408	chr12	46122182	46123334	YES
DDX23	NM_004818	chr12	49246646	49247648	YES
SLC2A3	NM_006931	chr12	8085442	8086493	YES
SMAGP	NM_001031628	chr12	51663112	51664530	YES
HOXC-AS3	NR_047506	chr12	54378199	54379278	YES
DGKA	NM_001345	chr12	56324450	56325085	YES
ZBTB39	NM_014830	chr12	57399576	57400927	YES
ZBTB39	NM_014830	chr12	57401632	57402526	YES
GLI1	NM_001160045	chr12	57852568	57853604	YES
GLI1	NM_001160045	chr12	57856086	57857027	YES
B4GALNT1	NM_001276468	chr12	58026084	58027663	YES
B4GALNT1	NM_001276469	chr12	58026084	58027663	YES
FGD6	NM_018351	chr12	95611036	95611804	YES
POLR3B	NM_018082	chr12	106751001	106751879	YES
POLR3B	NM_001160708	chr12	106751001	106751879	YES
ERP29	NM_001034025	chr12	112450883	112451751	YES
SUDS3	NM_022491	chr12	118813504	118814679	YES
SUDS3	NM_022491	chr12	118815373	118816264	YES
ORAI1	NM_032790	chr12	122062283	122063171	YES
ORAI1	NM_032790	chr12	122064310	122065193	NO
RHOF	NM_019034	chr12	122231551	122233618	YES
NR4A1	NM_001202233	chr12	52414131	52415237	YES
NR4A1	NM_001202233	chr12	52416963	52418199	YES
NR4A1	NM_001202233	chr12	52419076	52420121	YES
SLC11A2	NM_001174125	chr12	51421768	51422436	NO
PYM1	NM_001143853	chr12	56320133	56321199	YES
GRASP	NM_181711	chr12	52397550	52398487	YES
ATP5G2	NM_005176	chr12	54069515	54070558	YES
SLC11A2	NM_000617	chr12	51421768	51422436	NO
TPI1	NM_001159287	chr12	6977673	6979190	YES
IGFBP6	NM_002178	chr12	53492924	53493825	YES
HOXC10	NM_017409	chr12	54378199	54379278	YES
TPI1	NM_000365	chr12	6977673	6979190	YES
DIP2B	NM_173602	chr12	50898236	50899442	YES
ESPL1	NM_012291	chr12	53661468	53662406	NO
CDK17	NM_001170464	chr12	96793679	96795616	YES
PRKAB1	NM_006253	chr12	120105019	120106196	YES
NDUFA4L2	NM_020142	chr12	57632209	57633593	YES
NDUFA4L2	NM_020142	chr12	57636427	57638049	YES
STAT6	NM_001178078	chr12	57505183	57506737	YES
C12orf57	NM_001301836	chr12	7053209	7054358	YES
MLF2	NR_026581	chr12	6862096	6863472	YES
BAZ2A	NM_013449	chr12	57030145	57031079	YES
LPCAT3	NM_005768	chr12	7125669	7126711	YES
CHST11	NM_001173982	chr12	104850806	104851742	NO
MLF2	NM_005439	chr12	6862096	6863472	YES
PYM1	NM_032345	chr12	56320133	56321199	YES
VEZT	NM_017599	chr12	95611036	95611804	YES
ATXN7L3B	NM_001136262	chr12	74930819	74931716	YES
ATN1	NM_001007026	chr12	7033120	7034060	YES
ALKBH2	NM_001001655	chr12	109530900	109531923	YES
TMEM116	NM_001193453	chr12	112450883	112451751	YES
ARID2	NM_001347839	chr12	46122182	46123334	YES
ARHGEF7	NM_001320851	chr13	111805763	111806845	NO
PDS5B	NM_015032	chr13	33159944	33161136	YES
MYCBP2	NM_015057	chr13	77900379	77901187	NO
ARHGEF7	NM_003899	chr13	111805763	111806845	NO
LCP1	NM_002298	chr13	46758198	46759172	YES
IRF9	NM_006084	chr14	24629907	24630751	YES
CDH24	NM_022478	chr14	23525044	23526096	YES
CDH24	NM_022478	chr14	23526601	23527903	YES
FBXO34	NM_017943	chr14	55737468	55738795	YES
FBXO34	NM_152231	chr14	55737468	55738795	YES
PCNX1	NM_001308160	chr14	71373507	71374615	YES
ELMSAN1	NM_194278	chr14	74224754	74225690	YES
LINC01550	NR_015430	chr14	98444469	98445347	NO
ZNF839	NM_001267828	chr14	102782918	102784219	YES
C14orf2	NM_001127393	chr14	104387441	104388345	YES
BCL11B	NM_001282237	chr14	99737988	99739067	NO
BCL11B	NM_001282237	chr14	99740497	99741639	NO
FUT8	NR_038170	chr14	65878672	65879570	NO
FUT8	NR_038170	chr14	65881688	65882240	YES
CEBPE	NM_001805	chr14	23589581	23590719	YES
ZNF219	NM_001102454	chr14	21571432	21573241	YES
ZNF219	NM_001102454	chr14	21574823	21575668	YES
COCH	NM_001135058	chr14	31343269	31344183	YES
NMB	NM_021077	chr15	85201144	85202083	NO
IMP3	NM_018285	chr15	75930646	75931225	YES
UNC45A	NM_001323619	chr15	91474653	91476412	YES
UNC45A	NM_001323619	chr15	91477043	91478365	YES
MTHFS	NM_001199758	chr15	80188832	80189875	YES
WDR73	NR_130944	chr15	85197597	85198527	YES
HDDC3	NM_001286451	chr15	91474653	91476412	YES
HDDC3	NM_001286451	chr15	91477043	91478365	YES
UNC45A	NM_001323620	chr15	91474653	91476412	YES
UNC45A	NM_001323620	chr15	91477043	91478365	YES
C15orf39	NM_015492	chr15	75493928	75495575	YES
MTHFS	NM_006441	chr15	80188832	80189875	YES
MAN2C1	NM_001256494	chr15	75659884	75660808	YES
LOC102725022	NR_135834	chr15	31507207	31508380	YES
MTHFS	NR_037654	chr15	80188832	80189875	YES
ULK3	NM_001099436	chr15	75134885	75136144	YES
ULK3	NM_001099436	chr15	75137120	75137876	NO
TYRO3	NM_001330264	chr15	41849580	41850516	YES
TYRO3	NM_001330264	chr15	41850842	41851559	NO
CSK	NM_001127190	chr15	75073779	75075068	NO
CMTM3	NR_037613	chr16	66638283	66639537	YES
FBXL19	NM_001282351	chr16	30932585	30933637	YES
GPRC5B	NM_016235	chr16	19895748	19896576	NO
GPRC5B	NM_016235	chr16	19897266	19898222	YES
PAGR1	NM_024516	chr16	29827126	29828966	YES
NETO2	NM_001201477	chr16	47175242	47176274	YES
NETO2	NM_001201477	chr16	47176414	47178743	YES
SOCS1	NM_003745	chr16	11349028	11350329	YES
SOCS1	NM_003745	chr16	11350869	11351789	YES
POLR3E	NM_001258033	chr16	22308116	22309229	YES
TUFM	NM_003321	chr16	28857446	28858356	YES
LOC606724	NR_002454_2	chr16	30198036	30199239	YES
DCTPP1	NR_134471	chr16	30441117	30442146	YES
DCTPP1	NM_024096	chr16	30441117	30442146	YES
FBXL19-AS1	NR_024348	chr16	30932585	30933637	YES
CNEP1R1	NM_001281789	chr16	50058415	50059589	YES
FBXL19	NM_001099784	chr16	30932585	30933637	YES
GSE1	NM_001134473	chr16	85643748	85645966	YES
GSE1	NM_001278184	chr16	85643748	85645966	YES
GSE1	NM_001278184	chr16	85649211	85650289	YES
LOC102724467	NR_120309	chr16	87810994	87812138	YES
LOC102724467	NR_120309	chr16	87812311	87813287	YES
ZNF778	NM_001201407	chr16	89282655	89283492	YES
CMTM3	NR_037619	chr16	66638283	66639537	YES
SH2B1	NM_001308293	chr16	28857446	28858356	YES
TK2	NM_001172643	chr16	66585060	66585910	NO
CMTM3	NM_181553	chr16	66638283	66639537	YES
OSGIN1	NM_182981	chr16	83987289	83988306	YES
CMTM3	NM_144601	chr16	66638283	66639537	YES
SLC7A5	NM_003486	chr16	87904978	87905571	YES
TK2	NM_001272050	chr16	66585060	66585910	NO
CBFA2T3	NM_175931	chr16	89007558	89008827	YES
CARMIL2	NM_001013838	chr16	67678342	67679358	YES
GRB2	NM_203506	chr17	73400034	73401049	YES
PMP22	NM_153322	chr17	15163696	15164775	YES
FMNL1	NM_005892	chr17	43296096	43296930	YES
FMNL1	NM_005892	chr17	43298770	43299621	NO
LASP1	NM_001271608	chr17	37023512	37024378	NO
TIMM22	NM_013337	chr17	899570	900421	YES
TIMM22	NM_013337	chr17	901972	902883	YES
RAD51D	NM_001142571	chr17	33446077	33447453	YES
CORO6	NM_032854	chr17	27945899	27946708	YES
RAB37	NM_001330471	chr17	72732436	72734424	YES
SENP3-EIF4A1	NR_037926	chr17	7463113	7465360	YES
PSMC3IP	NM_001256014	chr17	40729386	40731042	YES
PLCD3	NM_133373	chr17	43208857	43210193	YES
OVCA2	NM_080822	chr17	1944637	1945743	NO
GSG2	NM_031965	chr17	3626509	3627345	NO
MED11	NM_001001683	chr17	4636495	4636947	NO
TAF15	NM_003487	chr17	34135542	34136837	YES
PHF12	NM_001033561	chr17	27280086	27281224	YES
SSH2	NM_033389	chr17	28258034	28259125	YES
SSH2	NM_001282129	chr17	28258034	28259125	YES
FNDC8	NM_017559	chr17	33446077	33447453	YES
TOP2A	NM_001067	chr17	38571517	38572204	YES
PLEKHH3	NM_024927	chr17	40825573	40826683	YES
PLEKHH3	NM_024927	chr17	40831358	40832602	YES
UBTF	NM_001076683	chr17	42295379	42297365	YES
ACBD4	NM_001135705	chr17	43212494	43213382	YES
HEXIM1	NM_006460	chr17	43225891	43227121	YES
RSAD1	NM_018346	chr17	48555489	48557497	YES
DDX5	NM_001320597	chr17	62503094	62504067	YES
DDX5	NM_004396	chr17	62503094	62504067	YES
DDX5	NM_001320596	chr17	62503094	62504067	YES
DDX5	NM_001320595	chr17	62503094	62504067	YES
CEP95	NM_001316990	chr17	62503094	62504067	YES
LOC100507002	NR_110801	chr17	63096311	63097452	YES
RPL38	NM_000999	chr17	72199199	72200111	YES
RAB37	NM_001163989	chr17	72732436	72734424	YES
RAB37	NM_001006638	chr17	72732436	72734424	YES
ARHGDIA	NM_001185077	chr17	79826789	79828214	YES
ARHGDIA	NM_001185077	chr17	79829089	79829894	NO
SLC35B1	NM_001278784	chr17	47784575	47786249	YES
RAI1	NM_030665	chr17	17584066	17585393	YES
TSPOAP1-AS1	NR_038413	chr17	56406448	56407297	YES
GRB2	NM_002086	chr17	73400034	73401049	YES
TSPOAP1	NM_001261835	chr17	56406448	56407297	YES
2017-09-09	NM_001113493	chr17	75370307	75371092	NO
MRPL38	NM_032478	chr17	73900699	73901691	YES
DHRS13	NM_144683	chr17	27229183	27230697	YES
ASGR1	NM_001197216	chr17	7080357	7081428	YES
LOC105371430	NR_136407	chr17	261821	262640	YES
ZSWIM7	NM_001042697	chr17	15901598	15902194	YES
SCRN2	NM_001145023	chr17	45918052	45919223	YES
SCRN2	NM_001145023	chr17	45920315	45921051	YES
EPOP	NM_001130677	chr17	36833082	36833931	YES
EPOP	NM_001130677	chr17	36830398	36831270	NO
BCL2	NM_000633	chr18	60987257	60988165	NO
TYMSOS	NM_001012716	chr18	657425	658333	NO
TYMS	NM_001071	chr18	657425	658333	NO
ENOSF1	NM_202758	chr18	711497	713329	YES
ENOSF1	NM_001126123	chr18	711497	713329	YES
MYL12A	NM_001303048	chr18	3245805	3246723	YES
MYL12A	NM_001303047	chr18	3245805	3246723	YES
C18orf25	NM_001008239	chr18	43753025	43754457	YES
RPS19	NM_001321484	chr19	42363388	42364282	YES
HOOK2	NM_001100176	chr19	12885914	12886790	YES
HOOK2	NM_001100176	chr19	12888042	12889087	YES
HNRNPUL1	NM_001321208	chr19	41767819	41768716	YES
UHRF1	NM_001290051	chr19	4911549	4912408	YES
C19orf12	NM_001031726	chr19	30207147	30208073	YES
FLT3LG	NM_001204502	chr19	49976858	49977947	YES
FLT3LG	NM_001204502	chr19	49979261	49980145	YES
ZBTB45	NM_001316979	chr19	59028329	59028939	NO
ZBTB45	NM_001316979	chr19	59030008	59031898	YES
SF3A2	NM_007165	chr19	2235806	2237035	YES
FAM32A	NM_014077	chr19	16293390	16294185	YES
FAM32A	NM_014077	chr19	16296111	16296973	YES
CA11	NM_001217	chr19	49149342	49150168	YES
PRMT1	NM_001207042	chr19	50180826	50181816	YES
GSK3A	NM_019884	chr19	42748718	42749537	YES
PSMC4	NM_006503	chr19	40476313	40477173	YES
WDR18	NM_024100	chr19	982495	983456	YES
APBA3	NM_004886	chr19	3761326	3762186	YES
MRPL54	NM_172251	chr19	3761326	3762186	YES
EEF2	NM_001961	chr19	3985987	3986981	YES
EEF2	NM_001961	chr19	3987451	3988412	YES
FEM1A	NM_018708	chr19	4790981	4791873	YES
PLEKHF1	NM_024310	chr19	30158612	30159373	NO
GPR108	NM_001080452	chr19	6736359	6737639	YES
GPR108	NM_001080452	chr19	6738308	6739102	YES
TRAPPC5	NM_001042461	chr19	7745214	7746187	YES
TRAPPC5	NM_001042461	chr19	7746323	7747390	NO
TIMM44	NM_006351	chr19	8008620	8009930	YES
KRI1	NM_023008	chr19	10675653	10677039	YES
ZNF491	NM_152356	chr19	11907922	11908914	YES
NDUFB7	NM_004146	chr19	14682377	14683501	YES
NDUFB7	NM_004146	chr19	14684972	14685445	YES
GMIP	NM_001288998	chr19	19754297	19755224	YES
PLEKHG2	NM_022835	chr19	39902166	39903944	YES
RPS19	NM_001022	chr19	42363388	42364282	YES
ZNF576	NM_001145347	chr19	44098484	44099415	YES
EML2-AS1	NR_130728	chr19	46142062	46142867	NO
EML2-AS1	NR_130728	chr19	46145031	46145942	YES
EML2-AS1	NR_130728	chr19	46146069	46147071	YES
ZNF616	NM_178523	chr19	52642139	52643237	YES
RPL18A	NM_000980	chr19	17969986	17970952	YES
UHRF1	NM_001290052	chr19	4911549	4912408	YES
EML2	NM_001193269	chr19	46145031	46145942	YES
EML2	NM_001193269	chr19	46146069	46147071	YES
HNRNPUL1	NM_144732	chr19	41767819	41768716	YES
SLC27A5	NM_001321196	chr19	59024920	59025963	YES
ZBTB45	NM_001316978	chr19	59028329	59028939	NO
ZBTB45	NM_001316978	chr19	59030008	59031898	YES
HNRNPUL1	NM_007040	chr19	41767819	41768716	YES
EID2B	NM_152361	chr19	40023088	40024034	YES
EML2	NM_012155	chr19	46142062	46142867	NO
EML2	NM_012155	chr19	46145031	46145942	YES
MRPS12	NM_033362	chr19	39420465	39421661	YES
MRPS12	NM_033362	chr19	39423221	39423789	YES
EPOR	NM_000121	chr19	11491239	11493165	YES
EPOR	NM_000121	chr19	11493225	11494581	YES
UHRF1	NM_001048201	chr19	4911549	4912408	YES
IRGQ	NM_001007561	chr19	44098484	44099415	YES
HNRNPUL1	NM_001301016	chr19	41767819	41768716	YES
IKZF2	NM_001079526	chr2	214018195	214019041	YES
AAMP	NM_001087	chr2	219137103	219138168	YES
NHEJ1	NM_024782	chr2	220024434	220025644	YES
TP53I3	NM_004881	chr2	24306642	24308099	YES
PPP3R1	NM_000945	chr2	68477849	68478974	YES
RTN4	NM_001321863	chr2	55275927	55277871	YES
CD8A	NM_001145873	chr2	87035219	87036284	YES
ANKRD39	NM_016466	chr2	97523398	97524293	YES
MAL	NM_002371	chr2	95687868	95689424	YES
AFTPH	NM_001002243	chr2	64749650	64750543	YES
ATP6V1B1-AS1	NR_110273	chr2	71173600	71174660	YES
ATP6V1B1-AS1	NR_110273	chr2	71175280	71176429	YES
ANKRD36C	NM_001310154	chr2	96657880	96659086	YES
DDX18	NM_006773	chr2	118571497	118572644	YES
STK39	NM_013233	chr2	169102661	169104758	NO
ITGA4	NM_000885	chr2	182321456	182322492	NO
ANKRD44	NM_001195144	chr2	198175166	198176091	NO
PNKD	NM_001077399	chr2	219137103	219138168	YES
CTDSP1	NM_001206878	chr2	219260263	219261403	YES
PPP1R1C	NR_048567	chr2	182818740	182819642	YES
TP53I3	NM_001206802	chr2	24306642	24308099	YES
RBM45	NM_152945	chr2	178974337	178975090	YES
RBM45	NM_152945	chr2	178976536	178977719	YES
HS1BP3	NM_022460	chr2	20850400	20851361	YES
TRIB2	NM_021643	chr2	12855786	12857168	YES
TRIB2	NM_021643	chr2	12857334	12858088	YES
RRM2	NM_001165931	chr2	10264442	10265332	YES
FAM136A	NM_001329755	chr2	70528105	70529612	YES
FAM136A	NM_001329755	chr2	70530696	70531485	YES
CASP8	NM_001080124	chr2	202096608	202097605	YES
NFU1	NM_001002755	chr2	69663687	69665081	YES
NFE2L2	NM_001145412	chr2	178127929	178129020	YES
BHLHE23	NM_080606	chr20	61640014	61641183	YES
PCNA	NM_002592	chr20	5106754	5107829	YES
CEBPB	NM_001285878	chr20	48806425	48809069	YES
LIME1	NM_001305655	chr20	62369765	62370458	NO
BCL2L1	NR_134257	chr20	30310272	30312290	YES
CDS2	NM_003818	chr20	5106754	5107829	YES
SCAND1	NM_016558	chr20	34541908	34543092	YES
APMAP	NM_020531	chr20	24975168	24976115	YES
ABALON	NR_131907	chr20	30310272	30312290	YES
ZNF341	NM_001282933	chr20	32319217	32320621	YES
GGT7	NM_178026	chr20	33460218	33461222	YES
GGT7	NM_178026	chr20	33461623	33462447	YES
ACSS2	NM_001242393	chr20	33460218	33461222	YES
ACSS2	NM_001242393	chr20	33461623	33462447	YES
CEBPB-AS1	NR_125739	chr20	48806425	48809069	YES
SLC2A4RG	NM_020062	chr20	62369765	62370458	NO
FAM83D	NM_030919	chr20	37554441	37555398	YES
TFAP2C	NM_003222	chr20	55201328	55202227	NO
TFAP2C	NM_003222	chr20	55204996	55206078	NO
BCL2L1	NM_001322242	chr20	30310272	30312290	YES
BCL2L1	NM_001317920	chr20	30310272	30312290	YES
GSS	NM_000178	chr20	33543444	33544141	YES
PPP1R16B	NM_001172735	chr20	37434714	37435480	NO
BCL2L1	NM_001191	chr20	30310272	30312290	YES
SCAND1	NM_033630	chr20	34541908	34543092	YES
LINC01424	NR_109928	chr21	46219770	46220625	NO
LINC01424	NR_109928	chr21	46220691	46221894	NO
MRPL39	NM_017446	chr21	26979401	26981236	YES
ETS2	NM_001256295	chr21	40177738	40178653	NO
ETS2	NM_005239	chr21	40177738	40178653	NO
SMTN	NM_001207018	chr22	31478360	31479293	YES
SMTN	NM_001207018	chr22	31480785	31481970	YES
DGCR14	NM_022719	chr22	19131848	19132803	YES
BCR	NM_004327	chr22	23520599	23521276	YES
RPS19BP1	NM_194326	chr22	39926509	39927378	NO
RPS19BP1	NM_194326	chr22	39930469	39931663	YES
NDUFA6-AS1	NR_034118	chr22	42486555	42487611	YES
CRYBB2P1	NR_033733	chr22	25843482	25844513	YES
PEX26	NM_001199319	chr22	18558568	18559440	YES
PEX26	NM_001127649	chr22	18558568	18559440	YES
GATSL3	NM_001037666	chr22	30682424	30684713	YES
MTFP1	NM_001003704	chr22	30822033	30822985	YES
NDUFA6	NM_002490	chr22	42486555	42487611	YES
TIPARP	NM_015508	chr3	156391616	156393886	YES
CD96	NM_001318889	chr3	111258323	111259195	NO
BCL6	NM_001706	chr3	187465441	187466483	YES
SEMA3G	NM_020163	chr3	52478610	52479524	YES
SEMA3G	NM_020163	chr3	52480672	52481746	YES
XYLB	NM_005108	chr3	38387715	38388847	YES
NCK1	NM_001291999	chr3	136581007	136581937	NO
NCBP2	NM_001308036	chr3	196668749	196669774	YES
NAA50	NM_001308445	chr3	113463735	113465140	YES
EXOG	NM_001145464	chr3	38537187	38538319	YES
SLC6A6	NM_001134367	chr3	14443553	14444282	NO
RRP9	NM_004704	chr3	51975667	51976840	YES
PXK	NM_001289095	chr3	58318244	58319195	NO
SHQ1	NM_018130	chr3	72900096	72901051	YES
ATP6V1A	NM_001690	chr3	113463735	113465140	YES
ATP2C1	NM_001199179	chr3	130611119	130612857	YES
ATP2C1	NM_001001485	chr3	130611119	130612857	YES
ATP2C1	NM_001199185	chr3	130611119	130612857	YES
ATP2C1	NM_001001486	chr3	130611119	130612857	YES
STAG1	NM_005862	chr3	136470372	136471762	YES
SPSB4	NM_080862	chr3	140768382	140769238	NO
SPSB4	NM_080862	chr3	140769486	140770942	NO
CHST2	NM_004267	chr3	142839041	142840923	NO
ZNF639	NM_016331	chr3	179040123	179041455	YES
NCBP2-AS2	NR_024388	chr3	196668749	196669774	YES
MAPKAPK3	NM_001243926	chr3	50648658	50649586	NO
MAPKAPK3	NM_001243926	chr3	50651178	50652210	YES
TIPARP	NM_001184718	chr3	156391616	156393886	YES
ALG3	NM_005787	chr3	183967058	183968633	YES
LIMD1	NM_014240	chr3	45634331	45635557	YES
CRELD1	NM_015513	chr3	9972518	9973241	NO
CRELD1	NM_015513	chr3	9974111	9975339	YES
FLNB	NM_001164317	chr3	57993516	57994689	YES
SEC13	NM_001136026	chr3	10363759	10364386	YES
SEC13	NM_001136232	chr3	10363759	10364386	YES
CRELD1	NM_001031717	chr3	9972518	9973241	NO
CRELD1	NM_001031717	chr3	9974111	9975339	YES
PARP3	NM_001003931	chr3	51975667	51976840	YES
ALG3	NM_001006941	chr3	183967058	183968633	YES
NCBP2	NM_001042540	chr3	196668749	196669774	YES
PDGFC	NM_016205	chr4	157889370	157890206	NO
PDGFC	NM_016205	chr4	157891769	157892541	NO
PDGFC	NM_016205	chr4	157892670	157893758	NO
RUFY3	NM_001130709	chr4	71569970	71570877	NO
FAT1	NM_005245	chr4	187646640	187647587	YES
SLC2A9	NM_020041	chr4	10020104	10021118	YES
LINC01096	NR_015450	chr4	13550285	13551140	YES
PDS5A	NM_001100399	chr4	39977750	39980147	YES
CEP135	NM_025009	chr4	56814448	56815491	YES
UTP3	NM_020368	chr4	71553488	71554491	YES
USO1	NM_001290049	chr4	76648915	76649942	YES
METAP1	NM_015143	chr4	99916020	99917426	YES
NDST3	NM_004784	chr4	118955104	118956006	NO
SPRY1	NM_001258039	chr4	124318916	124320062	YES
MND1	NM_001253861	chr4	154265223	154266297	YES
COQ2	NM_015697	chr4	84202920	84203862	YES
PRR7	NM_001174102	chr5	176873299	176874109	NO
DUSP1	NM_004417	chr5	172197234	172198574	YES
DUSP1	NM_004417	chr5	172198627	172199795	YES
PCBD2	NM_032151	chr5	134239952	134241905	YES
PTGER4	NM_000958	chr5	40680814	40681721	NO
LOC648987	NR_104651	chr5	43064825	43065728	YES
LOC100132356	NR_034127	chr5	43064825	43065728	YES
LOC100506639	NR_102752	chr5	43064825	43065728	YES
LINC01336	NR_126375	chr5	74345412	74346808	YES
LINC01336	NR_126375	chr5	74348898	74349621	NO
IQGAP2	NM_006633	chr5	75698546	75700212	YES
LYSMD3	NM_001286812	chr5	89825606	89826548	YES
RGMB	NM_001012761	chr5	98103542	98105502	YES
RGMB	NM_001012761	chr5	98106959	98107855	YES
CDKN2AIPNL	NM_080656	chr5	133747080	133748166	YES
JADE2	NM_001289984	chr5	133861752	133863936	YES
JADE2	NM_015288	chr5	133861752	133863936	YES
UBTD2	NM_152277	chr5	171710149	171711069	NO
ZNF354A	NM_001324339	chr5	178157222	178158251	YES
EPB41L4A-AS1	NR_015370	chr5	111496014	111496974	YES
GNPDA1	NM_005471	chr5	141391393	141392963	YES
GNPDA1	NM_005471	chr5	141394579	141395284	YES
DIAPH1	NM_001079812	chr5	140998255	140999299	YES
MAP3K5	NM_005923	chr6	137113059	137114750	YES
LOC730101	NR_024403	chr6	52528164	52529278	YES
PRIM2	NM_000947	chr6	57181213	57182276	YES
TNFRSF21	NM_014452	chr6	47277287	47278235	YES
FOXO3	NM_201559	chr6	108878968	108879736	NO
MYB	NM_001130172	chr6	135504654	135505608	YES
KCNK5	NM_003740	chr6	39196842	39197898	YES
DNPH1	NM_006443	chr6	43196638	43197811	YES
UST	NM_005715	chr6	149067582	149069205	YES
ICK	NM_014920	chr6	52926248	52927158	YES
NQO2	NM_001318940	chr6	3001972	3002550	YES
NQO2	NM_001318940	chr6	2998262	2999306	YES
GSTA4	NM_001512	chr6	52859680	52860416	YES
GSTA4	NM_001512	chr6	52861004	52862108	YES
DEF6	NM_022047	chr6	35265217	35265984	YES
HIVEP2	NM_006734	chr6	143263685	143264566	NO
TAGAP	NM_054114	chr6	159463405	159464294	YES
TAGAP	NM_054114	chr6	159466712	159467454	NO
ELOVL4	NM_022726	chr6	80655702	80656677	NO
ELOVL4	NM_022726	chr6	80658618	80659484	YES
PRIM2	NM_001282488	chr6	57181213	57182276	YES
LINC01011	NR_026856	chr6	2988977	2989865	YES
NQO2	NM_000904	chr6	3001972	3002550	YES
NQO2	NM_000904	chr6	2998262	2999306	YES
ABT1	NM_013375	chr6	26595695	26596670	YES
E2F3	NM_001949	chr6	20400561	20401302	YES
E2F3	NM_001949	chr6	20404411	20405452	YES
C6orf223	NM_001171992	chr6	43968770	43969646	NO
NDUFAF4	NM_014165	chr6	97345223	97346315	YES
CD164	NM_001346500	chr6	109704249	109704987	YES
FYN	NM_002037	chr6	112193521	112195063	NO
LOC100130476	NR_049793	chr6	138187742	138189337	YES
SIRT5	NM_012241	chr6	13573970	13576012	YES
MAPK14	NM_001315	chr6	35994861	35995805	YES
E2F3	NM_001243076	chr6	20404411	20405452	YES
CDK6	NM_001259	chr7	92461896	92463758	YES
PCOLCE	NM_002593	chr7	100197914	100198602	NO
PCOLCE	NM_002593	chr7	100201725	100202941	YES
HIPK2	NM_001113239	chr7	139475347	139476199	YES
GATAD1	NM_021167	chr7	92076332	92078151	YES
CDK6	NM_001145306	chr7	92461896	92463758	YES
POP7	NM_005837	chr7	100302562	100303708	YES
MRPS33	NM_016071	chr7	140711769	140712520	YES
MRPS33	NM_016071	chr7	140714360	140715293	NO
FAM133DP	NR_034169	chr7	92218642	92220738	YES
LOC101927497	NR_110086	chr7	92461896	92463758	YES
INTS1	NM_001080453	chr7	1543495	1544618	YES
STK17A	NM_004760	chr7	43622006	43623646	YES
PVRIG	NM_024070	chr7	99814326	99816192	YES
PMPCB	NM_004279	chr7	102937357	102938310	YES
MRPS33	NM_053035	chr7	140711769	140712520	YES
MRPS33	NM_053035	chr7	140714360	140715293	NO
ZNF786	NM_152411	chr7	148787375	148788457	YES
ZNF767P	NR_027788	chr7	149321053	149323186	YES
PAXIP1-AS2	NR_024476	chr7	154719052	154719936	YES
CDK13	NM_003718	chr7	39990711	39991497	NO
NUP205	NM_001329434	chr7	135242983	135243795	YES
FAM133B	NM_001040057	chr7	92218642	92220738	YES
BRF2	NM_018310	chr8	37708741	37709342	YES
FAM49B	NM_001256763	chr8	130951440	130952369	YES
REEP4	NM_001316964	chr8	21998380	21999614	NO
ST3GAL1	NM_003033	chr8	134581505	134582491	YES
PPP1R3B	NM_001201329	chr8	9007930	9008885	YES
MYC	NM_002467	chr8	128745887	128746781	YES
MYC	NM_002467	chr8	128748045	128748874	YES
MYC	NM_002467	chr8	128749636	128750573	YES
CHMP7	NM_152272	chr8	23103467	23104989	YES
CHMP7	NM_001317899	chr8	23103467	23104989	YES
PPP1R3B	NM_024607	chr8	9007930	9008885	YES
FBXO43	NM_001029860	chr8	101155979	101156841	YES
FBXO43	NM_001029860	chr8	101157749	101158570	NO
MINCR	NR_120682	chr8	144363423	144364506	YES
MFSD3	NM_138431	chr8	145733521	145735733	YES
FAM49B	NM_001330612	chr8	130951440	130952369	YES
PIGO	NM_152850	chr9	35095914	35097138	YES
PTBP3	NM_001244898	chr9	115094770	115095601	YES
PTBP3	NM_001244898	chr9	115095736	115096777	YES
DDX58	NM_014314	chr9	32526108	32526997	NO
RAPGEF1	NM_005312	chr9	134614834	134616114	YES
CDK9	NM_001261	chr9	130548802	130549660	YES
CDK9	NM_001261	chr9	130546834	130548275	YES
SNAPC4	NM_003086	chr9	139294253	139295330	YES
LOC101926948	NR_135130	chr9	35646447	35647421	YES
RAPGEF1	NM_001304275	chr9	134614834	134616114	YES
PTBP3	NM_001163788	chr9	115094770	115095601	YES
PTBP3	NM_001163788	chr9	115095736	115096777	YES
NFIL3	NM_005384	chr9	94185356	94186058	NO
NDUFB6	NM_001199987	chr9	32572051	32573143	YES
NDUFB6	NM_001199987	chr9	32574710	32575379	NO
RPP25L	NM_148178	chr9	34612465	34613382	YES
PHF19	NM_001009936	chr9	123639038	123640122	NO
RALGDS	NM_001042368	chr9	136022526	136023584	YES
RALGDS	NM_001042368	chr9	136024658	136025400	NO
UBA1	NM_003334	chrX	47052667	47053470	YES
UBA1	NM_153280	chrX	47052667	47053470	YES

## Sheet: HCT-116
Table S2. Transcripton start sites with putative enhancer docking sites. HCT-116 data. Related to figure 5.
		CTCF site coordinates
Gene Name	Refseq ID	chrom	start	stop	Constitutive
MIB2	NM_001170686	chr1	1550419	1550784	NO
MIB2	NM_001170689	chr1	1550419	1550784	NO
SKI	NM_003036	chr1	2160614	2161025	NO
HES2	NM_019089	chr1	6480033	6480351	NO
ESPN	NM_031475	chr1	6483238	6484122	YES
SPSB1	NM_025106	chr1	9354947	9355498	NO
PIK3CD-AS2	NR_126366	chr1	9750019	9750562	NO
CASZ1	NM_001079843	chr1	10853776	10854307	NO
CASZ1	NM_001079843	chr1	10856697	10857032	NO
FBXO6	NM_018438	chr1	11723893	11724435	YES
TMEM51-AS1	NR_027136	chr1	15478488	15479604	NO
TMEM51-AS1	NR_027136	chr1	15480497	15481143	YES
TMEM51	NM_001136216	chr1	15478488	15479604	NO
TMEM51	NM_001136216	chr1	15480497	15481143	YES
TMEM51	NM_001136218	chr1	15478488	15479604	NO
TMEM51	NM_001136218	chr1	15480497	15481143	YES
LINC00339	NR_023919	chr1	22349315	22349735	YES
LINC00339	NR_023919	chr1	22350903	22351315	NO
LINC00339	NR_023919	chr1	22352160	22352697	NO
DHDDS	NM_001243564	chr1	26758452	26759079	NO
KDF1	NM_152365	chr1	27286662	27287065	NO
TRNP1	NM_001013642	chr1	27318005	27318543	NO
XKR8	NM_018053	chr1	28285829	28287217	NO
PHACTR4	NM_001048183	chr1	28694540	28695263	NO
PHACTR4	NM_001048183	chr1	28696114	28696508	NO
MATN1-AS1	NR_034182	chr1	31191451	31192793	YES
BSDC1	NM_001143888	chr1	32860055	32860539	NO
NES	NM_006617	chr1	156647204	156648540	YES
FOXD2-AS1	NR_026878	chr1	47897973	47898453	NO
FOXD2-AS1	NR_026878	chr1	47901795	47902872	YES
CGN	NM_020770	chr1	151481230	151481812	NO
ZFYVE9	NM_004799	chr1	52607379	52607990	YES
ZCCHC11	NM_001009881	chr1	53018239	53018741	NO
BCAR3	NM_003567	chr1	94146148	94146820	NO
BCAR3	NM_003567	chr1	94147297	94147606	NO
BCAR3	NM_001261408	chr1	94309663	94310267	YES
BCAR3	NM_001261408	chr1	94311555	94312130	NO
BCAR3	NM_001261408	chr1	94312727	94313408	NO
BCAR3	NM_001261408	chr1	94313422	94313832	NO
LAMTOR5-AS1	NR_102697	chr1	110950255	110950659	NO
ADAM15	NM_001261464	chr1	155022559	155023760	YES
ADAM15	NM_001261464	chr1	155024747	155025376	NO
ATP8B2	NM_020452	chr1	154298438	154299371	YES
ATP8B2	NM_020452	chr1	154301599	154302036	NO
RAB25	NM_020387	chr1	156030660	156031450	NO
TINAGL1	NM_001204415	chr1	32041746	32042335	NO
MIR9-1	NR_029691	chr1	156389597	156390078	NO
RRNAD1	NM_001142560	chr1	156695123	156696982	YES
PEAR1	NM_001080471	chr1	156861809	156862548	YES
B4GALT3	NM_001199873	chr1	161147374	161147938	NO
ATP2B4	NM_001001396	chr1	203594615	203595456	NO
ATP2B4	NM_001001396	chr1	203595709	203596074	NO
PTPRU	NM_001195001	chr1	29562656	29563125	NO
C1orf115	NM_024709	chr1	220863288	220864086	YES
SRP9	NM_001130440	chr1	225964842	225966019	YES
ARID4B	NM_016374	chr1	235491859	235492252	NO
ARID4B	NM_016374	chr1	235492270	235492677	NO
ZNF672	NM_024836	chr1	249132870	249133233	NO
MIR34AHG	NR_132742	chr1	9241266	9242705	YES
EIF3I	NM_003757	chr1	32687670	32688070	NO
STRIP1	NM_033088	chr1	110576934	110577449	NO
FOXD2	NM_004474	chr1	47901795	47902872	YES
FOXD2	NM_004474	chr1	47903099	47903901	YES
PTP4A2	NM_080391	chr1	32403850	32404431	NO
PTP4A2	NM_080391	chr1	32405241	32406025	YES
RPL11	NM_000975	chr1	24017858	24018921	YES
PPOX	NM_000309	chr1	161135164	161136404	YES
GALE	NM_000403	chr1	24124952	24125357	NO
GALE	NM_000403	chr1	24125749	24126309	NO
GALE	NM_000403	chr1	24127115	24127428	NO
DUSP23	NM_001319658	chr1	159749926	159750961	YES
IGSF8	NM_001206665	chr1	160070355	160071456	YES
GOLT1A	NM_198447	chr1	204182963	204183985	YES
LAD1	NM_005558	chr1	201366058	201366570	NO
LAD1	NM_005558	chr1	201367399	201367848	NO
LAD1	NM_005558	chr1	201369010	201369360	NO
LAMTOR5	NM_006402	chr1	110950255	110950659	NO
MTFR1L	NM_001099625	chr1	26144354	26145031	NO
MTFR1L	NM_001099625	chr1	26146143	26146495	NO
CAP1	NM_001105530	chr1	40505057	40505532	NO
CAP1	NM_001105530	chr1	40505795	40506338	NO
DUSP23	NM_001319659	chr1	159749926	159750961	YES
ZDHHC18	NM_032283	chr1	27152774	27153185	YES
FALEC	NR_051960	chr1	150489029	150489640	NO
STRIP1	NM_001270768	chr1	110572015	110572739	YES
PYCR2	NM_001271681	chr1	226111644	226112051	NO
SDHB	NM_003000	chr1	17380350	17380705	NO
RUNX3	NM_004350	chr1	25256700	25257078	NO
RUNX3	NM_004350	chr1	25258706	25259180	YES
ACOT7	NM_007274	chr1	6453890	6454429	NO
RSG1	NM_030907	chr1	16562504	16563098	NO
UROD	NM_000374	chr1	45479883	45480878	YES
GRHL3	NM_198173	chr1	24642905	24643724	NO
RGS16	NM_002928	chr1	182570207	182571132	YES
NBL1	NM_001278164	chr1	19969212	19969998	NO
NBL1	NM_005380	chr1	19969212	19969998	NO
MEAF6	NM_001270875	chr1	37980157	37980666	NO
NUAK2	NM_030952	chr1	205290269	205291134	NO
ELOVL1	NM_001256399	chr1	43833798	43834316	NO
PLEKHG5	NM_001042664	chr1	6549119	6549551	YES
PLEKHG5	NM_001042664	chr1	6549616	6550840	YES
KRTCAP2	NM_173852	chr1	155145343	155146454	YES
LINC00853	NR_047498	chr1	47644713	47645490	YES
DDX20	NM_007204	chr1	112297822	112298797	YES
RFX5	NM_000449	chr1	151319372	151319883	NO
MEGF6	NM_001409	chr1	3528528	3528985	NO
MEGF6	NM_001409	chr1	3529922	3530888	NO
PRDX1	NM_002574	chr1	45987289	45988025	NO
SNIP1	NM_024700	chr1	38019767	38020148	NO
RCC2	NM_018715	chr1	17765928	17766325	NO
SELENON	NM_020451	chr1	26124352	26125052	YES
UBE2Q1	NM_017582	chr1	154531200	154532569	YES
CREG1	NM_003851	chr1	167525207	167525914	YES
GPATCH4	NM_015590	chr1	156571027	156571633	NO
GPATCH4	NM_015590	chr1	156572306	156572958	YES
PSMB4	NM_002796	chr1	151370700	151371249	NO
PSMB4	NM_002796	chr1	151371720	151372275	NO
STXBP3	NM_007269	chr1	109288655	109289529	YES
NBL1	NM_001278166	chr1	19974992	19975751	NO
RNPEP	NM_001319182	chr1	201952260	201952839	NO
RNPEP	NM_001319183	chr1	201952260	201952839	NO
GNAI3	NM_006496	chr1	110088599	110089610	YES
GNAI3	NM_006496	chr1	110090980	110091453	NO
PRDX1	NM_001202431	chr1	45987289	45988025	NO
PLEKHG5	NM_001265594	chr1	6549119	6549551	YES
PLEKHG5	NM_001265594	chr1	6549616	6550840	YES
DCST1-AS1	NR_040772	chr1	155022559	155023760	YES
DCST1-AS1	NR_040772	chr1	155024747	155025376	NO
NDUFS2	NM_001166159	chr1	161171919	161172655	NO
YOD1	NM_018566	chr1	207223096	207223872	YES
PLEKHG5	NM_020631	chr1	6549119	6549551	YES
PLEKHG5	NM_020631	chr1	6549616	6550840	YES
MTMR9LP	NR_026850	chr1	32705000	32705366	NO
MTMR9LP	NR_026850	chr1	32705698	32707289	NO
GPR3	NM_005281	chr1	27718026	27719822	YES
GPR3	NM_005281	chr1	27721616	27722583	YES
TESK2	NM_001320800	chr1	45958553	45959386	YES
TESK2	NM_001320800	chr1	45956892	45957224	NO
DDOST	NM_005216	chr1	20989738	20990337	NO
DDOST	NM_005216	chr1	20987711	20988361	NO
PINK1	NM_032409	chr1	20959458	20960045	YES
SYTL1	NM_001193308	chr1	27667483	27667878	NO
SYTL1	NM_001193308	chr1	27668200	27668833	NO
SYTL1	NM_001193308	chr1	27670008	27670413	NO
EFNA4	NM_005227	chr1	155033701	155034602	YES
EFNA4	NM_005227	chr1	155034732	155036449	YES
NUCKS1	NM_022731	chr1	205719295	205719862	NO
ACOT7	NM_181865	chr1	6422974	6423531	NO
PMVK	NM_006556	chr1	154908755	154910359	NO
ISG20L2	NM_001303095	chr1	156695123	156696982	YES
TMEM234	NM_019118	chr1	32687670	32688070	NO
TOR3A	NM_022371	chr1	179048165	179048771	YES
TOR3A	NM_022371	chr1	179050959	179051294	NO
TMEM51	NM_001319665	chr1	15478488	15479604	NO
TMEM51	NM_001319665	chr1	15480497	15481143	YES
PMVK	NM_001323011	chr1	154908755	154910359	NO
S100A10	NM_002966	chr1	151964852	151965402	NO
S100A10	NM_002966	chr1	151967462	151967972	NO
S100A10	NM_002966	chr1	151969108	151969845	YES
ACOT7	NM_181866	chr1	6417236	6417826	NO
MOB3C	NM_201403	chr1	47082578	47083054	NO
GALE	NM_001127621	chr1	24123164	24123730	NO
GALE	NM_001127621	chr1	24124952	24125357	NO
GALE	NM_001127621	chr1	24125749	24126309	NO
GALE	NM_001127621	chr1	24127115	24127428	NO
GGPS1	NR_036605	chr1	235491859	235492252	NO
GGPS1	NR_036605	chr1	235492270	235492677	NO
ADGRB2	NM_001294335	chr1	32226898	32227270	NO
ADGRB2	NM_001294335	chr1	32228109	32228735	YES
ADGRB2	NM_001294335	chr1	32229963	32230323	YES
ADGRB2	NM_001294335	chr1	32230507	32231343	YES
UBQLN4	NM_001304342	chr1	156022605	156023371	YES
UBQLN4	NM_001304342	chr1	156023486	156024778	YES
PPM1J	NM_005167	chr1	113258024	113259531	YES
SLC45A1	NM_001080397	chr1	8375649	8376338	NO
IGSF9	NM_001135050	chr1	159915136	159916062	YES
RAB29	NM_001135662	chr1	205744395	205744841	NO
ELF3	NM_001114309	chr1	201978446	201979897	YES
DEDD	NM_001039712	chr1	161102352	161103128	NO
TMEM201	NM_001010866	chr1	9648409	9648861	YES
GGPS1	NM_001037277	chr1	235491859	235492252	NO
GGPS1	NM_001037277	chr1	235492270	235492677	NO
DMAP1	NM_001034023	chr1	44678851	44679346	NO
SLC6A9	NM_001024845	chr1	44496365	44496833	NO
GALE	NM_001008216	chr1	24124952	24125357	NO
GALE	NM_001008216	chr1	24125749	24126309	NO
GALE	NM_001008216	chr1	24127115	24127428	NO
AHDC1	NM_001029882	chr1	27932020	27933498	YES
RCC2	NM_001136204	chr1	17765928	17766325	NO
GOT1	NM_002079	chr10	101192997	101193685	NO
SNCG	NM_003087	chr10	88718707	88719272	NO
SNCG	NM_003087	chr10	88719709	88721185	YES
DUSP5	NM_004419	chr10	112256236	112256751	NO
DUSP5	NM_004419	chr10	112256933	112257553	NO
DUSP5	NM_004419	chr10	112258241	112259025	NO
DUSP5	NM_004419	chr10	112259138	112259947	NO
C10orf35	NM_145306	chr10	71389556	71390276	YES
PPA1	NM_021129	chr10	71993113	71993803	NO
UNC5B	NM_001244889	chr10	72972012	72972528	NO
ZCCHC24	NM_153367	chr10	81205695	81206019	NO
MARVELD1	NM_031484	chr10	99473695	99474315	NO
OLMALINC	NR_026762	chr10	102130414	102131558	NO
OLMALINC	NR_026762	chr10	102132984	102134411	NO
HPS6	NM_024747	chr10	103824314	103825281	NO
HPS6	NM_024747	chr10	103825568	103826149	NO
NOLC1	NM_001284388	chr10	103911500	103912409	NO
ACTR1A	NM_005736	chr10	104262274	104263891	YES
SUFU	NM_001178133	chr10	104262274	104263891	YES
CNNM2	NM_017649	chr10	104675876	104676452	NO
CNNM2	NM_017649	chr10	104676737	104678533	YES
GRK5	NM_005308	chr10	120965797	120966678	NO
GRK5	NM_005308	chr10	120968530	120969658	YES
MIR4482	NR_039702	chr10	106028510	106029252	NO
SMNDC1	NM_005871	chr10	112064618	112065171	NO
SMNDC1	NM_005871	chr10	112065550	112066667	NO
SLC25A28	NM_031212	chr10	101380539	101381415	NO
BAMBI	NM_012342	chr10	28965988	28966548	YES
MMRN2	NM_024756	chr10	88718707	88719272	NO
MMRN2	NM_024756	chr10	88719709	88721185	YES
IFIT5	NM_012420	chr10	91174213	91174576	NO
NDUFB8	NM_001284367	chr10	102289095	102289975	NO
SFR1	NM_145247	chr10	105880265	105882264	YES
SFR1	NM_145247	chr10	105882938	105883756	NO
CUL2	NM_001198777	chr10	35381818	35382130	NO
GSTO2	NM_001191014	chr10	106033884	106035422	YES
GSTO2	NM_001191013	chr10	106028510	106029252	NO
VSIR	NM_022153	chr10	73533017	73533720	NO
SMC3	NM_005445	chr10	112326856	112327662	NO
SH3PXD2A-AS1	NR_038940	chr10	105505400	105506099	NO
MXI1	NM_005962	chr10	111983912	111984397	NO
MXI1	NM_005962	chr10	111985120	111986375	YES
MYOF	NM_013451	chr10	95241774	95242787	NO
SFR1	NM_001002759	chr10	105880265	105882264	YES
SFR1	NM_001002759	chr10	105882938	105883756	NO
TIAL1	NM_001033925	chr10	121356081	121357005	NO
NRP1	NM_001024628	chr10	33623843	33624614	NO
FTH1	NM_002032	chr11	61735019	61735406	NO
CFL1	NM_005507	chr11	65625667	65626048	NO
CFL1	NM_005507	chr11	65627368	65628523	YES
FDX1	NM_004109	chr11	110300509	110301146	NO
MPZL2	NM_005797	chr11	118134818	118135478	NO
TSSC2	NR_024248	chr11	3400312	3400931	NO
TSSC2	NR_024248	chr11	3404075	3404575	NO
TIMM10	NM_012456	chr11	57297879	57298662	NO
MICALCL	NM_032867	chr11	12308753	12311066	YES
ABTB2	NM_145804	chr11	34380184	34381668	YES
CRY2	NM_021117	chr11	45868613	45869023	NO
MRPL16	NM_017840	chr11	59577859	59578406	NO
UBXN1	NM_001286077	chr11	62448122	62448836	YES
MARK2	NM_001039469	chr11	63604365	63605435	YES
KLC2	NM_001134776	chr11	66024935	66026403	YES
NUDT8	NM_001243750	chr11	67396454	67397455	YES
NUDT8	NM_001243750	chr11	67397847	67398690	YES
KMT5B	NM_001300908	chr11	67981350	67981678	NO
KMT5B	NM_016028	chr11	67981350	67981678	NO
MADD	NM_130470	chr11	47292290	47292865	NO
CLPB	NM_001258392	chr11	72144448	72146060	YES
P2RY2	NM_002564	chr11	72928959	72929943	NO
RELT	NM_152222	chr11	73086929	73087639	YES
INTS4	NM_033547	chr11	77705640	77706385	NO
CEP295	NM_033395	chr11	93394421	93394886	NO
ARHGAP42	NM_152432	chr11	100558407	100558986	YES
SLC29A2	NM_001532	chr11	66139356	66139711	NO
C11orf71	NM_001271562	chr11	114270462	114270946	NO
RNF214	NM_207343	chr11	117102872	117103505	YES
RNF214	NM_001077239	chr11	117102872	117103505	YES
UBE2L6	NM_004223	chr11	57335014	57336270	YES
BCL9L	NM_182557	chr11	118780000	118780421	NO
NLRX1	NM_001282358	chr11	119038704	119039912	YES
NLRX1	NM_001282143	chr11	119038704	119039912	YES
CBL	NM_005188	chr11	119076261	119076973	YES
UBASH3B	NM_032873	chr11	122526288	122526663	NO
GRK2	NM_001619	chr11	67033396	67033948	YES
NR1H3	NM_001130102	chr11	47270041	47270981	NO
SF3B2	NM_006842	chr11	65819347	65820028	NO
SART1	NM_005146	chr11	65728704	65729395	NO
MADD	NM_001135944	chr11	47292290	47292865	NO
CUL5	NM_003478	chr11	107879240	107879943	YES
C11orf24	NM_001300913	chr11	68038269	68039186	NO
CDC42EP2	NM_006779	chr11	65082643	65084063	YES
SAAL1	NM_138421	chr11	18127351	18127952	YES
SIK2	NM_015191	chr11	111472441	111473212	YES
SIK2	NM_015191	chr11	111475046	111475650	YES
TRIM21	NM_003141	chr11	4414640	4415185	NO
GDPD5	NM_030792	chr11	75236718	75237310	YES
CALCB	NM_000728	chr11	15095973	15097126	YES
BDNF	NM_170733	chr11	27720466	27721103	YES
BDNF	NM_170733	chr11	27722860	27723408	NO
BDNF	NM_170733	chr11	27725026	27725520	NO
RBM7	NM_001286045	chr11	114270462	114270946	NO
RAD9A	NM_004584	chr11	67156748	67157560	YES
AHNAK	NM_001620	chr11	62313004	62313714	NO
TMEM216	NM_016499	chr11	61159793	61160412	NO
TMEM216	NM_016499	chr11	61160571	61161087	NO
INTS5	NM_030628	chr11	62420728	62421130	NO
SYVN1	NM_032431	chr11	64901975	64902491	NO
GSTP1	NM_000852	chr11	67350820	67351417	NO
ACCS	NM_032592	chr11	44087384	44088084	NO
RTN4RL2	NM_178570	chr11	57224694	57225524	YES
RTN4RL2	NM_178570	chr11	57225914	57226757	YES
ZNF195	NM_001130519	chr11	3400312	3400931	NO
PCSK7	NM_004716	chr11	117102872	117103505	YES
NRGN	NM_001126181	chr11	124610109	124610907	NO
SIDT2	NM_001040455	chr11	117051444	117052925	YES
AHNAK	NM_001346446	chr11	62309847	62311201	YES
AHNAK	NM_001346446	chr11	62313004	62313714	NO
AHNAK	NM_001346445	chr11	62309847	62311201	YES
AHNAK	NM_001346445	chr11	62313004	62313714	NO
NRAV	NR_038854	chr12	120934265	120934784	NO
GRIN2B	NM_000834	chr12	14134807	14135587	NO
RBMS2	NM_002898	chr12	56915272	56915645	NO
STAT6	NM_001178079	chr12	57503908	57504329	NO
STAT6	NM_001178079	chr12	57504900	57506889	YES
RNF41	NM_005785	chr12	56617410	56618822	YES
NABP2	NM_024068	chr12	56617410	56618822	YES
SART3	NM_014706	chr12	108955016	108955436	NO
SART3	NM_014706	chr12	108957082	108957959	YES
AAAS	NM_001173466	chr12	53714867	53715973	YES
ITFG2	NM_018463	chr12	2922523	2923271	YES
ITFG2	NR_130744	chr12	2922523	2923271	YES
ING4	NM_001127582	chr12	6772085	6772936	NO
C12orf57	NM_001301834	chr12	7052624	7056057	YES
C12orf57	NM_001301837	chr12	7052624	7056057	YES
SCARNA12	NR_003010	chr12	7073937	7074835	YES
C1RL-AS1	NR_026947	chr12	7260486	7260863	NO
C1RL-AS1	NR_026947	chr12	7261647	7262275	YES
DDX47	NM_016355	chr12	12964954	12966595	YES
SLC48A1	NM_017842	chr12	48166652	48167022	NO
PHB2	NM_001144831	chr12	7079621	7080275	NO
PRPH	NM_006262	chr12	49690143	49691626	YES
DNAJC22	NM_001304944	chr12	49740978	49741986	YES
ATG101	NM_001098673	chr12	52462731	52464115	YES
ZNF740	NM_001004304	chr12	53573801	53574360	NO
HOXC-AS2	NR_047505	chr12	54389227	54389608	NO
SMUG1	NM_001243789	chr12	54585076	54586028	YES
SUOX	NM_000456	chr12	56389800	56390595	YES
SPRYD4	NM_207344	chr12	56861979	56862716	NO
ZBTB39	NM_014830	chr12	57399685	57401028	YES
ZBTB39	NM_014830	chr12	57401614	57402654	YES
RASSF3	NM_178169	chr12	65001920	65002576	NO
RAB21	NM_014999	chr12	72148396	72148834	NO
FAM222A-AS1	NR_026661	chr12	110209834	110210951	NO
FAM222A-AS1	NR_026661	chr12	110211030	110211703	NO
FAM222A-AS1	NR_026661	chr12	110212821	110213730	YES
LINC01405	NR_036513	chr12	111374732	111375454	YES
DDX54	NM_001111322	chr12	113622168	113622781	NO
SRSF9	NM_003769	chr12	120907290	120908358	YES
POP5	NM_015918	chr12	121018789	121019294	NO
POP5	NM_015918	chr12	121020875	121021975	YES
POP5	NM_198202	chr12	121018789	121019294	NO
POP5	NM_198202	chr12	121020875	121021975	YES
MLEC	NM_001303627	chr12	121123994	121125092	NO
ORAI1	NM_032790	chr12	122062552	122063065	YES
ORAI1	NM_032790	chr12	122063968	122064402	NO
VPS37B	NM_024667	chr12	123379255	123379859	NO
YBX3	NM_001145426	chr12	10874546	10875083	NO
NR4A1	NM_001202233	chr12	52414231	52415050	YES
NR4A1	NM_001202233	chr12	52417240	52420341	YES
KRT7	NM_005556	chr12	52626583	52627062	NO
ASIC1	NM_001095	chr12	50449290	50450462	YES
SRGAP1	NM_001346201	chr12	64237479	64238258	YES
RPS26	NM_001029	chr12	56434971	56436061	YES
CSAD	NM_001244705	chr12	53573801	53574360	NO
INHBE	NM_031479	chr12	57846412	57847327	YES
INHBE	NM_031479	chr12	57849666	57850472	YES
RNF41	NM_194359	chr12	56617410	56618822	YES
BHLHE41	NM_030762	chr12	26276059	26276518	NO
ATP5G2	NM_005176	chr12	54069162	54070692	YES
CSAD	NM_015989	chr12	53573801	53574360	NO
GNPTAB	NM_024312	chr12	102224472	102225244	YES
LRP1	NM_002332	chr12	57520910	57521660	NO
HIP1R	NM_001303097	chr12	123318892	123319304	NO
ESPL1	NM_012291	chr12	53661657	53662298	NO
LMBR1L	NM_001300750	chr12	49504333	49504824	YES
ARPC3	NM_001278556	chr12	110887357	110888577	YES
PTPN6	NM_080548	chr12	7052624	7056057	YES
NXPH4	NM_007224	chr12	57606645	57608915	YES
NDUFA4L2	NM_020142	chr12	57632349	57633703	YES
NDUFA4L2	NM_020142	chr12	57633943	57634844	NO
NDUFA4L2	NM_020142	chr12	57636446	57638032	YES
STAT6	NM_001178078	chr12	57503908	57504329	NO
STAT6	NM_001178078	chr12	57504900	57506889	YES
EMG1	NM_001320049	chr12	7079621	7080275	NO
P2RX4	NM_001256796	chr12	121647375	121648100	YES
CRY1	NM_004075	chr12	107485426	107486589	YES
TCHP	NM_001143852	chr12	110337697	110338466	NO
COPZ1	NM_001271734	chr12	54718056	54719211	YES
RARG	NM_001042728	chr12	53614978	53615628	NO
WNT10B	NM_003394	chr12	49367940	49368252	YES
FKBP4	NM_002014	chr12	2905335	2905890	NO
NAB2	NM_001330305	chr12	57480217	57480865	NO
NAB2	NM_001330305	chr12	57482171	57482538	NO
SLC8B1	NM_001330466	chr12	113771744	113772135	NO
SLC8B1	NM_001330466	chr12	113772635	113772969	NO
GDF11	NM_005811	chr12	56137231	56137674	NO
DYNLL1	NM_001037495	chr12	120934265	120934784	NO
DYNLL1	NM_001037494	chr12	120907290	120908358	YES
NOP2	NM_001033714	chr12	6677172	6677563	NO
NOP2	NM_001033714	chr12	6679279	6679993	YES
HDAC7	NM_001098416	chr12	48210982	48211491	NO
HDAC7	NM_001098416	chr12	48212949	48213300	NO
ERCC5	NM_000123	chr13	103497790	103498341	NO
ERCC5	NM_000123	chr13	103499765	103500350	YES
MIPEPP3	NR_038939	chr13	21870983	21871748	YES
MIPEPP3	NR_038939	chr13	21871766	21872525	YES
SLC25A15	NM_014252	chr13	41363406	41363778	NO
GTF3A	NM_002097	chr13	27999884	28000532	NO
ANG	NM_001145	chr14	21149587	21150211	NO
ANG	NM_001145	chr14	21151305	21151717	NO
RBM25	NM_021239	chr14	73524735	73525320	NO
RNASE4	NM_194431	chr14	21158865	21159729	YES
AP1G2	NM_001282475	chr14	24037795	24038418	NO
ACIN1	NM_001164816	chr14	23537450	23538923	YES
NGDN	NM_001042635	chr14	23938216	23938892	YES
LOC102724814	NR_110555	chr14	24028505	24029224	YES
LOC102724814	NR_110555	chr14	24031795	24032326	YES
KHNYN	NM_001290257	chr14	24900649	24901607	YES
MAP4K5	NM_006575	chr14	50999162	50999955	YES
ABCD4	NM_005050	chr14	74768676	74769253	YES
ABCD4	NM_005050	chr14	74769479	74770171	YES
NPC2	NM_006432	chr14	74958434	74959057	NO
CALM1	NM_006888	chr14	90865288	90866779	YES
OTUB2	NM_023112	chr14	94494486	94495239	NO
ZNF839	NM_001267828	chr14	102783020	102784569	YES
ZNF839	NM_018335	chr14	102783020	102784569	YES
KIF26A	NM_015656	chr14	104603609	104604492	YES
CDCA4	NM_017955	chr14	105487911	105488524	NO
AP1G2	NM_001282474	chr14	24037795	24038418	NO
NFKBIA	NM_020529	chr14	35873782	35874368	YES
NFKBIA	NM_020529	chr14	35875997	35876553	YES
PPP1R3E	NM_001276318	chr14	23770488	23771244	YES
HECTD1	NM_015382	chr14	31676803	31677653	YES
LTBP2	NM_000428	chr14	75079020	75079642	YES
ANG	NM_001097577	chr14	21158865	21159729	YES
ZNF219	NM_001102454	chr14	21571539	21573234	YES
ZNF219	NM_001102454	chr14	21574760	21575692	YES
LRP10	NM_001329226	chr14	23341589	23342357	YES
ISL2	NM_145805	chr15	76626073	76626684	NO
CIB2	NM_001271888	chr15	78423528	78424195	YES
VPS18	NM_020857	chr15	41183801	41184790	YES
VPS18	NM_020857	chr15	41186007	41186907	YES
VPS18	NM_020857	chr15	41186975	41187538	YES
C15orf52	NM_207380	chr15	40630060	40630899	YES
C15orf52	NM_207380	chr15	40631332	40632540	NO
ZSCAN29	NM_152455	chr15	43663360	43664047	NO
GABPB1-AS1	NR_024490	chr15	50647384	50647768	NO
LINGO1	NM_032808	chr15	77923236	77923833	NO
LINGO1	NM_032808	chr15	77925215	77927134	YES
MRPL46	NM_022163	chr15	89011281	89011877	NO
HAPLN3	NM_001307952	chr15	89437308	89438129	NO
HAPLN3	NM_001307952	chr15	89440523	89441163	YES
MESP1	NM_018670	chr15	90293719	90294416	YES
SNRPA1	NM_003090	chr15	101835369	101835730	NO
KNL1	NM_144508	chr15	40885803	40886447	NO
TUBGCP4	NM_001286414	chr15	43663360	43664047	NO
INAFM2	NM_001301268	chr15	40615376	40615889	NO
MFGE8	NM_001310321	chr15	89454791	89455457	NO
MRPS11	NM_001321970	chr15	89011281	89011877	NO
PAK6	NM_001276717	chr15	40546491	40546863	NO
MFGE8	NM_001114614	chr15	89454791	89455457	NO
CFAP20	NR_136632	chr16	58163303	58163743	NO
MVD	NM_002461	chr16	88729623	88730073	NO
FBXL19	NM_001282351	chr16	30932611	30934402	YES
GPRC5B	NM_016235	chr16	19897276	19898159	YES
PAGR1	NM_024516	chr16	29827142	29828233	YES
RBBP6	NM_006910	chr16	24550510	24551238	NO
LINC00920	NR_046242	chr16	66440078	66441297	YES
CLEC16A	NM_001243403	chr16	11038087	11038505	NO
TXNL4B	NM_017853	chr16	72127468	72127966	NO
UQCRC2	NM_003366	chr16	21962189	21962897	NO
TFAP4	NM_003223	chr16	4321717	4322241	NO
TFAP4	NM_003223	chr16	4323654	4324392	NO
TSC2	NM_000548	chr16	2097245	2098143	NO
SNHG19	NR_132114	chr16	2202516	2204229	YES
SNORD60	NR_002736	chr16	2202516	2204229	YES
HCFC1R1	NM_001002017	chr16	3071183	3072707	NO
HCFC1R1	NM_001002017	chr16	3072913	3074339	NO
LOC100128770	NR_047572	chr16	3081541	3082204	YES
LOC100128770	NR_047572	chr16	3083781	3084194	NO
GLIS2-AS1	NR_110901	chr16	4380221	4380842	YES
DEXI	NM_014015	chr16	11038087	11038505	NO
MVP	NM_005115	chr16	29830772	29831522	NO
CDIPT	NM_001286585	chr16	29873714	29875373	YES
CDIPT-AS1	NR_024370	chr16	29873714	29875373	YES
MAPK3	NM_001040056	chr16	30135765	30136154	NO
FBXL19-AS1	NR_024348	chr16	30932611	30934402	YES
SLC9A5	NM_004594	chr16	67279717	67281037	NO
PLEKHG4	NM_001129727	chr16	67312261	67313698	YES
PLEKHG4	NM_001129728	chr16	67312261	67313698	YES
FBXL19	NM_001099784	chr16	30932611	30934402	YES
EDC4	NM_014329	chr16	67906777	67907173	NO
TANGO6	NM_024562	chr16	68877223	68878278	NO
ZNF821	NM_001318239	chr16	71916153	71916835	YES
TSC2	NM_001318832	chr16	2097245	2098143	NO
TMEM170A	NM_001304996	chr16	75498000	75499382	YES
TLDC1	NM_020947	chr16	84538022	84538834	NO
TLDC1	NM_020947	chr16	84539533	84540426	YES
ZNF276	NR_110129	chr16	89787167	89787500	NO
ZNF276	NM_001113525	chr16	89787167	89787500	NO
MT2A	NM_005953	chr16	56644107	56644623	NO
NTHL1	NM_001318193	chr16	2097245	2098143	NO
CLDN9	NM_020982	chr16	3060006	3060363	NO
CLDN9	NM_020982	chr16	3063479	3063996	NO
CRYM	NM_001888	chr16	21311542	21313444	YES
CPNE2	NM_152727	chr16	57126663	57127244	YES
OSGIN1	NM_182981	chr16	83986037	83988301	YES
SNAI3	NM_178310	chr16	88751332	88752254	YES
RRAD	NM_001128850	chr16	66958583	66959207	NO
TRAF7	NM_032271	chr16	2202516	2204229	YES
TXNL4B	NM_001324354	chr16	72127468	72127966	NO
EMP2	NM_001424	chr16	10673496	10674678	NO
LINC01569	NR_039999	chr16	4303548	4304657	YES
PRSS22	NM_022119	chr16	2908414	2909246	NO
STX4	NM_001272095	chr16	31044409	31044740	NO
CFAP20	NM_013242	chr16	58163303	58163743	NO
TXNL4B	NM_001142318	chr16	72127468	72127966	NO
SYT17	NM_016524	chr16	19177716	19178368	NO
SYT17	NM_016524	chr16	19178880	19179697	YES
TMC5	NM_001308161	chr16	19421603	19422351	NO
DHX38	NM_014003	chr16	72127468	72127966	NO
GLIS2	NM_032575	chr16	4380221	4380842	YES
SYT17	NM_001330509	chr16	19177716	19178368	NO
SYT17	NM_001330509	chr16	19178880	19179697	YES
ITPRIPL2	NM_001034841	chr16	19124094	19124454	NO
ITPRIPL2	NM_001034841	chr16	19124755	19125255	NO
ITPRIPL2	NM_001034841	chr16	19125796	19126999	NO
THOC6	NM_001142350	chr16	3071183	3072707	NO
THOC6	NM_001142350	chr16	3072913	3074339	NO
MRPL27	NM_016504	chr17	48450128	48450886	NO
LIG3	NM_002311	chr17	33307931	33308517	NO
DHRS7B	NM_015510	chr17	21032186	21032718	NO
BECN1	NM_001313998	chr17	40976017	40976718	YES
BECN1	NM_001313999	chr17	40976017	40976718	YES
TLK2	NM_001330418	chr17	60557235	60557880	NO
GRB2	NM_203506	chr17	73401841	73402271	NO
GRB2	NM_203506	chr17	73400020	73400987	YES
SLFN5	NM_144975	chr17	33569062	33569805	NO
SMCR8	NM_144775	chr17	18218322	18218864	NO
NPLOC4	NM_017921	chr17	79604017	79604568	NO
POLG2	NM_007215	chr17	62492856	62494200	YES
FMNL1	NM_005892	chr17	43296031	43296930	YES
FAM104A	NM_001098832	chr17	71228224	71228739	NO
EME1	NM_001166131	chr17	48450128	48450886	NO
MIR6865	NR_106925	chr17	4871206	4871607	NO
CAMTA2	NM_001171166	chr17	4890172	4891226	YES
COG1	NM_018714	chr17	71187345	71188197	YES
SP2	NM_003110	chr17	45971599	45972174	NO
SP2	NM_003110	chr17	45972598	45973954	NO
SLC9A3R1	NM_004252	chr17	72744705	72745526	NO
GALK1	NM_000154	chr17	73760034	73761673	YES
CDK5RAP3	NM_001278198	chr17	46047765	46048678	YES
NAA38	NM_001330111	chr17	7790486	7791056	NO
MAP2K3	NM_002756	chr17	21190903	21191514	NO
OGFOD3	NM_024648	chr17	80374708	80374918	NO
PLCD3	NM_133373	chr17	43208870	43209872	YES
PLCD3	NM_133373	chr17	43209982	43210972	YES
PLCD3	NM_133373	chr17	43212080	43212436	YES
GSG2	NM_031965	chr17	3626880	3627356	NO
TAF15	NM_003487	chr17	34135673	34136709	YES
LOC100130950	NR_034082	chr17	5094844	5095630	NO
ALOXE3	NM_021628	chr17	8021583	8022703	YES
ALOXE3	NM_021628	chr17	8022746	8024480	YES
RPL19	NM_000981	chr17	37356203	37356786	NO
TTC19	NM_001271420	chr17	15900932	15901306	NO
TTC19	NM_001271420	chr17	15901524	15902133	YES
TTC19	NM_001271420	chr17	15902740	15903290	NO
MIR33B	NR_030361	chr17	17715239	17716136	YES
ALKBH5	NM_017758	chr17	18086518	18087166	NO
TVP23B	NM_001316920	chr17	18694516	18695317	NO
PHF12	NM_001033561	chr17	27280223	27281025	YES
PHF12	NM_001033561	chr17	27278573	27279864	NO
PSMD11	NM_001270482	chr17	30770949	30771557	YES
FNDC8	NM_017559	chr17	33446372	33447318	YES
CACNB1	NM_000723	chr17	37356203	37356786	NO
ERBB2	NM_001005862	chr17	37843648	37844767	NO
ERBB2	NM_001005862	chr17	37845215	37845777	NO
SNORD124	NR_102369	chr17	38183016	38183844	YES
EIF1	NM_005801	chr17	39844021	39845053	NO
EIF1	NM_005801	chr17	39845089	39845538	NO
EIF1	NM_005801	chr17	39845699	39846568	YES
TUBG1	NM_001070	chr17	40761975	40762502	NO
TMEM101	NM_032376	chr17	42092084	42092642	NO
C17orf53	NM_001171251	chr17	42218736	42219494	YES
ASB16-AS1	NR_049729	chr17	42263173	42263552	NO
ACBD4	NM_001135705	chr17	43209982	43210972	YES
ACBD4	NM_001135705	chr17	43212080	43212436	YES
ACBD4	NM_001135705	chr17	43212529	43213695	YES
SP6	NM_001258248	chr17	45928059	45928772	NO
TMEM92	NM_153229	chr17	48349999	48351394	YES
TMEM92	NM_153229	chr17	48351644	48352063	NO
LRRC59	NM_018509	chr17	48474275	48475435	YES
SPATA20	NM_001258372	chr17	48623910	48624803	YES
MRPS23	NM_016070	chr17	55927200	55927976	NO
DHX40	NM_001166301	chr17	57642547	57643068	NO
METTL2A	NM_181725	chr17	60498497	60499336	YES
METTL2A	NM_181725	chr17	60500669	60501908	YES
TACO1	NM_016360	chr17	61677830	61678495	NO
SNORD104	NR_004380	chr17	62222739	62223612	NO
SNORD104	NR_004380	chr17	62224137	62225193	NO
SNORD104	NR_004380	chr17	62225850	62226419	NO
SNORA50C	NR_002995	chr17	62222739	62223612	NO
SNORA50C	NR_002995	chr17	62224137	62225193	NO
SNORA50C	NR_002995	chr17	62225850	62226419	NO
TEX2	NM_001288732	chr17	62340684	62341055	NO
C17orf58	NM_181655	chr17	65988912	65989488	NO
ARSG	NM_014960	chr17	66254840	66255843	NO
ARSG	NM_014960	chr17	66257042	66257674	NO
C17orf80	NM_001288770	chr17	71228224	71228739	NO
CDC42EP4	NM_012121	chr17	71306670	71308677	YES
RAB37	NM_001006638	chr17	72732503	72734432	YES
FDXR	NM_001258016	chr17	72861913	72862440	NO
FDXR	NM_001258012	chr17	72869253	72869871	NO
KCTD2	NM_015353	chr17	73042803	73043379	NO
SLC16A5	NM_001271765	chr17	73082663	73083330	NO
SLC16A5	NM_001271765	chr17	73083444	73084040	NO
SLC16A5	NM_001271765	chr17	73084304	73085028	NO
SLC16A5	NM_004695	chr17	73082663	73083330	NO
SLC16A5	NM_004695	chr17	73083444	73084040	NO
SLC16A5	NM_004695	chr17	73084304	73085028	NO
SNORD1C	NR_004397	chr17	74552729	74554158	YES
SNORD1C	NR_004397	chr17	74554254	74555280	YES
SNORD1B	NR_004396	chr17	74554254	74555280	YES
SCARNA16	NR_003013	chr17	75082354	75083309	YES
SCARNA16	NR_003013	chr17	75084420	75085274	YES
TNRC6C-AS1	NR_040071	chr17	76108455	76109478	YES
UBE2Z	NM_023079	chr17	46985291	46986019	NO
USP36	NM_001321291	chr17	76836839	76837491	NO
CCDC137	NM_199287	chr17	79632944	79633461	NO
CCDC137	NM_199287	chr17	79633513	79633976	NO
CCDC137	NM_199287	chr17	79634639	79635375	NO
SLFN5	NM_001330183	chr17	33569062	33569805	NO
KAT2A	NM_021078	chr17	40270523	40271140	NO
HEXDC	NM_173620	chr17	80374708	80374918	NO
TLK2	NM_001284363	chr17	60557235	60557880	NO
RTN4RL1	NM_178568	chr17	1929153	1929863	YES
LOC102724532	NR_135480	chr17	45971599	45972174	NO
LOC102724532	NR_135480	chr17	45972598	45973954	NO
BORCS6	NM_017622	chr17	8089370	8091337	NO
SLC35B1	NM_001278784	chr17	47784772	47786287	YES
SPAG7	NM_004890	chr17	4871206	4871607	NO
CDK5RAP3	NM_001278197	chr17	46047765	46048678	YES
DRG2	NM_001330144	chr17	17990887	17991472	NO
GJD3	NM_152219	chr17	38518625	38519276	YES
TMUB2	NM_001330235	chr17	42263173	42263552	NO
SOX9	NM_000346	chr17	70114595	70115477	YES
SOX9	NM_000346	chr17	70116985	70118234	NO
NAA38	NM_001320924	chr17	7760063	7762292	YES
MIR6781	NR_106839	chr17	40976017	40976718	YES
GRB2	NM_002086	chr17	73401841	73402271	NO
GRB2	NM_002086	chr17	73400020	73400987	YES
TMUB2	NM_177441	chr17	42263173	42263552	NO
MIR4734	NR_039887	chr17	36859996	36860457	NO
UBE2O	NM_022066	chr17	74449113	74449677	NO
GJC1	NM_001080383	chr17	42909003	42909676	NO
SNHG25	NR_132278	chr17	62222739	62223612	NO
SNHG25	NR_132278	chr17	62224137	62225193	NO
GJC1	NM_005497	chr17	42909003	42909676	NO
MLLT6	NM_005937	chr17	36859996	36860457	NO
MRPL38	NM_032478	chr17	73900728	73901828	YES
RPL19	NM_001330200	chr17	37356203	37356786	NO
PHB	NM_001281496	chr17	47491976	47492706	NO
FAAP100	NM_025161	chr17	79519156	79519566	NO
FAAP100	NM_025161	chr17	79519984	79520742	NO
MIR6777	NR_106835	chr17	17715239	17716136	YES
PTRF	NM_012232	chr17	40575105	40575600	NO
MIR6864	NR_106924	chr17	4871206	4871607	NO
MIR6867	NR_106927	chr17	38347776	38348463	YES
VEZF1	NM_007146	chr17	56066232	56066713	NO
MIEN1	NM_001330206	chr17	37886182	37887249	YES
DHRS13	NM_144683	chr17	27229768	27230718	YES
TLK2	NM_001284333	chr17	60557235	60557880	NO
TVP23B	NM_001316919	chr17	18684221	18684847	NO
COL1A1	NM_000088	chr17	48277058	48278951	YES
SPHK1	NM_001142601	chr17	74379492	74379972	NO
SPHK1	NM_001142601	chr17	74381455	74382575	YES
SNHG16	NR_038108	chr17	74552729	74554158	YES
SNHG16	NR_038108	chr17	74554254	74555280	YES
MIR6884	NR_106944	chr17	38183016	38183844	YES
ZNF652	NM_001145365	chr17	47441550	47441882	NO
FAM134C	NM_178126	chr17	40761975	40762502	NO
KIAA0100	NM_001321560	chr17	26971013	26971478	YES
KIAA0100	NM_001321560	chr17	26973718	26974412	YES
TMUB2	NM_001076674	chr17	42263173	42263552	NO
ZSWIM7	NM_001042697	chr17	15900932	15901306	NO
ZSWIM7	NM_001042697	chr17	15901524	15902133	YES
ZSWIM7	NM_001042697	chr17	15902740	15903290	NO
SCRN2	NM_001145023	chr17	45917949	45919347	YES
SCRN2	NM_001145023	chr17	45920175	45921250	YES
OXLD1	NM_001039842	chr17	79632944	79633461	NO
OXLD1	NM_001039842	chr17	79633513	79633976	NO
OXLD1	NM_001039842	chr17	79634639	79635375	NO
EPOP	NM_001130677	chr17	36830487	36831189	NO
EPOP	NM_001130677	chr17	36833065	36833920	YES
YPEL2	NM_001005404	chr17	57406689	57407586	YES
STARD3	NM_001165937	chr17	37790222	37791292	YES
ATP5G1	NM_001002027	chr17	46969748	46970310	NO
VEZF1	NM_001330393	chr17	56066232	56066713	NO
HEXDC	NM_001330542	chr17	80374708	80374918	NO
SPOP	NM_001007226	chr17	47754653	47756004	NO
MYBBP1A	NM_001105538	chr17	4458410	4459211	NO
CHD3	NM_001005271	chr17	7790486	7791056	NO
SLC39A11	NM_001159770	chr17	71088739	71089116	NO
ATP5H	NM_001003785	chr17	73042803	73043379	NO
EIF4A1	NM_001204510	chr17	7475979	7476523	NO
SEC14L1	NM_001204410	chr17	75082354	75083309	YES
SEC14L1	NM_001204410	chr17	75084420	75085274	YES
SLC25A39	NM_001143780	chr17	42402119	42402524	NO
SLC25A39	NM_001143780	chr17	42404228	42404646	NO
DPH1	NM_001346574	chr17	1933130	1934318	YES
TGIF1	NM_173207	chr18	3447793	3448259	NO
CABLES1	NM_001256438	chr18	20711473	20712223	YES
TGIF1	NM_001278682	chr18	3447793	3448259	NO
TGIF1	NM_003244	chr18	3447793	3448259	NO
AP2S1	NM_001301078	chr19	47353813	47354585	NO
AP2S1	NM_001301076	chr19	47353813	47354585	NO
CLPTM1	NM_001282176	chr19	45454536	45455443	YES
CLPTM1	NM_001282176	chr19	45458101	45458576	NO
KMT5C	NM_032701	chr19	55850462	55851042	NO
KMT5C	NM_032701	chr19	55852145	55852527	NO
RAB3A	NM_002866	chr19	18313358	18314096	YES
RAB3A	NM_002866	chr19	18314831	18315321	NO
NFKBIB	NM_001243116	chr19	39390102	39390587	NO
VMAC	NM_001017921	chr19	5903548	5904270	NO
HOOK2	NM_001100176	chr19	12884301	12884777	NO
HOOK2	NM_001100176	chr19	12885556	12886036	YES
HOOK2	NM_001100176	chr19	12886216	12886770	YES
HOOK2	NM_001100176	chr19	12888111	12889142	YES
HNRNPUL1	NM_001321208	chr19	41767841	41768736	YES
HNRNPUL1	NM_001321208	chr19	41769416	41769805	NO
HNRNPUL1	NM_001321208	chr19	41769894	41770723	NO
TMPRSS9	NM_182973	chr19	2391037	2391825	YES
KCNN4	NM_002250	chr19	44283967	44284565	NO
UHRF1	NM_001290051	chr19	4910426	4910778	NO
UHRF1	NM_001290051	chr19	4911141	4912553	YES
PPP1R15A	NM_014330	chr19	49375764	49376242	NO
CBLC	NM_001130852	chr19	45280859	45281464	NO
KLK10	NM_145888	chr19	51519827	51520916	YES
KLK10	NM_145888	chr19	51524172	51524819	YES
SGTA	NM_003021	chr19	2783198	2783867	NO
CLPTM1	NM_001282175	chr19	45458101	45458576	NO
DPP9	NM_139159	chr19	4723675	4724296	NO
CLPTM1	NM_001294	chr19	45458101	45458576	NO
ATF5	NM_001193646	chr19	50432528	50432904	NO
MIR4530	NR_039755	chr19	39897393	39897864	NO
MIR4530	NR_039755	chr19	39899933	39900392	NO
MIR4530	NR_039755	chr19	39901833	39903851	YES
FBL	NM_001436	chr19	40334384	40335063	YES
ATF5	NM_001290746	chr19	50432528	50432904	NO
MAP1S	NM_018174	chr19	17827263	17827765	NO
MAP1S	NM_018174	chr19	17829972	17830378	NO
IRF2BP1	NM_015649	chr19	46385892	46387414	YES
IRF2BP1	NM_015649	chr19	46389323	46389695	NO
IRF2BP1	NM_015649	chr19	46389709	46390504	NO
DHPS	NM_001206974	chr19	12792490	12792912	NO
ZBTB45	NM_001316979	chr19	59030076	59032025	YES
MAP1S	NM_001308363	chr19	17829972	17830378	NO
CTXN1	NM_206833	chr19	7989938	7990416	YES
ZFP36	NM_003407	chr19	39897393	39897864	NO
ZFP36	NM_003407	chr19	39899933	39900392	NO
TSEN34	NM_001282333	chr19	54692953	54693482	NO
TSEN34	NM_001282333	chr19	54693719	54694176	NO
TSEN34	NM_001282332	chr19	54692953	54693482	NO
TSEN34	NM_001282332	chr19	54693719	54694176	NO
NACC1	NM_052876	chr19	13227391	13227902	NO
SLC17A7	NM_020309	chr19	49946292	49947808	YES
PRKCG	NM_001316329	chr19	54385191	54385867	NO
FAM32A	NM_014077	chr19	16292971	16294119	YES
FAM32A	NM_014077	chr19	16295853	16296299	YES
FAM32A	NM_014077	chr19	16296542	16297029	YES
ATF5	NM_012068	chr19	50432528	50432904	NO
NFKBIB	NM_002503	chr19	39390102	39390587	NO
PRMT1	NM_001207042	chr19	50180972	50181718	YES
GADD45B	NM_015675	chr19	2474155	2476444	YES
WDR83OS	NM_016145	chr19	12782728	12783214	YES
EPS8L1	NM_017729	chr19	55591328	55591806	NO
BSG	NM_198590	chr19	572526	572937	NO
BSG	NM_001322243	chr19	572526	572937	NO
RNF126	NM_194460	chr19	664739	665467	YES
ARID3A	NM_005224	chr19	925575	925962	NO
ARHGAP45	NM_001258328	chr19	1064714	1065355	YES
ARHGAP45	NM_012292	chr19	1064714	1065355	YES
NDUFS7	NM_024407	chr19	1383069	1384110	NO
ATP8B3	NM_138813	chr19	1812601	1813497	YES
SLC39A3	NM_144564	chr19	2739895	2740444	NO
THOP1	NM_003249	chr19	2783198	2783867	NO
TJP3	NM_001267560	chr19	3705840	3706570	YES
TJP3	NM_001267560	chr19	3708130	3708475	NO
TJP3	NM_001267560	chr19	3708483	3709170	NO
FEM1A	NM_018708	chr19	4790511	4791898	YES
MLLT1	NM_005934	chr19	6280069	6280513	YES
TIMM44	NM_006351	chr19	8008333	8009971	YES
TMED1	NR_104015	chr19	10946384	10947448	NO
TMED1	NM_006858	chr19	10946384	10947448	NO
DOCK6	NM_020812	chr19	11373165	11373810	NO
ELOF1	NM_032377	chr19	11669588	11670065	NO
ELOF1	NM_032377	chr19	11671199	11671944	YES
ZNF440	NM_152357	chr19	11922862	11923371	YES
NDUFB7	NM_004146	chr19	14682248	14683349	YES
NDUFB7	NM_004146	chr19	14684890	14685597	YES
MPV17L2	NM_032683	chr19	18302626	18303212	NO
TMEM161A	NM_001256766	chr19	19250311	19250988	YES
GMIP	NM_001288998	chr19	19754340	19755206	YES
CEP89	NM_032816	chr19	33462747	33463029	NO
SDHAF1	NM_001042631	chr19	36484836	36485246	NO
SDHAF1	NM_001042631	chr19	36486150	36486517	NO
WDR62	NM_001083961	chr19	36545019	36545968	NO
DPF1	NM_001135155	chr19	38716730	38717385	YES
DPF1	NM_001135155	chr19	38714991	38715759	YES
SAMD4B	NM_001303614	chr19	39831999	39832933	YES
PLEKHG2	NM_022835	chr19	39901833	39903851	YES
PLEKHG2	NM_022835	chr19	39904730	39905229	NO
PLEKHG2	NM_022835	chr19	39905681	39906266	NO
TTC9B	NM_152479	chr19	40722795	40723799	NO
TTC9B	NM_152479	chr19	40725164	40725653	NO
RABAC1	NM_006423	chr19	42461471	42462898	YES
RABAC1	NM_006423	chr19	42463464	42464159	NO
LIPE	NM_005357	chr19	42928734	42929131	NO
ZNF576	NM_024327	chr19	44098688	44099347	YES
ZNF576	NM_024327	chr19	44100394	44100977	NO
ZNF576	NM_001145347	chr19	44098688	44099347	YES
ZNF576	NM_001145347	chr19	44100394	44100977	NO
SAE1	NR_027280	chr19	47633771	47634561	NO
BBC3	NM_014417	chr19	47733631	47734126	YES
BBC3	NM_014417	chr19	47735808	47736326	NO
BBC3	NM_001127240	chr19	47733631	47734126	YES
BBC3	NM_001127240	chr19	47735808	47736326	NO
CCDC114	NM_144577	chr19	48822980	48824207	YES
CCDC114	NM_144577	chr19	48825180	48825555	NO
NUP62	NM_012346	chr19	50432528	50432904	NO
NUP62	NM_153718	chr19	50432528	50432904	NO
NUP62	NM_001193357	chr19	50432528	50432904	NO
NUP62	NM_016553	chr19	50432528	50432904	NO
NAPSA	NM_004851	chr19	50871550	50872820	YES
U2AF2	NM_001012478	chr19	56164414	56166157	YES
CENPBD1P1	NR_026052	chr19	59084688	59085158	NO
SLC1A5	NM_001145144	chr19	47291616	47292001	NO
KIAA1683	NM_001145304	chr19	18383025	18383527	NO
ATG4D	NM_001281504	chr19	10651992	10652615	YES
PPP1R37	NM_019121	chr19	45594697	45595202	NO
UHRF1	NM_001290052	chr19	4910426	4910778	NO
UHRF1	NM_001290052	chr19	4911141	4912553	YES
SLC1A5	NM_001145145	chr19	47287486	47287982	NO
TGFB1	NM_000660	chr19	41858185	41858863	NO
TGFB1	NM_000660	chr19	41859735	41860374	YES
ETFB	NM_001985	chr19	51868846	51869373	NO
DHPS	NM_001930	chr19	12792490	12792912	NO
LOC101930071	NR_126041	chr19	42900954	42901356	NO
ARHGEF1	NM_199002	chr19	42388144	42388496	NO
SLC1A5	NM_005628	chr19	47291616	47292001	NO
ZNF580	NM_207115	chr19	56150177	56150873	NO
ZNF580	NM_207115	chr19	56154600	56154972	NO
AP2S1	NM_001301081	chr19	47353813	47354585	NO
WDR83	NM_032332	chr19	12782728	12783214	YES
CGB7	NM_033142	chr19	49559247	49560001	NO
HNRNPUL1	NM_144732	chr19	41767841	41768736	YES
HNRNPUL1	NM_144732	chr19	41769416	41769805	NO
HNRNPUL1	NM_144732	chr19	41769894	41770723	NO
CC2D1A	NM_017721	chr19	14013807	14014467	NO
KEAP1	NM_203500	chr19	10616084	10616855	YES
TPM4	NM_001145160	chr19	16177243	16178016	YES
TPM4	NM_001145160	chr19	16178246	16178644	NO
LOC105372419	NR_134887	chr19	45594697	45595202	NO
FXYD1	NM_001278717	chr19	35632266	35632854	YES
FXYD1	NM_001278718	chr19	35632266	35632854	YES
LOC102725254	NR_134910	chr19	18313358	18314096	YES
LOC102725254	NR_134910	chr19	18314831	18315321	NO
SIRT2	NM_012237	chr19	39390102	39390587	NO
TRMT1	NM_001136035	chr19	13227391	13227902	NO
HSD17B14	NM_016246	chr19	49338779	49339669	YES
SLC27A5	NM_001321196	chr19	59025127	59025806	YES
ZBTB45	NM_001316978	chr19	59030076	59032025	YES
HNRNPUL1	NM_007040	chr19	41767841	41768736	YES
HNRNPUL1	NM_007040	chr19	41769416	41769805	NO
HNRNPUL1	NM_007040	chr19	41769894	41770723	NO
DHX34	NM_014681	chr19	47852134	47852799	YES
SIPA1L3	NM_015073	chr19	38396518	38397054	NO
UHRF1	NM_001048201	chr19	4906770	4907357	NO
UHRF1	NM_001048201	chr19	4910426	4910778	NO
UHRF1	NM_001048201	chr19	4911141	4912553	YES
TRMT1	NM_001142554	chr19	13227391	13227902	NO
IRGQ	NM_001007561	chr19	44098688	44099347	YES
IRGQ	NM_001007561	chr19	44100394	44100977	NO
OPA3	NM_001017989	chr19	46087364	46088058	NO
KLK10	NM_001077500	chr19	51524172	51524819	YES
TSEN34	NM_001077446	chr19	54692953	54693482	NO
TSEN34	NM_001077446	chr19	54693719	54694176	NO
DNM2	NM_001005360	chr19	10827821	10828755	YES
HNRNPUL1	NM_001301016	chr19	41767841	41768736	YES
HNRNPUL1	NM_001301016	chr19	41769416	41769805	NO
HNRNPUL1	NM_001301016	chr19	41769894	41770723	NO
SSBP4	NM_001009998	chr19	18527919	18528269	NO
SSBP4	NM_001009998	chr19	18530077	18530585	NO
PLAUR	NM_001005376	chr19	44172849	44173863	NO
PLAUR	NM_001005376	chr19	44174208	44174755	NO
MBOAT7	NM_001146056	chr19	54692953	54693482	NO
MBOAT7	NM_001146056	chr19	54693719	54694176	NO
ZNF121	NM_001008727	chr19	9697304	9697851	YES
PCBP1-AS1	NR_033872	chr2	70312218	70312938	NO
PCBP1-AS1	NR_033872	chr2	70314122	70314514	NO
KCNS3	NM_002252	chr2	18060285	18060886	NO
HNRNPLL	NM_001142650	chr2	38829905	38831064	YES
ANAPC1	NM_022662	chr2	112641443	112641812	NO
PXDN	NM_012293	chr2	1746605	1747243	NO
GGCX	NM_001311312	chr2	85788273	85788953	NO
LOC100996693	NM_001286811	chr2	220359836	220360717	YES
LOC100996693	NM_001286811	chr2	220363284	220363786	NO
CHCHD5	NM_001304354	chr2	113339701	113340320	YES
CHCHD5	NM_001304354	chr2	113341008	113342360	NO
CHCHD5	NM_001304353	chr2	113339701	113340320	YES
CHCHD5	NM_001304353	chr2	113341008	113342360	NO
GGCX	NM_000821	chr2	85788273	85788953	NO
PCBP1	NM_006196	chr2	70312218	70312938	NO
PCBP1	NM_006196	chr2	70314122	70314514	NO
ANKRD39	NM_016466	chr2	97523449	97525031	YES
PTRHD1	NM_001013663	chr2	25013852	25014443	YES
PTRHD1	NM_001013663	chr2	25015512	25016170	NO
CENPO	NM_001199803	chr2	25013852	25014443	YES
CENPO	NM_001199803	chr2	25015512	25016170	NO
GAREM2	NM_001168241	chr2	26394192	26394766	YES
C2orf70	NM_001105519	chr2	26784957	26786164	NO
MPV17	NM_002437	chr2	27543675	27544492	NO
GTF3C2	NM_001318909	chr2	27579484	27580238	NO
GTF3C2	NM_001035521	chr2	27579484	27580238	NO
AFTPH	NM_001002243	chr2	64749677	64750546	YES
AFTPH	NM_001002243	chr2	64751160	64751751	NO
DPYSL5	NM_020134	chr2	27068967	27069787	YES
SMYD5	NM_006062	chr2	73439435	73440233	YES
BOLA3	NM_001035505	chr2	74374780	74375411	YES
SH2D6	NM_201594	chr2	85647544	85648549	YES
COA5	NM_001008215	chr2	99224810	99225177	NO
LPIN1	NM_145693	chr2	11884077	11884639	NO
LPIN1	NM_145693	chr2	11885127	11885803	YES
RPL31	NM_000993	chr2	101618449	101619073	NO
SEMA4C	NM_017789	chr2	97534503	97535170	YES
RNU4ATAC	NR_023343	chr2	122288251	122289023	YES
SFT2D3	NM_032740	chr2	128458080	128458560	NO
HIBCH	NM_014362	chr2	191184297	191185166	NO
SLC39A10	NM_020342	chr2	196521367	196522115	NO
ZNF142	NM_001105537	chr2	219523258	219524557	NO
ZNF142	NR_073599	chr2	219523258	219524557	NO
SPEG	NM_005876	chr2	220298512	220299274	YES
GMPPA	NM_013335	chr2	220363284	220363786	NO
GMPPA	NM_013335	chr2	220364748	220365367	NO
GMPPA	NM_205847	chr2	220363284	220363786	NO
GMPPA	NM_205847	chr2	220364748	220365367	NO
LINC00471	NR_024079	chr2	232378765	232379247	NO
SPR	NM_003124	chr2	73114648	73115590	YES
KCNF1	NM_002236	chr2	11049662	11050306	YES
KCNF1	NM_002236	chr2	11051529	11052197	NO
KCNF1	NM_002236	chr2	11054362	11054915	NO
GAD1	NM_000817	chr2	171671946	171672891	YES
CRIM1	NM_016441	chr2	36584590	36585606	NO
ACSL3	NM_004457	chr2	223725527	223726023	NO
ACSL3	NM_004457	chr2	223726947	223727376	NO
GPR35	NM_001195381	chr2	241543663	241544287	NO
FAM136A	NM_001329755	chr2	70528071	70529527	YES
FAM136A	NM_001329755	chr2	70530498	70531481	YES
CYS1	NM_001037160	chr2	10219950	10220384	NO
BCS1L	NM_001079866	chr2	219523258	219524557	NO
TBC1D8	NM_001102426	chr2	101766888	101767412	NO
TBC1D8	NM_001102426	chr2	101769006	101769795	YES
NFE2L2	NM_001145412	chr2	178128017	178128772	YES
NFE2L2	NM_001145412	chr2	178129877	178130480	NO
COPS9	NM_001163424	chr2	241075548	241076028	NO
LOC100506797	NR_144530	chr2	118943463	118943801	NO
TRIB3	NM_001301188	chr20	361295	361680	NO
SS18L1	NM_001301778	chr20	60716675	60717184	NO
PCNA	NM_002592	chr20	5106857	5107856	YES
CEBPB	NM_001285878	chr20	48806530	48807197	YES
CEBPB	NM_001285878	chr20	48807273	48807730	YES
TRIB3	NM_021158	chr20	361295	361680	NO
LOC105372493	NR_136535	chr20	1099077	1099429	NO
PYGB	NM_002862	chr20	25227594	25228410	YES
BCL2L1	NR_134257	chr20	30310467	30312267	YES
CDS2	NM_003818	chr20	5106857	5107856	YES
TRIB3	NM_001301196	chr20	361295	361680	NO
SCAND1	NM_016558	chr20	34541977	34543183	YES
TRIB3	NM_001301190	chr20	361295	361680	NO
APMAP	NM_020531	chr20	24974272	24974762	NO
APMAP	NM_020531	chr20	24975261	24976149	YES
LZTS3	NM_001282533	chr20	3155279	3155743	NO
ABALON	NR_131907	chr20	30310467	30312267	YES
GGT7	NM_178026	chr20	33460434	33461291	YES
GGT7	NM_178026	chr20	33461618	33462479	YES
ACSS2	NM_001242393	chr20	33460434	33461291	YES
ACSS2	NM_001242393	chr20	33461618	33462479	YES
ACSS2	NM_001242393	chr20	33463361	33464038	NO
MMP24-AS1	NR_102705	chr20	33865273	33865807	NO
SOGA1	NM_080627	chr20	35492116	35492582	NO
SYS1-DBNDD2	NR_003189	chr20	43991285	43992255	YES
DDX27	NM_017895	chr20	47833561	47834186	YES
PSMA7	NM_002792	chr20	60716675	60717184	NO
YTHDF1	NM_017798	chr20	61846225	61846935	NO
ABHD16B	NM_080622	chr20	62490138	62490788	NO
FITM2	NM_001080472	chr20	42939536	42940351	YES
SRXN1	NM_080725	chr20	633856	634396	YES
CDH22	NM_021248	chr20	44935475	44936321	YES
CDH22	NM_021248	chr20	44936963	44937773	YES
BCL2L1	NM_001322242	chr20	30310467	30312267	YES
BCL2L1	NM_001317920	chr20	30310467	30312267	YES
BCL2L1	NM_001317920	chr20	30313512	30314002	NO
SNAI1	NM_005985	chr20	48598870	48599455	YES
SYS1	NM_001197129	chr20	43991285	43992255	YES
GSS	NM_000178	chr20	33543251	33544228	YES
NAA20	NM_181527	chr20	19997475	19998184	YES
RNF114	NM_018683	chr20	48552501	48553279	NO
BCL2L1	NM_001191	chr20	30310467	30312267	YES
NAA20	NM_016100	chr20	19997475	19998184	YES
SCAND1	NM_033630	chr20	34541977	34543183	YES
FKBP1A	NM_000801	chr20	1373590	1374002	NO
ZNF335	NM_022095	chr20	44598226	44598952	YES
ZNF335	NM_022095	chr20	44600186	44600542	NO
SYS1	NM_001099791	chr20	43991285	43992255	YES
MKKS	NM_170784	chr20	10414635	10415039	NO
MKKS	NM_170784	chr20	10415095	10415513	NO
MKKS	NM_170784	chr20	10415574	10416157	NO
TTPAL	NM_001039199	chr20	43104102	43104699	NO
LPIN3	NM_001301860	chr20	39968299	39969823	YES
SLX4IP	NM_001009608	chr20	10414635	10415039	NO
SLX4IP	NM_001009608	chr20	10415095	10415513	NO
SLX4IP	NM_001009608	chr20	10415574	10416157	NO
RIPK4	NM_020639	chr21	43188623	43189290	NO
U2AF1	NM_001025203	chr21	44527474	44528306	YES
PFKL	NM_001002021	chr21	45717439	45718081	YES
PFKL	NM_001002021	chr21	45718102	45718676	YES
PFKL	NM_001002021	chr21	45721264	45721571	NO
PFKL	NM_001002021	chr21	45722393	45722886	NO
U2AF1L5	NM_001320646	chr21	44527474	44528306	YES
EVA1C	NM_001320744	chr21	33786796	33787356	NO
EVA1C	NM_001286556	chr21	33786796	33787356	NO
MIR4761	NR_039918	chr22	19949575	19950876	YES
MIR4761	NR_039918	chr22	19953489	19953944	YES
RTN4R	NM_023004	chr22	20255871	20256286	YES
SCO2	NM_005138	chr22	50963629	50965099	YES
CELSR1	NM_014246	chr22	46934159	46934987	NO
COMT	NM_007310	chr22	19949575	19950876	YES
SNORD83B	NR_000028	chr22	39712256	39712951	YES
SNORD83A	NR_000027	chr22	39712256	39712951	YES
LINC01637	NR_110537	chr22	21310435	21311123	NO
TMEM191A	NR_026815	chr22	21057076	21057484	NO
BCR	NM_004327	chr22	23520469	23521247	YES
SMTN	NM_001207017	chr22	31478503	31479076	YES
SMTN	NM_001207017	chr22	31480880	31481754	YES
DDX17	NM_001098504	chr22	38902653	38903051	NO
RPS19BP1	NM_194326	chr22	39926707	39927201	NO
RPS19BP1	NM_194326	chr22	39928656	39929403	NO
RPS19BP1	NM_194326	chr22	39930605	39931518	YES
MPST	NM_021126	chr22	37417818	37418531	YES
POLR3H	NM_001018050	chr22	41939470	41940255	YES
TYMP	NM_001113755	chr22	50968672	50969038	NO
ODF3B	NM_001014440	chr22	50968672	50969038	NO
CPT1B	NM_001145137	chr22	51014279	51015295	NO
TCN2	NM_000355	chr22	31001329	31002060	YES
TST	NM_003312	chr22	37417818	37418531	YES
TUBGCP6	NM_020461	chr22	50683102	50683747	NO
PEX26	NM_001199319	chr22	18558575	18559352	YES
SCO2	NM_001169109	chr22	50963629	50965099	YES
COMT	NM_001135162	chr22	19940875	19941845	YES
COMT	NM_001135161	chr22	19940875	19941845	YES
SLC35E4	NM_001001479	chr22	31030153	31031612	YES
PEX26	NM_001127649	chr22	18558575	18559352	YES
GATSL3	NM_001037666	chr22	30682517	30684613	YES
MPST	NM_001013436	chr22	37417818	37418531	YES
MTFP1	NM_001003704	chr22	30819625	30820206	NO
MTFP1	NM_001003704	chr22	30822103	30822986	YES
RPL24	NM_000986	chr3	101405335	101405842	NO
TRA2B	NM_001243879	chr3	185655557	185656259	NO
SLC25A38	NM_017875	chr3	39424568	39424988	NO
CPOX	NM_000097	chr3	98312344	98313095	NO
CMTM8	NM_001320308	chr3	32281466	32282027	YES
TWF2	NM_007284	chr3	52271527	52272110	NO
TWF2	NM_007284	chr3	52273296	52273919	NO
BHLHE40	NM_003670	chr3	5019070	5019587	NO
BHLHE40	NM_003670	chr3	5019831	5020226	NO
BHLHE40	NM_003670	chr3	5021100	5021455	NO
BHLHE40	NM_003670	chr3	5022012	5022511	YES
BHLHE40	NM_003670	chr3	5023447	5024039	NO
DAG1	NM_001177643	chr3	49507170	49507512	NO
RASSF1	NM_001206957	chr3	50380155	50380504	NO
ABHD6	NM_001320126	chr3	58223065	58223676	NO
NAA50	NM_001308445	chr3	113463698	113464522	YES
NAA50	NM_001308445	chr3	113465407	113465821	NO
ACTL6A	NM_004301	chr3	179281228	179281593	YES
VWA5B2	NM_001320373	chr3	183951882	183952521	NO
TADA3	NM_001278270	chr3	9833838	9834338	NO
EMC3-AS1	NR_103821	chr3	10028411	10028738	NO
CHCHD4	NM_001098502	chr3	14164724	14165237	NO
CHCHD4	NM_001098502	chr3	14166470	14167653	NO
SLC6A6	NM_001134367	chr3	14443612	14444221	NO
RBSN	NM_001302378	chr3	15140395	15140976	NO
EIF1B	NM_005875	chr3	40350432	40351460	YES
ZBTB47	NM_145166	chr3	42693841	42694194	NO
ZBTB47	NM_145166	chr3	42696193	42696764	NO
ALS2CL	NM_001190707	chr3	46736589	46737270	YES
ALS2CL	NM_147129	chr3	46736589	46737270	YES
ELP6	NM_001031703	chr3	47554805	47555648	YES
CCDC51	NM_001256964	chr3	48481115	48481785	NO
GNAI2	NM_001166425	chr3	50283085	50284430	YES
POC1A	NM_001161580	chr3	52187368	52187929	NO
POC1A	NM_001161580	chr3	52188383	52189079	NO
RPP14	NM_001098783	chr3	58291641	58292469	YES
RPP14	NM_001098783	chr3	58293183	58293927	NO
ATP6V1A	NM_001690	chr3	113463698	113464522	YES
ATP6V1A	NM_001690	chr3	113465407	113465821	NO
STAG1	NM_005862	chr3	136470704	136472288	YES
LOC100289361	NR_034032	chr3	142719847	142720646	NO
RAP2B	NM_002886	chr3	152878965	152879447	NO
ZMAT3	NM_022470	chr3	178786859	178787606	YES
ZNF639	NM_016331	chr3	179039274	179039886	NO
ZNF639	NM_016331	chr3	179040222	179040913	YES
EIF2B5	NM_003907	chr3	183851747	183852380	NO
EIF2B5	NM_003907	chr3	183852909	183853471	NO
VWA5B2	NM_138345	chr3	183945125	183945748	YES
TFRC	NM_001128148	chr3	195808719	195809092	NO
ARPC4	NM_005718	chr3	9833838	9834338	NO
BRPF1	NM_001319049	chr3	9772981	9773396	NO
ALG3	NM_005787	chr3	183966593	183967060	YES
ALG3	NM_005787	chr3	183967165	183968677	YES
MAPKAPK3	NM_001243925	chr3	50651125	50652260	YES
MAPKAPK3	NM_001243925	chr3	50653213	50654246	YES
CAPN7	NM_014296	chr3	15247277	15247647	NO
ACAD9	NM_014049	chr3	128598117	128598712	NO
FLNB	NM_001164317	chr3	57993614	57994648	YES
TMEM43	NM_024334	chr3	14164724	14165237	NO
TMEM43	NM_024334	chr3	14166470	14167653	NO
DZIP1L	NM_173543	chr3	137833842	137834246	YES
LOC101929054	NR_135307	chr3	52271527	52272110	NO
LOC101929054	NR_135307	chr3	52273296	52273919	NO
ARPC4	NM_001198780	chr3	9833838	9834338	NO
RUVBL1	NM_003707	chr3	127842474	127843116	NO
TMA7	NM_001329417	chr3	48481115	48481785	NO
U2SURP	NM_001080415	chr3	142719847	142720646	NO
PARL	NM_001037639	chr3	183602371	183603159	YES
PARL	NM_001037639	chr3	183604493	183604796	NO
ALG3	NM_001006941	chr3	183966593	183967060	YES
ALG3	NM_001006941	chr3	183967165	183968677	YES
TEX264	NM_001129884	chr3	51703030	51703880	YES
BRPF1	NM_001003694	chr3	9772981	9773396	NO
TEC	NM_003215	chr4	48271897	48272363	NO
CXCL3	NM_002090	chr4	74903964	74904662	NO
FAM200B	NM_001145191	chr4	15683016	15683412	NO
HS3ST1	NM_005114	chr4	11430224	11431080	NO
LARP7	NM_015454	chr4	113557939	113558915	YES
PDGFC	NM_016205	chr4	157889518	157890184	NO
PDGFC	NM_016205	chr4	157893072	157893500	NO
PLRG1	NM_001201564	chr4	155471396	155471827	NO
PLRG1	NM_001201564	chr4	155473134	155473804	YES
TBC1D14	NM_001113361	chr4	6909293	6909987	NO
TBC1D14	NM_001113361	chr4	6911113	6911454	NO
LNX1	NM_001126328	chr4	54457553	54458135	NO
UTP3	NM_020368	chr4	71553596	71554496	YES
C4orf36	NM_144645	chr4	87812779	87813368	NO
PIGY	NM_001042616	chr4	89444626	89445172	NO
PIGY	NM_001042616	chr4	89447311	89447888	NO
TBC1D14	NM_020773	chr4	6909293	6909987	NO
TBC1D14	NM_020773	chr4	6911113	6911454	NO
GRPEL1	NM_025196	chr4	7072266	7073152	YES
ZGRF1	NM_018392	chr4	113557939	113558915	YES
APBB2	NM_001166050	chr4	41214296	41215175	NO
APBB2	NM_001166050	chr4	41216406	41217123	YES
APBB2	NM_001166050	chr4	41218276	41219020	NO
GPRIN1	NM_052899	chr5	176037119	176037548	NO
HSPA9	NM_004134	chr5	137911160	137911510	NO
RBM22	NM_018047	chr5	150079810	150080896	YES
MYO10	NM_012334	chr5	16934036	16934736	YES
F2R	NM_001311313	chr5	76011645	76012241	YES
HNRNPA0	NM_006805	chr5	137087374	137088065	YES
TRIM41	NM_033549	chr5	180649918	180650919	NO
HBEGF	NM_001945	chr5	139724215	139726812	YES
RNF14	NM_183401	chr5	141348244	141348944	YES
VDAC1	NR_036624	chr5	133340963	133341357	NO
CYSTM1	NM_032412	chr5	139554140	139554891	NO
PCDHGA10	NM_018913	chr5	140792091	140793267	YES
CCDC125	NM_176816	chr5	68630415	68630943	YES
JADE2	NM_001308143	chr5	133859857	133860972	NO
JADE2	NM_001308143	chr5	133862423	133862778	YES
JADE2	NM_001289984	chr5	133859857	133860972	NO
JADE2	NM_001289984	chr5	133862423	133862778	YES
JADE2	NM_001289984	chr5	133863072	133863729	YES
JADE2	NM_015288	chr5	133859857	133860972	NO
JADE2	NM_015288	chr5	133862423	133862778	YES
JADE2	NM_015288	chr5	133863072	133863729	YES
TMCO6	NM_001300980	chr5	140018485	140019370	YES
VDAC1	NM_003374	chr5	133340963	133341357	NO
SLC26A2	NM_000112	chr5	149338547	149339745	YES
SLC26A2	NM_000112	chr5	149341430	149342077	NO
SLC26A2	NM_000112	chr5	149339759	149340261	NO
TIGD6	NM_001243253	chr5	149379658	149380449	NO
TIGD6	NM_001243253	chr5	149380995	149381725	YES
HMGXB3	NM_014983	chr5	149379658	149380449	NO
HMGXB3	NM_014983	chr5	149380995	149381725	YES
ADAM19	NM_033274	chr5	157002615	157003150	NO
LSM11	NM_173491	chr5	157170051	157171128	YES
CLINT1	NM_001195555	chr5	157285941	157286402	NO
WWC1	NM_001161661	chr5	167718294	167718845	NO
UBTD2	NM_152277	chr5	171710224	171710796	NO
MXD3	NM_001142935	chr5	176736390	176737303	YES
MXD3	NM_001142935	chr5	176739761	176740301	NO
RNF14	NM_004290	chr5	141348244	141348944	YES
LOC105377763	NR_134259	chr5	179084575	179085577	YES
TRIO	NM_007118	chr5	14142798	14143341	YES
PCDH1	NM_002587	chr5	141256490	141256958	NO
PCDH1	NM_002587	chr5	141258163	141259193	YES
UBE2B	NM_003337	chr5	133706437	133707271	NO
STC2	NM_003714	chr5	172755189	172755629	NO
STC2	NM_003714	chr5	172756751	172757182	NO
STC2	NM_003714	chr5	172758837	172759618	YES
MGAT1	NM_001114618	chr5	180237144	180237668	NO
MGAT1	NM_001114617	chr5	180237144	180237668	NO
LATS1	NM_001270519	chr6	150039125	150039662	NO
TFAP2A	NM_003220	chr6	10413987	10414605	NO
TFAP2A	NM_003220	chr6	10414962	10415814	NO
MAPK13	NM_002754	chr6	36098484	36098855	NO
PIM1	NM_001243186	chr6	37137363	37137762	NO
PIM1	NM_001243186	chr6	37137931	37138854	NO
PIM1	NM_001243186	chr6	37139394	37140645	YES
VEGFA	NM_001287044	chr6	43736867	43737986	YES
VEGFA	NM_001287044	chr6	43740847	43741644	YES
CUL7	NM_001168370	chr6	43020906	43021695	NO
FAM8A1	NM_016255	chr6	17600288	17600637	YES
MDGA1	NM_153487	chr6	37666673	37667139	NO
HINT3	NM_138571	chr6	126277555	126278501	YES
NUDT3	NM_006703	chr6	34360242	34360979	YES
ULBP3	NM_024518	chr6	150390170	150391007	NO
ULBP3	NM_024518	chr6	150391831	150393015	YES
SMPD2	NM_003080	chr6	109761854	109762365	YES
PERP	NM_022121	chr6	138428420	138429265	NO
PERP	NM_022121	chr6	138430235	138431132	YES
PRICKLE4	NM_013397	chr6	41747505	41748091	YES
MIR3934	NR_037498	chr6	33667959	33668855	YES
JARID2	NM_001267040	chr6	15249100	15249491	NO
HIST1H1C	NM_005319	chr6	26055218	26056054	NO
ABT1	NM_013375	chr6	26594960	26595601	YES
ABT1	NM_013375	chr6	26595798	26596658	YES
E2F3	NM_001949	chr6	20400498	20401902	YES
E2F3	NM_001949	chr6	20401953	20402536	NO
E2F3	NM_001949	chr6	20404396	20405411	YES
CDKN1A	NM_000389	chr6	36647746	36648817	YES
CDKN1A	NM_001220778	chr6	36647746	36648817	YES
C6orf89	NM_001286635	chr6	36853004	36853957	YES
FRS3	NM_006653	chr6	41747505	41748091	YES
C6orf226	NM_001008739	chr6	42858134	42858500	NO
LOC101929705	NR_125864	chr6	44041478	44042969	YES
C6orf223	NM_001171992	chr6	43967998	43968584	NO
C6orf223	NM_001171992	chr6	43968784	43969577	NO
C6orf223	NM_001171992	chr6	43970420	43970948	NO
ANKRD6	NM_001242809	chr6	90142476	90142990	YES
UQCC2	NM_032340	chr6	33678850	33679995	YES
BRPF3	NM_015695	chr6	36163981	36164454	NO
BRPF3	NM_015695	chr6	36164939	36165398	NO
NT5E	NM_001204813	chr6	86160046	86160631	NO
RPL7L1	NM_198486	chr6	42844588	42845303	YES
RPL7L1	NM_198486	chr6	42847400	42847941	NO
UNC5CL	NM_173561	chr6	41006712	41007497	YES
NFYA	NM_002505	chr6	41040115	41040820	NO
E2F3	NM_001243076	chr6	20400498	20401902	YES
E2F3	NM_001243076	chr6	20401953	20402536	NO
E2F3	NM_001243076	chr6	20404396	20405411	YES
TFAP2A	NM_001032280	chr6	10413987	10414605	NO
TFAP2A	NM_001032280	chr6	10414962	10415814	NO
VEGFA	NM_001025366	chr6	43736867	43737986	YES
LRCH4	NM_001289934	chr7	100186005	100186634	NO
POLM	NM_001284330	chr7	44121582	44122310	YES
NRF1	NM_001293163	chr7	129252504	129253221	YES
PLOD3	NM_001084	chr7	100860344	100861185	NO
LAT2	NM_014146	chr7	73620658	73621733	YES
BAIAP2L1	NM_018842	chr7	98030294	98031066	YES
ZNHIT1	NM_006349	chr7	100860344	100861185	NO
AP1S1	NM_001283	chr7	100799491	100800072	NO
PCOLCE	NM_002593	chr7	100201924	100202762	YES
RBM28	NM_001166135	chr7	127983691	127984088	NO
GATAD1	NM_021167	chr7	92076217	92077132	YES
GATAD1	NM_021167	chr7	92077360	92077982	YES
ZNRF2	NM_147128	chr7	30324230	30324927	NO
FBXO24	NM_033506	chr7	100186005	100186634	NO
NUB1	NM_001243351	chr7	151040014	151040357	NO
MYH16	NR_002147	chr7	98868272	98868858	NO
MYH16	NR_002147	chr7	98871586	98872297	YES
CYTH3	NM_004227	chr7	6310634	6310982	NO
NYAP1	NM_173564	chr7	100080493	100081460	YES
CLDN4	NM_001305	chr7	73244048	73244648	NO
CLDN4	NM_001305	chr7	73245128	73245710	NO
CLDN4	NM_001305	chr7	73247621	73248134	NO
TSC22D4	NM_001303043	chr7	100074857	100075388	YES
TSC22D4	NM_001303043	chr7	100076424	100077043	NO
PSMG3	NM_032302	chr7	1609595	1610306	NO
PSMG3	NM_001134340	chr7	1609595	1610306	NO
FOXK1	NM_001037165	chr7	4723643	4724190	NO
LSM5	NM_012322	chr7	32530098	32530779	NO
LSM5	NR_024466	chr7	32530098	32530779	NO
TMED4	NM_001303058	chr7	44621875	44622373	NO
NSUN5	NM_001168347	chr7	72722594	72723065	NO
VPS37D	NM_001077621	chr7	73081863	73082425	YES
ABHD11-AS1	NR_026690	chr7	73148811	73149579	YES
BUD31	NM_003910	chr7	99006146	99006917	NO
LAMTOR4	NM_001008395	chr7	99746237	99746954	NO
LAMTOR4	NR_134528	chr7	99746237	99746954	NO
VGF	NM_003378	chr7	100808675	100809156	NO
IFT22	NM_001130820	chr7	100965147	100965985	NO
KLHDC10	NM_014997	chr7	129711716	129712596	YES
ADCK2	NM_052853	chr7	140375006	140375573	NO
MIR4653	NR_039797	chr7	100802824	100803365	NO
PRKAG2	NM_024429	chr7	151329442	151329871	NO
PRKAG2	NM_001304531	chr7	151329442	151329871	NO
EPHA1	NM_005232	chr7	143105984	143106584	NO
PDAP1	NM_014891	chr7	99006146	99006917	NO
LOC100507507	NM_001322263	chr7	143076847	143077845	YES
EIF3B	NM_001037283	chr7	2393455	2394281	NO
UFSP1	NM_001015072	chr7	100487757	100488192	NO
ZYX	NM_001010972	chr7	143076847	143077845	YES
CCDC71L	NM_175884	chr7	106299954	106301799	YES
DECR1	NM_001330575	chr8	91012694	91014040	YES
KLF10	NM_005655	chr8	103667563	103668192	NO
ANKRD46	NM_001270377	chr8	101571240	101572435	YES
KHDRBS3	NM_006558	chr8	136469258	136469615	NO
PCM1	NM_001315507	chr8	17779892	17780404	NO
CYHR1	NM_032687	chr8	145688954	145689857	YES
CYHR1	NM_032687	chr8	145692112	145693667	YES
SYBU	NM_001099756	chr8	110656525	110657493	NO
FAM167A	NM_053279	chr8	11324224	11324634	NO
FAM167A	NM_053279	chr8	11324867	11325566	YES
PPP1R16A	NM_001329444	chr8	145703326	145704963	YES
BNIP3L	NM_004331	chr8	26240095	26240851	NO
PPP1R16A	NM_001329442	chr8	145703326	145704963	YES
TRMT12	NM_017956	chr8	125462585	125463310	NO
GEM	NM_005261	chr8	95274097	95275190	NO
DPYSL2	NM_001244604	chr8	26435134	26435570	NO
YTHDF3-AS1	NR_102684	chr8	64078041	64078559	YES
RPL30	NM_000989	chr8	99057201	99058125	NO
PUF60	NM_001136033	chr8	144911358	144911847	NO
CCNE2	NM_057749	chr8	95907545	95908082	YES
CCNE2	NM_057749	chr8	95908793	95909255	YES
PINX1	NM_001284356	chr8	10696112	10696954	YES
PUF60	NM_001271096	chr8	144911358	144911847	NO
SYBU	NM_001099753	chr8	110656525	110657493	NO
DPYSL2	NM_001386	chr8	26435134	26435570	NO
CYHR1	NM_001129888	chr8	145688954	145689857	YES
CYHR1	NM_001129888	chr8	145692112	145693667	YES
CLDN23	NM_194284	chr8	8558940	8559420	NO
ZNF703	NM_025069	chr8	37552557	37552888	NO
ZNF703	NM_025069	chr8	37551837	37552370	NO
XPO7	NM_015024	chr8	21779395	21780013	NO
PPP1R3B	NM_001201329	chr8	9007769	9008842	YES
MYC	NM_002467	chr8	128745833	128747390	YES
MYC	NM_002467	chr8	128748182	128748857	YES
MYC	NM_002467	chr8	128749916	128750401	YES
CYHR1	NM_138496	chr8	145688954	145689857	YES
CYHR1	NM_138496	chr8	145692112	145693667	YES
MIR6848	NR_106907	chr8	145539493	145540137	YES
ERI1	NM_153332	chr8	8859929	8860507	NO
R3HCC1	NM_001136108	chr8	23144965	23146065	YES
DCTN6	NM_006571	chr8	30014571	30015642	NO
GINS4	NM_032336	chr8	41386115	41386958	YES
PPP1R3B	NM_024607	chr8	9007769	9008842	YES
E2F5	NM_001083588	chr8	86089867	86090402	NO
C8orf59	NM_001099670	chr8	86132284	86133559	YES
CA13	NM_198584	chr8	86157614	86158434	YES
DPY19L4	NM_181787	chr8	95731643	95732372	NO
INTS8	NM_017864	chr8	95834516	95836109	YES
LAPTM4B	NM_018407	chr8	98787186	98787554	NO
DENND3	NM_014957	chr8	142137293	142138511	NO
KIFC2	NM_145754	chr8	145688954	145689857	YES
KIFC2	NM_145754	chr8	145692112	145693667	YES
ZNF252P	NR_023392	chr8	146228038	146228583	NO
PABPC1	NM_002568	chr8	101732085	101732686	NO
PABPC1	NM_002568	chr8	101732799	101733425	NO
PABPC1	NM_002568	chr8	101734019	101734494	NO
CLU	NM_001831	chr8	27471663	27472699	YES
RBPMS	NM_001008710	chr8	30239530	30240314	YES
CYHR1	NM_001330618	chr8	145688954	145689857	YES
KLF10	NM_001032282	chr8	103663733	103664639	YES
KLF10	NM_001032282	chr8	103667563	103668192	NO
FAM214B	NM_025182	chr9	35116527	35117399	YES
NANS	NM_018946	chr9	100818461	100819020	NO
ACO1	NM_001278352	chr9	32384306	32384746	NO
ZNF79	NM_001286696	chr9	130186246	130186699	NO
ZNF79	NM_001286696	chr9	130186758	130187447	NO
ALAD	NM_000031	chr9	116163471	116164247	YES
LCN2	NM_005564	chr9	130910990	130911455	NO
LCN2	NM_005564	chr9	130912739	130913322	YES
RAPGEF1	NM_005312	chr9	134614343	134614929	YES
RAPGEF1	NM_005312	chr9	134615370	134616070	YES
ANKRD19P	NR_026868	chr9	95570857	95571843	NO
LOC101929748	NR_136301	chr9	95570857	95571843	NO
FAM214B	NR_134455	chr9	35116527	35117399	YES
DPP7	NM_013379	chr9	140007649	140008172	NO
EPB41L4B	NM_018424	chr9	112083066	112083872	YES
WHRN	NM_001173425	chr9	117266376	117266961	NO
WHRN	NM_001173425	chr9	117269904	117270444	YES
CREB3	NM_006368	chr9	35729637	35730215	YES
CREB3	NM_006368	chr9	35731925	35732541	NO
CREB3	NM_006368	chr9	35732651	35733565	NO
LAMC3	NM_006059	chr9	133884041	133884567	NO
PPP1R26-AS1	NR_038969	chr9	138366491	138367211	YES
WHRN	NM_001083885	chr9	117266376	117266961	NO
POLE3	NM_001278255	chr9	116172787	116173384	NO
ASS1	NM_000050	chr9	133320820	133321196	NO
PIP5KL1	NM_001135219	chr9	130692622	130693056	NO
PIP5KL1	NM_001135219	chr9	130693295	130694024	NO
IER5L	NM_203434	chr9	131937826	131938659	YES
IER5L	NM_203434	chr9	131940280	131940971	NO
SNAPC4	NM_003086	chr9	139294416	139295123	YES
ABL1	NM_007313	chr9	133588717	133589226	NO
PSMB7	NM_002799	chr9	127177365	127178367	YES
OLFML2A	NM_182487	chr9	127536138	127537309	YES
OLFML2A	NM_182487	chr9	127539364	127540029	NO
POLE3	NR_027261	chr9	116172787	116173384	NO
LRRC8A	NM_001127245	chr9	131641588	131642052	NO
LRRC8A	NM_001127245	chr9	131644181	131644474	NO
RAPGEF1	NM_001304275	chr9	134614343	134614929	YES
RAPGEF1	NM_001304275	chr9	134615370	134616070	YES
CDC37L1	NM_017913	chr9	4679131	4680230	YES
GBA2	NM_020944	chr9	35749478	35750174	NO
TLN1	NM_006289	chr9	35729637	35730215	YES
TLN1	NM_006289	chr9	35731925	35732541	NO
TLN1	NM_006289	chr9	35732651	35733565	NO
CDC37L1-AS1	NR_121597	chr9	4679131	4680230	YES
NDUFB6	NM_001199987	chr9	32572128	32573443	YES
RPP25L	NM_148178	chr9	34611526	34611977	NO
RPP25L	NM_148178	chr9	34612401	34613391	YES
RGP1	NM_001080496	chr9	35749478	35750174	NO
ZBTB5	NM_014872	chr9	37465828	37466243	NO
ANKS6	NM_173551	chr9	101558611	101559056	NO
PTGR1	NM_012212	chr9	114359876	114360697	YES
RGS3	NM_144489	chr9	116353741	116354457	YES
ATP6V1G1	NM_004888	chr9	117349587	117350050	NO
RAB14	NM_016322	chr9	123964117	123964782	NO
SLC27A4	NM_005094	chr9	131100903	131101331	NO
SLC27A4	NM_005094	chr9	131103451	131104079	YES
KYAT1	NM_001122671	chr9	131641588	131642052	NO
KYAT1	NM_001122671	chr9	131644181	131644474	NO
FIBCD1	NM_032843	chr9	133814311	133814936	YES
FIBCD1	NM_032843	chr9	133816246	133817126	YES
FIBCD1	NM_001145106	chr9	133814311	133814936	YES
FIBCD1	NM_001145106	chr9	133816246	133817126	YES
SURF6	NM_001278942	chr9	136202790	136203387	NO
SEC16A	NM_014866	chr9	139379245	139380034	YES
SEC16A	NM_001276418	chr9	139379245	139380034	YES
CYSRT1	NM_199001	chr9	140117795	140118344	NO
CYSRT1	NM_199001	chr9	140121417	140122561	YES
TOR2A	NM_001085347	chr9	130496579	130498277	YES
GBA2	NM_001330660	chr9	35749478	35750174	NO
SNAPC3	NM_001039697	chr9	15422557	15422919	NO
FAM129B	NM_001035534	chr9	130341311	130342276	NO
STXBP1	NM_001032221	chr9	130375241	130375640	NO
EFNB1	NM_004429	chrX	68047395	68048375	YES
PIR	NM_001018109	chrX	15511128	15512115	NO
APOO	NM_024122	chrX	23925517	23927137	YES
WDR45	NM_007075	chrX	48958441	48958810	NO
KANTR	NR_110456	chrX	53122165	53122789	YES
GEMIN8	NM_001042479	chrX	14050383	14051039	YES

## Sheet: K562
Table S2. Transcripton start sites with putative enhancer docking sites. K562 data. Related to figure 5.
		CTCF site coordinates
Gene Name	Refseq ID	chrom	start	stop	Constitutive
AURKAIP1	NM_001127229	chr1	1306977	1308129	YES
AURKAIP1	NM_001127229	chr1	1311500	1312283	NO
AURKAIP1	NM_017900	chr1	1311500	1312283	NO
LOC148413	NR_015434	chr1	1334422	1335351	NO
LOC148413	NR_015434	chr1	1337046	1337982	YES
SSU72	NM_014188	chr1	1508845	1509855	YES
FBXO6	NM_018438	chr1	11723715	11724878	YES
NECAP2	NM_001145277	chr1	16766531	16767647	YES
LINC00339	NR_023918	chr1	22349312	22349903	YES
LINC00339	NR_023919	chr1	22349312	22349903	YES
ZNF593	NM_015871	chr1	26495695	26496906	YES
KIAA1522	NM_020888	chr1	33206762	33207457	YES
RAB13	NM_002870	chr1	153958934	153959838	YES
LINC01144	NR_024270	chr1	45769208	45770308	YES
LINC01389	NR_126355	chr1	47901633	47904154	YES
ZFYVE9	NM_004799	chr1	52607154	52608370	YES
COA7	NM_023077	chr1	53166083	53167135	YES
RPL5	NM_000969	chr1	93296967	93298138	YES
TMEM56	NM_152487	chr1	95581843	95582971	YES
TMEM167B	NM_001322248	chr1	109631546	109632493	YES
TMEM167B	NM_020141	chr1	109631546	109632493	YES
ADAM15	NM_001261464	chr1	155022571	155023791	YES
DCLRE1B	NM_001319946	chr1	114447464	114448341	YES
ATP8B2	NM_001005855	chr1	154296788	154297917	YES
ATP8B2	NM_001005855	chr1	154298321	154299324	YES
ATP8B2	NM_020452	chr1	154296788	154297917	YES
ATP8B2	NM_020452	chr1	154298321	154299324	YES
ZBTB7B	NM_001252406	chr1	154973936	154974956	YES
LAMTOR2	NM_001145264	chr1	156022754	156024361	YES
RRNAD1	NM_001142560	chr1	156695184	156697075	YES
ATF6	NM_007348	chr1	161733096	161734011	YES
RCC1	NM_001048194	chr1	28844139	28845553	YES
IPO9-AS1	NR_046696	chr1	201797639	201798740	YES
ZSCAN20	NM_145238	chr1	33935798	33936722	YES
SLC30A1	NM_021194	chr1	211750747	211751906	YES
ATF3	NM_001040619	chr1	212782288	212783314	YES
SRP9	NM_001130440	chr1	225964857	225965945	YES
H3F3AP4	NR_002315	chr1	226251614	226253278	YES
IBA57	NM_001010867	chr1	228352923	228354639	YES
EXO1	NM_001319224	chr1	242010671	242011591	NO
LOC101928068	NR_111907	chr1	245133723	245134610	YES
EFCAB2	NM_032328	chr1	245133723	245134610	YES
EFCAB2	NM_001143943	chr1	245133723	245134610	YES
NMNAT1	NM_001297779	chr1	10002186	10003054	YES
FOXD2	NM_004474	chr1	47901633	47904154	YES
GABPB2	NM_001323906	chr1	151042707	151044013	YES
NIPAL3	NM_001322854	chr1	24741477	24742762	YES
SH3BGRL3	NM_031286	chr1	26605787	26606720	YES
PTP4A2	NM_080391	chr1	32403301	32404655	NO
PTP4A2	NM_080391	chr1	32405141	32406072	YES
RPL11	NM_000975	chr1	24017623	24018728	YES
PIGV	NM_017837	chr1	27115236	27116423	YES
NSUN4	NM_199044	chr1	46806008	46806997	YES
MLLT11	NM_006818	chr1	151031724	151032791	YES
IPO9	NM_018085	chr1	201797639	201798740	YES
NMNAT1	NM_001297778	chr1	10002186	10003054	YES
DUSP23	NM_001319658	chr1	159750059	159750975	YES
FAM110D	NM_024869	chr1	26487910	26488998	NO
KLHL12	NM_001303051	chr1	202895608	202896536	YES
GPR37L1	NM_004767	chr1	202091510	202092297	NO
HIST2H2AC	NM_003517	chr1	149859643	149860530	YES
DUSP23	NM_001319659	chr1	159750059	159750975	YES
LRRC8C	NM_032270	chr1	90098112	90099075	NO
UCK2	NM_012474	chr1	165796564	165797730	NO
NPPA-AS1	NR_037806	chr1	11898350	11899444	YES
RBBP5	NM_001193272	chr1	205091035	205091885	YES
HIST3H2BB	NM_175055	chr1	228645942	228647580	YES
APITD1-CORT	NM_001270517	chr1	10487928	10488729	YES
APITD1-CORT	NM_001270517	chr1	10489892	10491062	YES
HIST3H2A	NM_033445	chr1	228645942	228647580	YES
SNRPE	NM_001304464	chr1	203830142	203831154	YES
UROD	NM_000374	chr1	45479685	45480917	YES
TMEM56-RWDD3	NM_001199691	chr1	95581843	95582971	YES
YRDC	NM_024640	chr1	38276332	38277397	YES
AHCYL1	NM_001242673	chr1	110526677	110527723	YES
MARCKSL1	NM_023009	chr1	32800381	32801660	YES
LINC00853	NR_047498	chr1	47644478	47645585	YES
EPB41	NM_001166005	chr1	29210090	29211306	NO
DDX20	NM_007204	chr1	112297784	112298941	YES
CDC20	NM_001255	chr1	43823486	43824422	NO
NSUN4	NM_001256127	chr1	46806008	46806997	YES
TNFAIP8L2	NM_024575	chr1	151128483	151129195	YES
RCC2	NM_018715	chr1	17765780	17766790	NO
GNAI3	NM_006496	chr1	110088399	110089602	YES
LRRC42	NM_001256409	chr1	54414442	54415401	YES
PSMD4	NM_002810	chr1	151223925	151224773	YES
PLK3	NM_004073	chr1	45265234	45266135	YES
PIGV	NM_001202554	chr1	27115236	27116423	YES
GPR3	NM_005281	chr1	27718336	27719876	YES
GPR3	NM_005281	chr1	27721392	27722490	YES
UBE4B	NM_001105562	chr1	10094292	10094992	NO
UBE4B	NM_001105562	chr1	10092169	10093331	YES
RUSC1	NM_001278230	chr1	155292697	155293820	YES
RUSC1	NM_001278230	chr1	155294647	155295523	NO
SNRPE	NM_001328637	chr1	203830142	203831154	YES
PINK1	NM_032409	chr1	20959215	20960542	YES
KIF1B	NM_015074	chr1	10269713	10271038	YES
S100A1	NM_006271	chr1	153599551	153600674	YES
MIR5187	NR_049819	chr1	161195071	161195870	YES
MIR5187	NR_049819	chr1	161196795	161197947	YES
H3F3A	NM_002107	chr1	226251614	226253278	YES
ISG20L2	NM_001303095	chr1	156695184	156697075	YES
CACYBP	NM_014412	chr1	174967156	174968411	YES
NIPAL3	NM_020448	chr1	24741477	24742762	YES
IFI6	NM_002038	chr1	27995359	27996432	YES
CAPN2	NM_001748	chr1	223899627	223900727	NO
RAD54L	NM_001142548	chr1	46710427	46711212	YES
MST1P2	NR_027504	chr1	16968779	16972212	YES
PRPF38A	NM_032864	chr1	52870036	52871005	NO
FAM102B	NM_001010883	chr1	109102094	109103172	YES
FAM102B	NM_001010883	chr1	109104077	109105078	YES
RHOC	NM_001042679	chr1	113249368	113250677	YES
RHOC	NM_001042678	chr1	113249368	113250677	YES
HAX1	NM_001018837	chr1	154244354	154245332	YES
RUSC1	NM_001105205	chr1	155292697	155293820	YES
RUSC1	NM_001105205	chr1	155294647	155295523	NO
PSMD4	NM_001330692	chr1	151223925	151224773	YES
PIP5K1A	NM_001330689	chr1	151168490	151169314	YES
DYRK3	NM_001004023	chr1	206807106	206808513	YES
TIPRL	NM_001031800	chr1	168147706	168148660	YES
NTRK1	NM_001012331	chr1	156829558	156830549	YES
CACYBP	NM_001007214	chr1	174967156	174968411	YES
RCC2	NM_001136204	chr1	17765780	17766790	NO
FAM149B1	NM_173348	chr10	74927627	74928402	NO
RBM17	NM_032905	chr10	6128161	6129105	YES
RBM17	NM_032905	chr10	6130262	6131478	YES
KAZALD1	NR_135068	chr10	102827359	102828249	YES
MIR1915	NR_031736	chr10	21784326	21786069	YES
SAMD8	NM_001174156	chr10	76867999	76869125	YES
SUFU	NM_001178133	chr10	104263009	104263932	YES
CNNM2	NM_017649	chr10	104676930	104677924	YES
HMX3	NM_001105574	chr10	124892258	124893128	YES
TFAM	NM_001270782	chr10	60144397	60145532	NO
2017-03-05	NM_017824	chr10	94050263	94051121	YES
LZTS2	NM_001318099	chr10	102757144	102758073	YES
LZTS2	NM_001318099	chr10	102758537	102759608	YES
LZTS2	NM_001318100	chr10	102757144	102758073	YES
LZTS2	NM_001318100	chr10	102758537	102759608	YES
PGAM1	NM_002629	chr10	99185573	99186317	YES
PGAM1	NM_001317079	chr10	99185573	99186317	YES
BAMBI	NM_012342	chr10	28965529	28966749	YES
RBM17	NM_001145547	chr10	6128161	6129105	YES
RBM17	NM_001145547	chr10	6130262	6131478	YES
DDX21	NM_001256910	chr10	70715175	70716078	YES
DDX21	NM_004728	chr10	70715175	70716078	YES
MXI1	NM_130439	chr10	111965966	111966423	YES
SGPL1	NM_003901	chr10	72575137	72576065	YES
MIR3155A	NR_036111	chr10	6193079	6193937	NO
MXI1	NM_005962	chr10	111985560	111986325	YES
LCOR	NM_001170765	chr10	98589975	98591021	YES
NPM3	NM_006993	chr10	103540557	103541549	YES
ZMIZ1	NM_020338	chr10	80826521	80827507	YES
ZMIZ1	NM_020338	chr10	80828006	80829401	NO
LCOR	NM_032440	chr10	98589975	98591021	YES
DDIT4	NM_019058	chr10	74033980	74035255	YES
LZTS2	NM_032429	chr10	102753846	102754514	YES
LZTS2	NM_032429	chr10	102757144	102758073	YES
LZTS2	NM_032429	chr10	102758537	102759608	YES
CFAP58	NM_001008723	chr10	106113154	106113874	YES
MDK	NM_001270550	chr11	46404177	46405307	YES
ATM	NM_000051	chr11	108093284	108094233	YES
CFL1	NM_005507	chr11	65627361	65628322	YES
ATG16L2	NM_001318766	chr11	72523719	72524654	YES
FDX1	NM_004109	chr11	110300358	110301380	NO
TSSC4	NM_001297658	chr11	2421085	2422142	YES
TSSC4	NM_001297659	chr11	2421085	2422142	YES
SBF2-AS1	NR_036485	chr11	9779299	9780472	YES
RNF141	NM_016422	chr11	10562402	10563319	YES
MDK	NM_001012334	chr11	46404177	46405307	YES
MDK	NM_001012333	chr11	46404177	46405307	YES
EHBP1L1	NM_001099409	chr11	65341227	65342324	YES
UBXN1	NM_001286077	chr11	62447999	62448808	YES
TMEM179B	NM_199337	chr11	62553519	62555291	YES
MARK2	NM_001039469	chr11	63604449	63605320	YES
FERMT3	NM_031471	chr11	63971784	63972600	YES
TIGD3	NM_145719	chr11	65120023	65120846	YES
SSSCA1	NM_001303024	chr11	65337251	65338101	YES
SSSCA1	NM_001303024	chr11	65339121	65339877	NO
KLC2	NM_001134776	chr11	66025262	66026437	YES
KLC2	NM_001134774	chr11	66025262	66026437	YES
LOC101928069	NR_120586	chr11	66246046	66247066	YES
LOC100130987	NR_024469	chr11	67084595	67085693	YES
SERPINH1	NM_001207014	chr11	75274751	75275669	NO
RNF214	NM_207343	chr11	117102675	117103753	YES
RNF214	NM_001077239	chr11	117102675	117103753	YES
ARHGEF12	NM_001198665	chr11	120205348	120206191	YES
ARHGEF12	NM_001198665	chr11	120206249	120207116	YES
FADS2	NM_001281502	chr11	61584120	61584960	YES
FADS2	NM_001281501	chr11	61584120	61584960	YES
ROM1	NM_000327	chr11	62379282	62380652	YES
ZDHHC5	NM_015457	chr11	57435061	57435946	NO
STX3	NM_001178040	chr11	59521144	59522177	YES
STIM1	NM_001277961	chr11	3875666	3876800	YES
LGALS12	NM_001142537	chr11	63275450	63276104	YES
EXT2	NM_000401	chr11	44115476	44116511	YES
EXT2	NM_000401	chr11	44116752	44117720	YES
TAF10	NM_006284	chr11	6633711	6634596	NO
CCS	NM_005125	chr11	66359735	66360852	YES
SIK2	NM_015191	chr11	111472331	111473326	YES
SIK2	NM_015191	chr11	111474856	111475752	YES
ZC3H12C	NM_033390	chr11	109963145	109964309	YES
MUS81	NM_025128	chr11	65627361	65628322	YES
FADS1	NM_013402	chr11	61584120	61584960	YES
SLC25A45	NM_001278251	chr11	65149341	65150294	YES
ARL2	NM_001199745	chr11	64780613	64782353	YES
MIR6748	NR_106806	chr11	62553519	62555291	YES
MYEOV	NM_001293291	chr11	69059465	69060672	YES
PLCB3	NM_000932	chr11	64018149	64020227	YES
ESRRA	NM_001282451	chr11	64071391	64072436	YES
ESRRA	NM_001282451	chr11	64073036	64074051	NO
ESRRA	NM_001282450	chr11	64071391	64072436	YES
ESRRA	NM_001282450	chr11	64073036	64074051	NO
PACS1	NM_018026	chr11	65835379	65836407	YES
LGALS12	NM_001142535	chr11	63275450	63276104	YES
TSPAN32	NM_139022	chr11	2320322	2321122	NO
DPP3	NM_001256670	chr11	66246046	66247066	YES
USP2-AS1	NR_034160	chr11	119251832	119252840	YES
KAT5	NM_001206833	chr11	65478931	65480005	YES
ZFP91-CNTF	NR_024091	chr11	58346644	58347669	YES
CCDC85B	NM_006848	chr11	65655316	65656809	YES
SLC39A13	NM_001128225	chr11	47429334	47430139	YES
CLCF1	NM_001166212	chr11	67141363	67142214	YES
RBM4B	NM_001286135	chr11	66445594	66446562	YES
SLC39A13	NM_001330245	chr11	47429334	47430139	YES
FAM89B	NM_001098784	chr11	65337251	65338101	YES
FAM89B	NM_001098784	chr11	65341227	65342324	YES
FAM89B	NM_001098784	chr11	65339121	65339877	NO
BEST1	NM_001139443	chr11	61714726	61715751	YES
MYRF	NM_001127392	chr11	61519423	61520360	YES
SOCS2	NM_003877	chr12	93962997	93964084	YES
SOCS2	NM_003877	chr12	93964914	93965869	YES
NABP2	NM_024068	chr12	56617382	56618777	YES
SOCS2	NM_001270469	chr12	93962997	93964084	YES
SOCS2	NM_001270469	chr12	93964914	93965869	YES
SP1	NM_001251825	chr12	53775450	53776157	NO
C12orf57	NM_001301834	chr12	7053516	7054307	YES
C12orf57	NM_001301837	chr12	7053516	7054307	YES
C1RL-AS1	NR_026947	chr12	7261458	7262363	YES
DDX47	NM_016355	chr12	12965652	12966641	YES
YARS2	NM_001040436	chr12	32907796	32909691	YES
SLC48A1	NM_017842	chr12	48166476	48167365	NO
DDX23	NM_004818	chr12	49246710	49247669	YES
PRKAG1	NM_001206710	chr12	49411793	49412872	YES
PRKAG1	NM_001206710	chr12	49413534	49414358	YES
SLC2A3	NM_006931	chr12	8085643	8086440	YES
LETMD1	NR_045017	chr12	51441347	51442261	YES
SMAGP	NM_001031628	chr12	51663053	51663869	YES
MFSD5	NM_032889	chr12	53645149	53646471	YES
SUOX	NM_000456	chr12	56389557	56390596	YES
COQ10A	NM_144576	chr12	56660225	56660982	YES
COQ10A	NM_001099337	chr12	56660225	56660982	YES
MIRLET7I	NR_029661	chr12	62996610	62997307	YES
RASSF3	NM_178169	chr12	65001619	65002530	NO
CCT2	NM_006431	chr12	69976889	69977608	NO
CCT2	NM_001198842	chr12	69976889	69977608	NO
POLR3B	NM_018082	chr12	106751054	106751938	YES
ERP29	NM_001034025	chr12	112450766	112451722	YES
SUDS3	NM_022491	chr12	118813499	118814720	YES
SUDS3	NM_022491	chr12	118815427	118816359	YES
SRSF9	NM_003769	chr12	120907103	120908185	YES
ORAI1	NM_032790	chr12	122062288	122063259	YES
DDX55	NM_020936	chr12	124085972	124086908	NO
COX14	NM_001257133	chr12	50504815	50506140	YES
WNK1	NM_001184985	chr12	860265	861117	YES
WNK1	NM_001184985	chr12	863858	864641	NO
INHBE	NM_031479	chr12	57846293	57847399	YES
INHBE	NM_031479	chr12	57849649	57850500	YES
RNF41	NM_194359	chr12	56617382	56618777	YES
ATP5G2	NM_005176	chr12	54069499	54070599	YES
HOXC8	NM_022658	chr12	54399488	54400545	YES
FAM216A	NM_013300	chr12	110906464	110907555	YES
GNPTAB	NM_024312	chr12	102224362	102225303	YES
YEATS4	NM_001300950	chr12	69751103	69751895	YES
SOCS2	NM_001270468	chr12	93962997	93964084	YES
SOCS2	NM_001270468	chr12	93964914	93965869	YES
SOCS2	NM_001270467	chr12	93962997	93964084	YES
SOCS2	NM_001270467	chr12	93964914	93965869	YES
SLC26A10	NM_133489	chr12	58015239	58016316	YES
DIP2B	NM_173602	chr12	50898237	50899339	YES
KRT8	NM_002273	chr12	53298619	53299426	NO
CORO1C	NM_014325	chr12	109125017	109126040	YES
SH2B3	NM_005475	chr12	111842771	111843735	YES
ARPC3	NM_001278556	chr12	110887314	110888691	YES
PTPN6	NM_080548	chr12	7053516	7054307	YES
DHH	NM_021044	chr12	49485640	49486557	YES
PRKAB1	NM_006253	chr12	120104997	120106018	YES
SOCS2	NM_001270471	chr12	93962997	93964084	YES
SOCS2	NM_001270471	chr12	93964914	93965869	YES
DENR	NM_003677	chr12	123236728	123237681	YES
LETMD1	NM_001243689	chr12	51441347	51442261	YES
SOCS2-AS1	NR_038263	chr12	93962997	93964084	YES
SOCS2-AS1	NR_038263	chr12	93964914	93965869	YES
C12orf57	NM_001301836	chr12	7053516	7054307	YES
MLF2	NR_026581	chr12	6862464	6863425	YES
P2RX4	NM_001256796	chr12	121647391	121648226	YES
COPZ1	NM_001271734	chr12	54718032	54719034	YES
SMARCD1	NM_003076	chr12	50478465	50479305	YES
VEZT	NM_017599	chr12	95610911	95611723	YES
PRPF40B	NM_001031698	chr12	50016888	50017869	YES
DYNLL1	NM_001037494	chr12	120907103	120908185	YES
RPL41	NM_001035267	chr12	56512817	56513891	YES
TMPO	NM_001032283	chr12	98909703	98910703	YES
PDS5B	NM_015032	chr13	33160058	33160896	YES
RNASEH2B	NM_001142279	chr13	51485942	51486795	YES
ARG2	NM_001172	chr14	68085106	68085928	YES
ACIN1	NM_001164816	chr14	23537630	23538773	YES
KHNYN	NM_001290257	chr14	24900642	24901661	YES
FNTB	NM_002028	chr14	65453038	65453887	YES
C14orf178	NM_001173978	chr14	78227889	78228499	NO
ZNF839	NM_001267827	chr14	102780316	102781284	YES
ZNF839	NM_001267827	chr14	102782964	102783843	YES
ZNF839	NM_018335	chr14	102782964	102783843	YES
ZBTB42	NM_001137601	chr14	105266228	105266907	NO
C14orf80	NM_001134877	chr14	105955746	105957560	YES
C14orf80	NM_001134875	chr14	105955746	105957560	YES
CKB	NM_001823	chr14	103987209	103988021	YES
UNC45A	NM_001323619	chr15	91474624	91476305	YES
UNC45A	NM_001323619	chr15	91477123	91478209	YES
PDE8A	NM_001243137	chr15	85524170	85524939	NO
ISL2	NM_145805	chr15	76625913	76626773	NO
SNX22	NM_024798	chr15	64445333	64446457	YES
VPS18	NM_020857	chr15	41183801	41184667	YES
VPS18	NM_020857	chr15	41185853	41187704	YES
SLC24A1	NM_001301033	chr15	65903350	65904137	YES
RAB27A	NM_183235	chr15	55582312	55583338	YES
RNU6-2	NR_125730_5	chr15	68132034	68132937	NO
UNC45A	NM_001039675	chr15	91474624	91476305	YES
UNC45A	NM_001323620	chr15	91474624	91476305	YES
UNC45A	NM_001323620	chr15	91477123	91478209	YES
INAFM2	NM_001301268	chr15	40612782	40613818	YES
INAFM2	NM_001301268	chr15	40615213	40615925	NO
HMG20A	NM_001304504	chr15	77711647	77712447	NO
C15orf39	NM_015492	chr15	75493958	75495070	YES
FANCI	NM_001113378	chr15	89786744	89787450	YES
CCNDBP1	NM_012142	chr15	43477577	43478512	YES
CCNDBP1	NM_012142	chr15	43479653	43480464	YES
PDE8A	NM_002605	chr15	85524170	85524939	NO
PPIB	NM_000942	chr15	64455154	64456011	NO
TPM1	NM_001330344	chr15	63339828	63341115	YES
FBXL19	NM_001282351	chr16	30932589	30933639	YES
SGF29	NM_138414	chr16	28565022	28566021	NO
PAGR1	NM_024516	chr16	29827141	29828239	YES
TBC1D24	NM_001199107	chr16	2523620	2524816	NO
CPNE7	NM_014427	chr16	89640770	89641677	NO
POLR2C	NM_032940	chr16	57495945	57496965	YES
NME4	NM_001286436	chr16	447726	448354	NO
NME4	NM_001286433	chr16	447726	448354	NO
NME4	NM_001286440	chr16	447726	448354	NO
NDE1	NM_001143979	chr16	15736217	15737167	YES
CRYM-AS1	NR_026675	chr16	21311628	21312525	YES
HBQ1	NM_005331	chr16	229939	232148	YES
SPNS1	NM_001142448	chr16	28985014	28985938	YES
KIF22	NM_001256270	chr16	29801349	29802433	YES
ALDOA	NM_000034	chr16	30066078	30066995	YES
ZNF771	NM_001142305	chr16	30420512	30421561	YES
FBXL19-AS1	NR_024348	chr16	30932589	30933639	YES
HSD3B7	NM_001142777	chr16	30995897	30997050	YES
ARMC5	NM_001288767	chr16	31466763	31467581	NO
ARMC5	NM_001288767	chr16	31470072	31470809	YES
ARMC5	NM_001288767	chr16	31471596	31472718	YES
CNEP1R1	NM_001281789	chr16	50058484	50059627	YES
PLEKHG4	NM_001129728	chr16	67312269	67313809	YES
PLEKHG4	NM_001129729	chr16	67312269	67313809	YES
FBXL19	NM_001099784	chr16	30932589	30933639	YES
SLC7A6	NM_001076785	chr16	68295106	68296168	YES
SLC7A6	NM_001076785	chr16	68297511	68298667	YES
VPS4A	NM_013245	chr16	69344613	69345730	YES
ZNRF1	NM_032268	chr16	75032037	75032970	YES
TLDC1	NM_020947	chr16	84539765	84540609	YES
GSE1	NM_001134473	chr16	85643689	85645479	YES
GSE1	NM_001278184	chr16	85643689	85645479	YES
GSE1	NM_001278184	chr16	85649271	85650502	YES
GFER	NM_005262	chr16	2033505	2034380	NO
PIEZO1	NM_001142864	chr16	88850387	88852660	YES
MAP1LC3B	NM_022818	chr16	87427835	87428595	YES
OSGIN1	NM_182981	chr16	83987274	83988423	YES
SLC7A5	NM_003486	chr16	87904795	87905756	YES
LINC01569	NR_039999	chr16	4303533	4304775	YES
MGRN1	NM_001142289	chr16	4673907	4675081	YES
MIR5093	NR_049816	chr16	85336386	85337688	YES
AGRP	NM_001138	chr16	67514825	67515827	YES
FBXL8	NM_018378	chr16	67193572	67194467	YES
USB1	NM_001195302	chr16	58034113	58035237	YES
PRKCB	NM_002738	chr16	23848163	23848824	NO
FBRS	NM_001105079	chr16	30668873	30669832	YES
FBRS	NM_001105079	chr16	30670261	30671040	YES
MIR6516	NR_106997	chr17	75082100	75083255	YES
MIR6516	NR_106997	chr17	75084427	75085305	YES
PNMT	NR_073461	chr17	37824386	37825336	YES
CISD3	NM_001136498	chr17	36885873	36886864	NO
2017-09-09	NM_001113491	chr17	75276845	75277734	YES
C1QBP	NM_001212	chr17	5342170	5343082	YES
TIMM22	NM_013337	chr17	899516	900393	YES
TIMM22	NM_013337	chr17	902124	902965	YES
COG1	NM_018714	chr17	71187340	71188407	YES
BPTF	NM_004459	chr17	65820866	65822036	YES
SENP3-EIF4A1	NR_037926	chr17	7463409	7464938	YES
ACADVL	NM_001270447	chr17	7117958	7118743	NO
PITPNA-AS1	NR_028514	chr17	1418774	1419524	YES
WDR81	NM_001163673	chr17	1616912	1617714	NO
TAF15	NM_003487	chr17	34135596	34136604	YES
BCL6B	NM_181844	chr17	6925020	6925949	YES
KCTD11	NM_001002914	chr17	7255354	7256197	NO
TLCD1	NM_138463	chr17	27053356	27054630	YES
TLCD1	NM_001160407	chr17	27053356	27054630	YES
RHOT1	NM_001033566	chr17	30468942	30469687	YES
MRM1	NM_024864	chr17	34959016	34960015	YES
PNMT	NM_002686	chr17	37824386	37825336	YES
PSMD3	NM_002809	chr17	38136400	38137338	YES
C17orf53	NM_001171251	chr17	42218718	42219716	YES
HEXIM1	NM_006460	chr17	43226186	43227167	YES
MAP3K14-AS1	NR_024434	chr17	43324102	43324928	NO
RSAD1	NM_018346	chr17	48555566	48557468	YES
MIR142	NR_029683	chr17	56406380	56407401	YES
CEP95	NM_001316990	chr17	62503317	62504009	YES
RPL38	NM_000999	chr17	72199308	72200218	YES
MGC16275	NR_026914	chr17	72206137	72207402	YES
LOC100287042	NR_036520	chr17	73266861	73267900	YES
TSEN54	NM_207346	chr17	73511490	73512595	YES
SCARNA16	NR_003013	chr17	75082100	75083255	YES
SCARNA16	NR_003013	chr17	75084427	75085305	YES
RAD51L3-RFFL	NR_037714	chr17	33446471	33447509	YES
CBX2	NM_005189	chr17	77751134	77751785	YES
CBX4	NM_003655	chr17	77813194	77814798	YES
LRRC45	NM_144999	chr17	79978810	79979545	YES
RAC3	NM_001316307	chr17	79988021	79989219	YES
TRPV2	NM_016113	chr17	16318033	16318767	YES
IGFBP4	NM_001552	chr17	38597117	38597862	YES
IGFBP4	NM_001552	chr17	38599277	38600515	NO
PPP1R9B	NM_032595	chr17	48227968	48229024	YES
RARA	NM_001145301	chr17	38473394	38474319	YES
TSPOAP1-AS1	NR_038413	chr17	56406380	56407401	YES
GRB2	NM_002086	chr17	73400121	73400807	YES
NDUFAF8	NM_001086521	chr17	79215015	79216210	YES
FASN	NM_004104	chr17	80055462	80056532	YES
WRAP53	NM_001143992	chr17	7591014	7591981	YES
TTYH2	NM_032646	chr17	72206137	72207402	YES
GRN	NM_002087	chr17	42422861	42423631	YES
NEK8	NM_178170	chr17	27053356	27054630	YES
UBTF	NR_045058	chr17	42295272	42297219	YES
SLC2A4	NM_001042	chr17	7183585	7184520	YES
SPHK1	NM_001142602	chr17	74381361	74382576	YES
SPHK1	NM_001142601	chr17	74381361	74382576	YES
CHMP6	NM_024591	chr17	78962524	78963490	YES
CHMP6	NM_024591	chr17	78965244	78966023	NO
ATP6V0A1	NM_001130020	chr17	40610902	40611835	NO
STARD3	NM_001165937	chr17	37790380	37791249	YES
TP53I13	NM_001346077	chr17	27894558	27895377	YES
MYL12A	NM_001303048	chr18	3245722	3246788	YES
MYL12A	NM_001303047	chr18	3245722	3246788	YES
C18orf25	NM_001008239	chr18	43752945	43754298	YES
PHLPP1	NM_194449	chr18	60381795	60382446	YES
TGIF1	NM_173211	chr18	3454385	3455332	YES
CLPTM1	NM_001282176	chr19	45454412	45455453	YES
HNRNPUL1	NM_001321208	chr19	41767793	41768726	YES
UHRF1	NM_001290051	chr19	4911622	4912546	YES
FXYD5	NM_001320912	chr19	35644384	35645324	YES
KMT2B	NM_014727	chr19	36207291	36208703	YES
FXYD5	NM_144779	chr19	35644384	35645324	YES
DAZAP1	NM_018959	chr19	1406431	1407556	YES
CLEC11A	NM_002975	chr19	51227371	51228573	YES
FBL	NM_001436	chr19	40334295	40335346	YES
MARK4	NM_001199867	chr19	45751871	45752677	YES
SIX5	NM_175875	chr19	46272937	46274152	YES
BLVRB	NM_000713	chr19	40970066	40971017	YES
SF3A2	NM_007165	chr19	2235975	2237056	YES
FAM32A	NM_014077	chr19	16293397	16294239	YES
FAM32A	NM_014077	chr19	16296216	16297095	YES
GLTSCR2	NM_015710	chr19	48246449	48247494	YES
MEGF8	NM_001271938	chr19	42828970	42829882	YES
GSK3A	NM_019884	chr19	42748663	42749286	YES
LYL1	NM_005583	chr19	13211723	13212797	NO
LYL1	NM_005583	chr19	13214970	13216021	NO
RNF126	NM_194460	chr19	664629	665456	YES
KISS1R	NM_032551	chr19	917304	918420	YES
WDR18	NM_024100	chr19	982557	983455	YES
ATP5D	NM_001001975	chr19	1239924	1240810	YES
ATP5D	NM_001001975	chr19	1243923	1245160	YES
EEF2	NM_001961	chr19	3985889	3986732	YES
EEF2	NM_001961	chr19	3987487	3988391	YES
FEM1A	NM_018708	chr19	4790973	4791855	YES
RPL36	NM_033643	chr19	5688992	5689658	NO
RPL36	NM_033643	chr19	5689881	5690743	YES
RPL36	NM_015414	chr19	5688992	5689658	NO
RPL36	NM_015414	chr19	5689881	5690743	YES
IER2	NM_004907	chr19	13260864	13261640	YES
TRIP10	NM_001288962	chr19	6736413	6737280	YES
TRIP10	NM_001288962	chr19	6738193	6739065	YES
TRAPPC5	NM_001042461	chr19	7745135	7746109	YES
EVI5L	NM_145245	chr19	7896141	7897021	NO
TIMM44	NM_006351	chr19	8008686	8009891	YES
MRPL4	NM_015956	chr19	10360720	10361426	YES
ICAM1	NM_000201	chr19	10379907	10380904	YES
ZNF440	NM_152357	chr19	11922756	11923629	YES
ZNF788	NR_027049	chr19	12201428	12202252	YES
MISP3	NM_001291291	chr19	14182677	14183529	YES
MISP3	NM_001291291	chr19	14183699	14184883	YES
MISP3	NM_001291291	chr19	14185509	14186463	YES
AKAP8L	NM_001291478	chr19	15529660	15530622	YES
SNORA68	NR_000012	chr19	17969973	17970914	YES
ABHD8	NM_024527	chr19	17413707	17414762	NO
ABHD8	NM_024527	chr19	17415861	17416834	YES
CCDC124	NM_001136203	chr19	18042904	18043897	YES
CCDC124	NM_138442	chr19	18042904	18043897	YES
ARRDC2	NM_001025604	chr19	18108735	18109937	YES
C19orf60	NM_001100418	chr19	18699089	18700587	YES
C19orf60	NM_001100418	chr19	18701260	18701907	YES
WDR62	NM_001083961	chr19	36545245	36545828	NO
PLEKHG2	NM_022835	chr19	39902108	39904033	YES
EML2-AS1	NR_130728	chr19	46145056	46145965	YES
EML2-AS1	NR_130728	chr19	46146042	46147062	YES
RAB8A	NM_005370	chr19	16221919	16222748	YES
EMC10	NM_175063	chr19	50982138	50983132	YES
U2AF2	NM_001012478	chr19	56164736	56165837	YES
RPL18A	NM_000980	chr19	17969973	17970914	YES
CHAF1A	NM_005483	chr19	4400151	4401170	YES
KLF1	NM_006563	chr19	12995798	12997009	NO
USF2	NM_001321150	chr19	35760248	35761289	YES
ATG4D	NM_001281504	chr19	10652059	10652560	YES
FAM98C	NM_174905	chr19	38893265	38894354	YES
UHRF1	NM_001290052	chr19	4911622	4912546	YES
LTBP4	NM_001042544	chr19	41103938	41105149	YES
NAPA-AS1	NR_038452	chr19	47986598	47987759	YES
QTRT1	NM_031209	chr19	10810181	10811016	YES
QTRT1	NM_031209	chr19	10812458	10813233	NO
MRPL34	NM_023937	chr19	17413707	17414762	NO
MRPL34	NM_023937	chr19	17415861	17416834	YES
TNNI3	NM_000363	chr19	55671449	55672659	YES
WDR83	NM_032332	chr19	12782665	12783446	YES
NPAS1	NM_001321086	chr19	47535137	47536162	YES
NPAS1	NM_001321086	chr19	47538613	47539748	YES
HNRNPUL1	NM_144732	chr19	41767793	41768726	YES
EHD2	NM_014601	chr19	48216095	48217150	YES
LSR	NM_001260489	chr19	35738398	35739232	YES
MAP2K7	NM_001297555	chr19	7968046	7968963	YES
PIK3R2	NM_005027	chr19	18263074	18264057	YES
LOC102725254	NR_134910	chr19	18313366	18314131	YES
ZBTB45	NM_001316978	chr19	59030046	59032025	YES
HNRNPUL1	NM_007040	chr19	41767793	41768726	YES
PRKCSH	NM_001289102	chr19	11545452	11546427	YES
APOE	NM_000041	chr19	45406569	45407572	YES
APOE	NM_000041	chr19	45407778	45408447	NO
FOXA3	NM_004497	chr19	46366951	46367951	YES
CDC37	NM_007065	chr19	10514448	10515635	YES
MAST1	NM_014975	chr19	12948637	12949699	YES
HNRNPL	NM_001533	chr19	39340321	39340994	NO
LOC100507373	NR_045214	chr19	14247288	14248736	YES
PRKCSH	NM_002743	chr19	11545452	11546427	YES
PRKCSH	NM_001001329	chr19	11545452	11546427	YES
UHRF1	NM_001048201	chr19	4911622	4912546	YES
NECTIN2	NM_001042724	chr19	45347592	45349462	YES
S1PR2	NM_004230	chr19	10339315	10339984	YES
LTBP4	NM_001042545	chr19	41103938	41105149	YES
LTBP4	NM_001042545	chr19	41107616	41109107	YES
HNRNPUL1	NM_001301016	chr19	41767793	41768726	YES
SSBP4	NM_001009998	chr19	18529902	18530814	NO
TNNT1	NM_001126132	chr19	55657080	55658223	YES
GORASP2	NM_015530	chr2	171784669	171786258	YES
HPCAL1	NM_002149	chr2	10442162	10443273	YES
PPP1CB	NM_002709	chr2	28976085	28976699	NO
RRM2	NM_001034	chr2	10264428	10265286	YES
STAMBP	NM_006463	chr2	74053904	74054712	YES
IDH1-AS1	NR_046452	chr2	209118786	209119534	YES
IDH1-AS1	NR_046452	chr2	209120010	209120572	YES
PPP1CB	NM_206876	chr2	28976085	28976699	NO
HPCAL1	NM_134421	chr2	10442162	10443273	YES
STAMBP	NM_201647	chr2	74053904	74054712	YES
KHK	NM_000221	chr2	27308846	27310033	YES
CENPO	NM_001199803	chr2	25013823	25014640	YES
CENPO	NM_001199803	chr2	25015338	25016331	NO
LINC01126	NR_027251	chr2	43456279	43457024	YES
TTC7A	NM_001288953	chr2	47145758	47146580	YES
AFTPH	NM_001002243	chr2	64749743	64750655	YES
CCDC142	NM_032779	chr2	74710025	74710976	YES
TTC31	NM_022492	chr2	74710025	74710976	YES
SH2D6	NM_201594	chr2	85647519	85648481	YES
ST3GAL5-AS1	NR_110569	chr2	86115520	86116784	YES
RPIA	NM_144563	chr2	88990320	88991723	YES
ANKRD36B	NM_025190	chr2	98206934	98207846	YES
CFLAR-AS1	NR_040030	chr2	202022824	202023634	YES
UBR3	NM_172070	chr2	170680816	170682035	YES
LOC101927027	NR_110204	chr2	179279040	179280162	YES
C2orf88	NM_001042519	chr2	191044642	191045430	NO
C2orf88	NM_032321	chr2	191044642	191045430	NO
MARS2	NM_138395	chr2	198572118	198572876	YES
PNKD	NM_001077399	chr2	219137123	219138008	YES
CTDSP1	NM_001206878	chr2	219260398	219261301	YES
MAP4K4	NM_001242560	chr2	102313697	102314160	NO
DNAJB2	NM_001039550	chr2	220142129	220143033	YES
SPR	NM_003124	chr2	73114483	73115621	YES
LTBP1	NM_206943	chr2	33171007	33172105	YES
NDUFB3	NM_001257102	chr2	201933859	201934497	NO
RBM45	NM_152945	chr2	178974369	178975267	YES
RBM45	NM_152945	chr2	178976505	178977698	YES
TRIB2	NM_021643	chr2	12855699	12857158	YES
TRIB2	NM_021643	chr2	12857435	12858213	YES
TAF1B	NM_001318976	chr2	9983367	9984109	NO
MAP4K4	NM_001242559	chr2	102313697	102314160	NO
GORASP2	NM_001201428	chr2	171784669	171786258	YES
ASNSD1	NM_019048	chr2	190525425	190526550	YES
RRM2	NM_001165931	chr2	10264428	10265286	YES
BOLA3-AS1	NR_045634	chr2	74374637	74375579	YES
STAMBP	NM_213622	chr2	74053904	74054712	YES
BCS1L	NM_001079866	chr2	219523231	219523901	NO
MAPRE3	NM_001303050	chr2	27239511	27240433	YES
ASAP2	NM_001135191	chr2	9346041	9346854	YES
CEBPB	NM_001285878	chr20	48806350	48807873	YES
CEBPB	NM_001285878	chr20	48808068	48809172	YES
ADNP-AS1	NR_110007	chr20	49545508	49546691	YES
ADNP-AS1	NR_110007	chr20	49547828	49548691	YES
NCOA3	NM_001174087	chr20	46130254	46131078	YES
CDS2	NM_003818	chr20	5107005	5107894	YES
SCAND1	NM_016558	chr20	34541975	34543062	YES
RBM38	NM_001291780	chr20	55964218	55965050	NO
C20orf24	NM_001199534	chr20	35233296	35234496	YES
SYS1-DBNDD2	NR_003189	chr20	43991216	43992076	YES
CEBPB-AS1	NR_125739	chr20	48806350	48807873	YES
CEBPB-AS1	NR_125739	chr20	48808068	48809172	YES
FITM2	NM_001080472	chr20	42939461	42940355	YES
FAM83D	NM_030919	chr20	37554270	37555292	YES
ZGPAT	NM_001195653	chr20	62338005	62338660	YES
SNAI1	NM_005985	chr20	48598711	48599695	YES
PLCG1	NM_002660	chr20	39763543	39764522	YES
SYS1	NM_001099791	chr20	43991216	43992076	YES
ZGPAT	NM_001083113	chr20	62338005	62338660	YES
STX16	NM_001001433	chr20	57225399	57226479	YES
LPIN3	NM_001301860	chr20	39968379	39969647	YES
U2AF1	NM_001025203	chr21	44527347	44528413	YES
PFKL	NM_001002021	chr21	45717232	45718157	YES
WRB	NM_001146218	chr21	40760103	40761089	YES
BACH1	NM_001186	chr21	30670780	30671645	NO
BACH1	NM_206866	chr21	30670780	30671645	NO
PDXP	NM_020315	chr22	38056955	38057677	YES
SDF2L1	NM_022044	chr22	21994954	21998932	YES
PPM1F	NM_014634	chr22	22306521	22308072	YES
LZTR1	NM_006767	chr22	21335254	21337455	NO
2017-09-05	NM_002688	chr22	19704413	19706913	YES
SLC25A1	NM_005984	chr22	19165283	19167806	YES
SEPT5-GP1BB	NR_037611	chr22	19704413	19706913	YES
SEPT5-GP1BB	NR_037612	chr22	19704413	19706913	YES
GP1BB	NM_000407	chr22	19709965	19712434	NO
BCR	NM_004327	chr22	23518552	23523066	YES
MIF	NM_002415	chr22	24235818	24236763	YES
SMTN	NM_001207017	chr22	31478439	31479257	YES
SMTN	NM_001207017	chr22	31480835	31481813	YES
CDC42EP1	NM_152243	chr22	37957354	37958297	YES
RPS19BP1	NM_194326	chr22	39930522	39931503	YES
ZDHHC8P1	NR_003950	chr22	23744708	23745581	YES
LIMK2	NM_005569	chr22	31607728	31608514	YES
DGCR6L	NM_033257	chr22	20303696	20309229	YES
PEX26	NM_001199319	chr22	18558469	18559445	YES
LL22NC03-63E9.3	NR_027426	chr22	22900515	22902929	YES
COMT	NM_001135161	chr22	19934879	19936126	NO
COMT	NM_001135161	chr22	19940816	19941999	YES
SLC35E4	NM_001001479	chr22	31030146	31030976	YES
2017-09-05	NM_001009939	chr22	19704413	19706913	YES
PEX26	NM_001127649	chr22	18558469	18559445	YES
TIPARP	NM_015508	chr3	156391415	156392518	YES
TIPARP	NM_015508	chr3	156392981	156393821	YES
TSC22D2	NM_001303264	chr3	150127478	150128367	YES
LSG1	NM_018385	chr3	194391874	194392757	YES
TEX264	NM_001243725	chr3	51703001	51703996	YES
TEX264	NR_103462	chr3	51703001	51703996	YES
BHLHE40	NM_003670	chr3	5021575	5022725	YES
BHLHE40	NM_003670	chr3	5023047	5024052	NO
OXSR1	NM_005109	chr3	38204448	38205250	YES
XYLB	NM_005108	chr3	38387582	38388736	YES
IRAK2	NM_001570	chr3	10206017	10207122	YES
HES1	NM_005524	chr3	193855387	193856276	YES
KLHL18	NM_025010	chr3	47323003	47323841	YES
APEH	NM_001640	chr3	49708837	49709770	YES
EXOG	NM_001145464	chr3	38537182	38538350	YES
CRBN	NM_001173482	chr3	3220991	3222043	YES
KIF9-AS1	NR_033373	chr3	47205471	47206244	NO
PARP14	NM_017554	chr3	122397755	122398668	YES
ISY1	NM_001199469	chr3	128880213	128881037	YES
ATP2C1	NM_001199179	chr3	130611464	130612390	YES
ATP2C1	NM_001001485	chr3	130611464	130612390	YES
ATP2C1	NM_001199183	chr3	130611464	130612390	YES
ATP2C1	NM_001001486	chr3	130611464	130612390	YES
LOC101928739	NR_125401	chr3	178864662	178865586	YES
PIK3CA	NM_006218	chr3	178864662	178865586	YES
ZNF639	NM_001303425	chr3	179039187	179040020	NO
ZNF639	NM_001303425	chr3	179040197	179041222	YES
ZNF639	NM_016331	chr3	179039187	179040020	NO
ZNF639	NM_016331	chr3	179040197	179041222	YES
MAPKAPK3	NM_001243926	chr3	50651238	50652062	YES
TIPARP	NM_001184718	chr3	156391415	156392518	YES
TIPARP	NM_001184718	chr3	156392981	156393821	YES
TMEM158	NM_015444	chr3	45266236	45267304	NO
MAPKAPK3	NM_001243925	chr3	50653044	50653976	YES
PCCB	NM_000532	chr3	135968992	135969741	YES
FAM212A	NM_203370	chr3	49839900	49840606	YES
RBM15B	NM_013286	chr3	51426553	51427443	YES
RBM15B	NM_013286	chr3	51428037	51428953	YES
LIMD1	NM_014240	chr3	45634247	45635370	YES
PARP3	NM_001003931	chr3	51975654	51976660	YES
TEX264	NM_001129884	chr3	51703001	51703996	YES
LOC100506746	NR_038841	chr4	87855557	87856511	YES
AFF1	NM_001166693	chr4	87855557	87856511	YES
FLJ36777	NR_027441	chr4	7103373	7104313	YES
NCAPG	NM_022346	chr4	17809875	17810408	YES
N4BP2	NM_001318359	chr4	40057945	40059096	YES
LOC344967	NR_027277	chr4	40057945	40059096	YES
TIGD2	NM_145715	chr4	90031911	90032951	YES
METAP1	NM_015143	chr4	99915970	99916929	YES
JADE1	NM_001287439	chr4	129730432	129731205	YES
JADE1	NM_001287441	chr4	129730432	129731205	YES
MND1	NM_001253861	chr4	154265144	154266285	YES
UBE2K	NM_001111112	chr4	39697092	39698066	YES
RELL2	NM_001130029	chr5	141017391	141018107	YES
F2R	NM_001311313	chr5	76011355	76012387	YES
HNRNPA0	NM_006805	chr5	137087251	137088207	YES
FGFR4	NM_022963	chr5	176513648	176514596	YES
PCBD2	NM_032151	chr5	134239946	134241900	YES
CMBL	NM_138809	chr5	10304871	10305720	NO
NIPBL	NM_015384	chr5	36875715	36876525	NO
LOC153684	NR_015447	chr5	43039287	43041108	YES
IQGAP2	NM_006633	chr5	75698440	75699504	YES
LOC101929710	NR_130776	chr5	95296490	95297716	YES
DTWD2	NM_001308081	chr5	118323431	118324818	YES
PHAX	NM_032177	chr5	125936096	125937514	YES
C5orf56	NR_045116	chr5	131746228	131747234	YES
SHROOM1	NM_001172700	chr5	132165195	132166348	YES
JADE2	NM_001308143	chr5	133862155	133863933	YES
JADE2	NM_001289984	chr5	133862155	133863933	YES
JADE2	NM_015288	chr5	133862155	133863933	YES
TMCO6	NM_001300980	chr5	140018504	140019298	YES
VTRNA1-2	NR_026704	chr5	140099806	140100374	YES
SLC26A2	NM_000112	chr5	149338566	149339664	YES
SLC26A2	NM_000112	chr5	149341409	149342236	NO
G3BP1	NM_005754	chr5	151150494	151151634	NO
MXD3	NM_001142935	chr5	176736338	176737392	YES
EGR1	NM_001964	chr5	137798924	137800698	YES
TNPO1	NM_002270	chr5	72114513	72115367	YES
KIF20A	NM_005733	chr5	137515622	137516363	YES
ERBIN	NM_001006600	chr5	65221210	65222065	NO
MYLIP	NM_013262	chr6	16128752	16130244	YES
LOC730101	NR_024403	chr6	52528202	52529141	YES
PRIM2	NM_000947	chr6	57181107	57182141	YES
PIM1	NM_001243186	chr6	37139418	37140650	YES
HEBP2	NM_001326381	chr6	138724428	138725956	YES
BEND6	NM_001318539	chr6	56819594	56820753	YES
HMGA1	NM_145901	chr6	34205488	34206392	NO
HMGA1	NM_145905	chr6	34205488	34206392	NO
SYNJ2	NM_003898	chr6	158402044	158403177	YES
MYB	NM_001130172	chr6	135504783	135505642	YES
VEGFA	NM_001287044	chr6	43736724	43737950	YES
VEGFA	NM_001287044	chr6	43740733	43741862	YES
VEGFA	NM_001287044	chr6	43742017	43743102	YES
RPL10A	NM_007104	chr6	35435422	35436580	YES
BYSL	NM_004053	chr6	41888533	41889874	YES
TNFAIP3	NM_001270507	chr6	138185838	138186442	NO
TNFAIP3	NM_001270507	chr6	138187770	138188883	YES
HIST1H2BO	NM_003527	chr6	27862683	27864000	YES
TUBB2A	NM_001069	chr6	3157431	3158494	YES
LOC105374988	NR_134611	chr6	26569149	26570014	NO
FUCA2	NM_032020	chr6	143834225	143835102	YES
DEF6	NM_022047	chr6	35264977	35266110	YES
HINT3	NM_138571	chr6	126277424	126278547	YES
WRNIP1	NM_020135	chr6	2765266	2766356	NO
NUDT3	NM_006703	chr6	34360078	34361142	YES
PRICKLE4	NM_013397	chr6	41747351	41748344	YES
SRF	NM_003131	chr6	43138724	43139685	YES
MFSD4B	NM_153369	chr6	111579912	111580794	YES
MIR7111	NR_106961	chr6	35435422	35436580	YES
JARID2	NM_001267040	chr6	15247924	15248749	NO
PPARD	NM_001171818	chr6	35309496	35310741	YES
JARID2	NM_004973	chr6	15247924	15248749	NO
SRF	NM_001292001	chr6	43138724	43139685	YES
LINC01011	NR_026856	chr6	2988773	2990127	YES
ADGRB3	NM_001704	chr6	69347981	69348900	NO
JARID2-AS1	NR_120502	chr6	15247924	15248749	NO
ABT1	NM_013375	chr6	26595600	26596901	YES
E2F3	NM_001949	chr6	20400497	20401314	YES
E2F3	NM_001949	chr6	20404442	20405479	YES
HMGA1	NM_001319077	chr6	34205488	34206392	NO
CDKN1A	NM_000389	chr6	36647610	36648949	YES
CDKN1A	NM_001220778	chr6	36647610	36648949	YES
C6orf89	NM_001286635	chr6	36853041	36854080	YES
TOMM6	NM_001134493	chr6	41753643	41756014	YES
UBR2	NM_001184801	chr6	42531093	42532074	YES
SLC29A1	NM_001304462	chr6	44188837	44190030	YES
SLC29A1	NM_001078175	chr6	44188837	44190030	YES
SLC29A1	NM_001078175	chr6	44191073	44192007	NO
SLC29A1	NM_001078177	chr6	44188837	44190030	YES
SLC29A1	NM_001078177	chr6	44191073	44192007	NO
QKI	NM_001301085	chr6	163837502	163838414	YES
SNORD141A	NR_132980_2	chr6	74225032	74225940	YES
SNORD141A	NR_132980_2	chr6	74229586	74231301	NO
MAP3K4	NM_001291958	chr6	161413384	161414474	YES
AFDN-AS1	NR_027906	chr6	168226860	168227538	YES
AFDN	NM_001040000	chr6	168226860	168227538	YES
AFDN	NM_001291964	chr6	168226860	168227538	YES
TRAM2-AS1	NR_103446	chr6	52441106	52441876	YES
TRAM2-AS1	NR_103447	chr6	52441106	52441876	YES
BRPF3	NM_015695	chr6	36163731	36164751	NO
RPL7L1	NM_198486	chr6	42844591	42845221	YES
SIRT5	NM_012241	chr6	13573840	13576162	YES
MIR6835	NR_106893	chr6	34205488	34206392	NO
EEF1A1	NM_001402	chr6	74229586	74231301	NO
E2F3	NM_001243076	chr6	20404442	20405479	YES
NCOA7	NM_001122842	chr6	126112537	126113288	YES
VEGFA	NM_001025366	chr6	43736724	43737950	YES
NRF1	NM_001293163	chr7	129252154	129253388	YES
YKT6	NM_006555	chr7	44240236	44241065	YES
ARL4A	NM_001195396	chr7	12725896	12727472	YES
CUX1	NM_181552	chr7	101458390	101459409	YES
CPED1	NM_001105533	chr7	120627125	120628480	YES
HBP1	NM_001244262	chr7	106807787	106808971	NO
SNX10	NM_001199835	chr7	26331026	26331845	YES
CUX1	NM_001202543	chr7	101457037	101458042	YES
CUX1	NM_001202543	chr7	101458390	101459409	YES
POP7	NM_005837	chr7	100302608	100303754	YES
ATP6V1F	NM_001198909	chr7	128502665	128504182	YES
IL6	NM_000600	chr7	22765192	22766655	YES
IL6	NM_000600	chr7	22767761	22768661	YES
HBP1	NM_012257	chr7	106807787	106808971	NO
CPED1	NM_024913	chr7	120627125	120628480	YES
CBLL1	NM_001284291	chr7	107383285	107384546	YES
GIGYF1	NM_022574	chr7	100288791	100290143	YES
TSC22D4	NM_001303043	chr7	100074625	100075493	YES
HNRNPA2B1	NM_002137	chr7	26237414	26238330	YES
GPR146	NM_001303473	chr7	1084131	1084960	YES
USP42	NM_032172	chr7	6144054	6144899	NO
SNORD93	NR_003075	chr7	22893205	22894366	YES
STK17A	NM_004760	chr7	43621847	43623611	YES
PMPCB	NM_004279	chr7	102937308	102938450	YES
KLHDC10	NM_014997	chr7	129711442	129712691	YES
C7orf73	NM_001130929	chr7	135346371	135347689	YES
LRRC61	NM_001142928	chr7	150020314	150021138	NO
LOC728743	NR_027237	chr7	150101913	150103125	NO
EPHB6	NM_001280794	chr7	142551170	142552514	YES
LMTK2	NM_014916	chr7	97735528	97736569	YES
NUP205	NM_001329434	chr7	135242958	135243944	YES
ARL4A	NM_001037164	chr7	12725896	12727472	YES
TBXAS1	NM_001130966	chr7	139475103	139476447	YES
CCDC71L	NM_175884	chr7	106300017	106301595	YES
LOC100130705	NM_001195150	chr7	128502665	128504182	YES
DECR1	NM_001330575	chr8	91012690	91013990	YES
PTK2B	NM_004103	chr8	27181021	27182599	YES
MIR4664	NR_039810	chr8	144815102	144816105	YES
EIF4EBP1	NM_004095	chr8	37888140	37888946	YES
PTK2B	NM_173176	chr8	27181021	27182599	YES
NDUFAF6	NM_152416	chr8	96036623	96037494	YES
PTK2B	NM_173175	chr8	27181021	27182599	YES
CPSF1	NM_013291	chr8	145634288	145635422	YES
MYC	NM_002467	chr8	128745824	128746972	YES
MYC	NM_002467	chr8	128747998	128748911	YES
MYC	NM_002467	chr8	128749735	128750491	YES
NAT1	NM_000662	chr8	18066305	18066951	YES
BMP1	NM_001199	chr8	22021661	22022766	YES
SLC39A14	NM_001128431	chr8	22225115	22225955	YES
SLC39A14	NM_001135153	chr8	22225115	22225955	YES
CHMP7	NM_152272	chr8	23103388	23104834	YES
CHMP7	NM_001317899	chr8	23103388	23104834	YES
GINS4	NM_032336	chr8	41385993	41387099	YES
MTFR1	NM_001145839	chr8	66556834	66557831	YES
PPP1R3B	NM_024607	chr8	9007774	9008859	YES
RPL7	NM_000971	chr8	74206838	74207675	NO
MTDH	NM_178812	chr8	98655939	98656806	YES
FAM91A1	NM_001317917	chr8	124778236	124779063	YES
TRIB1	NM_025195	chr8	126443826	126444983	YES
TRIB1	NM_001282985	chr8	126443826	126444983	YES
FAM83H-AS1	NR_033849	chr8	144815102	144816105	YES
FAM83H-AS1	NR_033849	chr8	144818580	144819191	NO
RDH10	NM_172037	chr8	74206838	74207675	NO
GPAT4	NM_178819	chr8	41434965	41436110	NO
NDUFAF6	NM_001330582	chr8	96036623	96037494	YES
PRPF4	NM_001244926	chr9	116036342	116037283	YES
GAPVD1	NM_001282679	chr9	128023758	128024490	YES
CDK9	NM_001261	chr9	130548707	130549702	YES
CDK9	NM_001261	chr9	130546822	130548032	YES
TMOD1	NM_003275	chr9	100263378	100264193	NO
CREB3	NM_006368	chr9	35729504	35730284	YES
CIZ1	NM_001131016	chr9	130953199	130954596	YES
NOXA1	NM_001256067	chr9	140317268	140318504	YES
CORO2A	NM_052820	chr9	100954852	100955943	YES
MIR3960	NR_039767	chr9	130548707	130549702	YES
MIR3960	NR_039767	chr9	130546822	130548032	YES
TRIM14	NM_014788	chr9	100879945	100880732	NO
MRPS2	NM_016034	chr9	138391957	138393058	YES
PSMB7	NM_002799	chr9	127177399	127178408	YES
ASB6	NM_001202403	chr9	132403993	132405168	YES
MIR2861	NR_036055	chr9	130548707	130549702	YES
MIR2861	NR_036055	chr9	130546822	130548032	YES
KIAA1161	NM_020702	chr9	34379058	34379973	YES
SLC27A4	NM_005094	chr9	131102677	131104133	YES
GFI1B	NM_001135031	chr9	135852674	135853822	YES
LOC101928525	NR_121579	chr9	138396206	138397095	YES
SSNA1	NM_003731	chr9	140082743	140084049	YES
CYSRT1	NM_199001	chr9	140121584	140122619	YES
FPGS	NM_001018078	chr9	130567655	130568458	YES
USP27X	NM_001145073	chrX	49643552	49644307	YES
UBA1	NM_003334	chrX	47052768	47053407	YES
SAT1	NM_002970	chrX	23800605	23801619	YES
DLG3	NM_001166278	chrX	69671769	69672578	YES
DLG3	NM_001166278	chrX	69673933	69674883	YES
ZFX	NM_003410	chrX	24168171	24168976	NO
ZFX-AS1	NR_046657	chrX	24168171	24168976	NO
DLG3	NM_020730	chrX	69671769	69672578	YES
DLG3	NM_020730	chrX	69673933	69674883	YES
ZFX	NM_001178084	chrX	24168171	24168976	NO
ZFX	NM_001178085	chrX	24168171	24168976	NO
KANTR	NR_110456	chrX	53122077	53122882	YES
SLC25A5	NM_001152	chrX	118602693	118603637	YES
STAG2	NM_001042749	chrX	123093940	123094874	YES
STAG2	NM_001282418	chrX	123093940	123094874	YES
STAG2	NM_001042750	chrX	123093940	123094874	YES
RAP2C-AS1	NR_110410	chrX	131353104	131353817	YES
ZNF449	NM_152695	chrX	134476493	134477347	YES
RPL10	NM_001256577	chrX	153626732	153627709	YES
RPL10	NM_001303624	chrX	153626732	153627709	YES
RPL10	NM_001303626	chrX	153626732	153627709	YES
SNORA70	NR_000011	chrX	153626732	153627709	YES
ZFX	NM_001330327	chrX	24168171	24168976	NO
