# Supplementary material for: Transcriptional Dysregulation of MYC Reveals Common Enhancer-Docking Mechanism
Source: Cell Rep. Author manuscript; Available in PMC 2018 May 1. (PMC5929158; doi:10.1016/j.celrep.2018.03.056)
Supplement: 4 [file NIHMS961951-supplement-4.xlsx]

## Sheet: K562
Table S3. Gene Ontology analysis on genes with a putative enhancer-docking site in K652 cells
GO.ID	Term	Annotated	Significant	Expected	classicFisher	qvalue	-log10(s)
GO:0006996	organelle organization	3669	181	120.06	7.5e-10	2.3694e-06	5.62536
GO:1901360	organic cyclic compound metabolic process	6159	270	201.54	1e-09	2.3694e-06	5.62536
GO:0034641	cellular nitrogen compound metabolic process	6396	278	209.3	1.1e-09	2.3694e-06	5.62536
GO:0006725	cellular aromatic compound metabolic process	5949	262	194.67	1.5e-09	2.42325e-06	5.6156
GO:0046483	heterocycle metabolic process	5911	260	193.43	2.2e-09	2.84328e-06	5.54618
GO:0071840	cellular component organization or biogenesis	6199	269	202.85	3.6e-09	3.8772e-06	5.41148
GO:0090304	nucleic acid metabolic process	5120	231	167.54	4.2e-09	3.8772e-06	5.41148
GO:0006139	nucleobase-containing compound metabolic process	5745	252	187.99	7.1e-09	5.73503e-06	5.24146
GO:0044237	cellular metabolic process	10310	399	337.38	1.8e-08	1.2924e-05	4.8886
GO:0006807	nitrogen compound metabolic process	6847	286	224.06	4.4e-08	2.84328e-05	4.54618
GO:0016070	RNA metabolic process	4619	205	151.15	2.5e-07	0.000146864	3.83309
GO:0016043	cellular component organization	5996	253	196.21	2.9e-07	0.000149123	3.82646
GO:0010467	gene expression	5250	227	171.8	3e-07	0.000149123	3.82646
GO:0006396	RNA processing	907	59	29.68	3.5e-07	0.00016155	3.79169
GO:0008152	metabolic process	11180	419	365.85	4.6e-07	0.000198168	3.70297
GO:0007049	cell cycle	1705	93	55.79	5e-07	0.000201937	3.69478
GO:0071704	organic substance metabolic process	10677	403	349.39	6.6e-07	0.000250878	3.60054
GO:0044271	cellular nitrogen compound biosynthetic process	4910	213	160.67	7.6e-07	0.00027284	3.56409
GO:0009058	biosynthetic process	6318	261	206.75	1.1e-06	0.000374116	3.42699
GO:1901576	organic substance biosynthetic process	6240	258	204.19	1.3e-06	0.00042003	3.37672
GO:0044238	primary metabolic process	10300	389	337.05	2e-06	0.000615429	3.21082
GO:0044249	cellular biosynthetic process	6152	253	201.31	2.9e-06	0.000851809	3.06966
GO:0022411	cellular component disassembly	518	38	16.95	3.1e-06	0.000870965	3.06
GO:0016071	mRNA metabolic process	694	46	22.71	4.5e-06	0.00121163	2.91663
GO:0044260	cellular macromolecule metabolic process	8326	324	272.45	5.2e-06	0.0013441	2.87157
GO:0072594	establishment of protein localization to organelle	658	44	21.53	5.9e-06	0.00145993	2.83567
GO:0019438	aromatic compound biosynthetic process	4424	191	144.77	6.1e-06	0.00145993	2.83567
GO:0008380	RNA splicing	416	32	13.61	7.2e-06	0.00166166	2.77946
GO:0051276	chromosome organization	1165	66	38.12	8.4e-06	0.00179268	2.7465
GO:1901362	organic cyclic compound biosynthetic process	4559	195	149.19	8.5e-06	0.00179268	2.7465
GO:0018130	heterocycle biosynthetic process	4419	190	144.6	8.6e-06	0.00179268	2.7465
GO:0043170	macromolecule metabolic process	9077	345	297.03	1.8e-05	0.00363488	2.43951
GO:0006397	mRNA processing	478	34	15.64	2e-05	0.00391636	2.40712
GO:0019222	regulation of metabolic process	6331	254	207.17	2.2e-05	0.00418129	2.37869
GO:1903008	organelle disassembly	100	13	3.27	2.3e-05	0.00424646	2.37197
GO:0022613	ribonucleoprotein complex biogenesis	443	32	14.5	2.6e-05	0.00454086	2.34286
GO:0034654	nucleobase-containing compound biosynthetic process	4354	185	142.48	2.6e-05	0.00454086	2.34286
GO:0010468	regulation of gene expression	4412	187	144.37	2.7e-05	0.00459142	2.33805
GO:0006605	protein targeting	685	43	22.42	3.5e-05	0.00565425	2.24762
GO:0033365	protein localization to organelle	912	53	29.84	3.5e-05	0.00565425	2.24762
GO:0000278	mitotic cell cycle	984	56	32.2	3.8e-05	0.00584657	2.2331
GO:0009059	macromolecule biosynthetic process	5150	212	168.52	3.8e-05	0.00584657	2.2331
GO:0051171	regulation of nitrogen compound metabolic process	4383	185	143.43	3.9e-05	0.00586088	2.23204
GO:1903047	mitotic cell cycle process	902	52	29.52	5.2e-05	0.00763691	2.11708
GO:0044085	cellular component biogenesis	2941	132	96.24	5.5e-05	0.00786678	2.1042
GO:0033554	cellular response to stress	1811	89	59.26	5.6e-05	0.00786678	2.1042
GO:0034645	cellular macromolecule biosynthetic process	4985	205	163.13	6.1e-05	0.00838685	2.0764
GO:0060255	regulation of macromolecule metabolic process	5871	235	192.12	7.5e-05	0.0100227	1.99902
GO:0034660	ncRNA metabolic process	554	36	18.13	7.6e-05	0.0100227	1.99902
GO:0051641	cellular localization	2538	116	83.05	8.4e-05	0.0108562	1.96432
GO:0034470	ncRNA processing	390	28	12.76	9e-05	0.0114035	1.94296
GO:0006364	rRNA processing	255	21	8.34	0.0001	0.0124269	1.90564
GO:0032774	RNA biosynthetic process	3895	165	127.46	0.00011	0.0131633	1.88063
GO:0070727	cellular macromolecule localization	1745	85	57.1	0.00011	0.0131633	1.88063
GO:0010604	positive regulation of macromolecule metabolic process	2881	128	94.28	0.00012	0.0136042	1.86633
GO:0031065	positive regulation of histone deacetylation	16	5	0.52	0.00012	0.0136042	1.86633
GO:0046907	intracellular transport	1698	83	55.56	0.00012	0.0136042	1.86633
GO:0051649	establishment of localization in cell	2012	95	65.84	0.00013	0.0144838	1.83912
GO:0034613	cellular protein localization	1735	84	56.77	0.00015	0.0164288	1.78439
GO:0080090	regulation of primary metabolic process	5767	229	188.71	0.00017	0.018309	1.73734
GO:0031323	regulation of cellular metabolic process	5915	234	193.56	0.00018	0.0190682	1.71969
GO:0032868	response to insulin	247	20	8.08	0.00019	0.0194886	1.71022
GO:0006886	intracellular protein transport	1144	60	37.44	0.00019	0.0194886	1.71022
GO:2000573	positive regulation of DNA biosynthetic process	63	9	2.06	0.0002	0.0201937	1.69478
GO:0010629	negative regulation of gene expression	1648	80	53.93	0.00021	0.0205609	1.68696
GO:0016072	rRNA metabolic process	288	22	9.42	0.00021	0.0205609	1.68696
GO:0009893	positive regulation of metabolic process	3114	135	101.9	0.00022	0.0206035	1.68606
GO:0010638	positive regulation of organelle organization	607	37	19.86	0.00022	0.0206035	1.68606
GO:0019083	viral transcription	176	16	5.76	0.00022	0.0206035	1.68606
GO:0044033	multi-organism metabolic process	213	18	6.97	0.00023	0.0209332	1.67916
GO:0010556	regulation of macromolecule biosynthetic process	4094	170	133.97	0.00023	0.0209332	1.67916
GO:2000112	regulation of cellular macromolecule biosynthetic process	3982	166	130.3	0.00024	0.02154	1.66675
GO:0000422	mitophagy	79	10	2.59	0.00025	0.0218311	1.66092
GO:0061726	mitochondrion disassembly	79	10	2.59	0.00025	0.0218311	1.66092
GO:0042254	ribosome biogenesis	312	23	10.21	0.00026	0.0221068	1.65547
GO:0048146	positive regulation of fibroblast proliferation	52	8	1.7	0.00026	0.0221068	1.65547
GO:0031399	regulation of protein modification process	1664	80	54.45	0.00028	0.0234982	1.62897
GO:0045184	establishment of protein localization	2109	97	69.01	0.00029	0.0240254	1.61933
GO:0050686	negative regulation of mRNA processing	29	6	0.95	0.0003	0.0242325	1.6156
GO:0019219	regulation of nucleobase-containing compound metabolic process	4114	170	134.62	0.0003	0.0242325	1.6156
GO:0022402	cell cycle process	1317	66	43.1	0.00033	0.0263267	1.5796
GO:0048025	negative regulation of mRNA splicing, via spliceosome	20	5	0.65	0.00038	0.0299459	1.52366
GO:0009889	regulation of biosynthetic process	4334	177	141.82	0.00039	0.0300021	1.52285
GO:0043933	macromolecular complex subunit organization	1969	91	64.43	0.00039	0.0300021	1.52285
GO:0071826	ribonucleoprotein complex subunit organization	205	17	6.71	0.00043	0.03231	1.49066
GO:0051169	nuclear transport	472	30	15.45	0.00043	0.03231	1.49066
GO:0051173	positive regulation of nitrogen compound metabolic process	1792	84	58.64	0.00044	0.03231	1.49066
GO:0019080	viral gene expression	187	16	6.12	0.00044	0.03231	1.49066
GO:0006325	chromatin organization	746	42	24.41	0.00045	0.032673	1.48581
GO:0043471	regulation of cellular carbohydrate catabolic process	12	4	0.39	0.00046	0.033028	1.48112
GO:2001252	positive regulation of chromosome organization	152	14	4.97	0.00047	0.0333752	1.47658
GO:0090312	positive regulation of protein deacetylation	21	5	0.69	0.00049	0.0344172	1.46322
GO:0009987	cellular process	15398	525	503.87	0.00059	0.0409955	1.38726
GO:0048519	negative regulation of biological process	4773	191	156.19	0.00061	0.0414928	1.38203
GO:0031326	regulation of cellular biosynthetic process	4286	174	140.25	0.00061	0.0414928	1.38203
GO:0022618	ribonucleoprotein complex assembly	193	16	6.32	0.00063	0.0419697	1.37706
GO:0007005	mitochondrion organization	528	32	17.28	0.00063	0.0419697	1.37706
GO:0032446	protein modification by small protein conjugation	905	48	29.61	0.00068	0.0445878	1.35078
GO:0000377	RNA splicing, via transesterification reactions with bulged adenosine as nucleophile	314	22	10.28	0.00069	0.0445878	1.35078
GO:0000398	mRNA splicing, via spliceosome	314	22	10.28	0.00069	0.0445878	1.35078
GO:0006913	nucleocytoplasmic transport	464	29	15.18	0.0007	0.0447861	1.34886
GO:0010628	positive regulation of gene expression	1716	80	56.15	0.00072	0.0456141	1.3409
GO:0033043	regulation of organelle organization	1156	58	37.83	0.00075	0.0470534	1.32741
GO:1902589	single-organism organelle organization	1617	76	52.91	0.00078	0.0480034	1.31873
GO:0051130	positive regulation of cellular component organization	1158	58	37.89	0.00078	0.0480034	1.31873
GO:0000375	RNA splicing, via transesterification reactions	317	22	10.37	0.00079	0.0481602	1.31731
GO:0006614	SRP-dependent cotranslational protein targeting to membrane	92	10	3.01	0.00084	0.0507297	1.29474
GO:0051973	positive regulation of telomerase activity	35	6	1.15	0.00086	0.0514567	1.28856
GO:0016567	protein ubiquitination	820	44	26.83	0.00089	0.0527631	1.27767
GO:0016569	covalent chromatin modification	541	32	17.7	0.00095	0.0558082	1.2533
GO:0006351	transcription, DNA-templated	3758	154	122.97	0.00097	0.0564697	1.24818
GO:1901701	cellular response to oxygen-containing compound	970	50	31.74	0.00098	0.0565425	1.24762
GO:0031325	positive regulation of cellular metabolic process	2896	123	94.77	0.00101	0.0577577	1.23839
GO:2000278	regulation of DNA biosynthetic process	95	10	3.11	0.00108	0.0612189	1.21311
GO:0031063	regulation of histone deacetylation	25	5	0.82	0.00114	0.0635059	1.19719
GO:0033119	negative regulation of RNA splicing	25	5	0.82	0.00114	0.0635059	1.19719
GO:0015031	protein transport	1956	88	64.01	0.00115	0.0635154	1.19712
GO:0071417	cellular response to organonitrogen compound	503	30	16.46	0.00119	0.06462	1.18963
GO:0071456	cellular response to hypoxia	186	15	6.09	0.00121	0.06462	1.18963
GO:0097659	nucleic acid-templated transcription	3777	154	123.6	0.00121	0.06462	1.18963
GO:0051253	negative regulation of RNA metabolic process	1231	60	40.28	0.00123	0.06462	1.18963
GO:0070647	protein modification by small protein conjugation or removal	1105	55	36.16	0.00124	0.06462	1.18963
GO:0006412	translation	620	35	20.29	0.00126	0.06462	1.18963
GO:0006613	cotranslational protein targeting to membrane	97	10	3.17	0.00127	0.06462	1.18963
GO:0051128	regulation of cellular component organization	2258	99	73.89	0.00128	0.06462	1.18963
GO:0033036	macromolecule localization	2859	121	93.56	0.00128	0.06462	1.18963
GO:1903146	regulation of mitophagy	51	7	1.67	0.00128	0.06462	1.18963
GO:0008104	protein localization	2557	110	83.67	0.00129	0.06462	1.18963
GO:0015833	peptide transport	1990	89	65.12	0.00129	0.06462	1.18963
GO:0033044	regulation of chromosome organization	288	20	9.42	0.00133	0.0661112	1.17972
GO:1903312	negative regulation of mRNA metabolic process	38	6	1.24	0.00135	0.0665931	1.17657
GO:0043604	amide biosynthetic process	718	39	23.5	0.00139	0.0680468	1.16719
GO:0031058	positive regulation of histone modification	82	9	2.68	0.00141	0.0684493	1.16463
GO:0006366	transcription from RNA polymerase II promoter	2077	92	67.97	0.00143	0.0684493	1.16463
GO:0001666	response to hypoxia	332	22	10.86	0.00143	0.0684493	1.16463
GO:0070482	response to oxygen levels	355	23	11.62	0.00152	0.0722224	1.14133
GO:0051234	establishment of localization	5092	199	166.63	0.00155	0.0724667	1.13986
GO:0043412	macromolecule modification	4140	166	135.47	0.00155	0.0724667	1.13986
GO:0006464	cellular protein modification process	3885	157	127.13	0.00157	0.0724667	1.13986
GO:0036211	protein modification process	3885	157	127.13	0.00157	0.0724667	1.13986
GO:0008610	lipid biosynthetic process	652	36	21.34	0.00159	0.0728113	1.1378
GO:0022607	cellular component assembly	2683	114	87.8	0.0016	0.0728113	1.1378
GO:0048523	negative regulation of cellular process	4320	172	141.36	0.00169	0.0760494	1.1189
GO:0048518	positive regulation of biological process	5335	207	174.58	0.0017	0.0760494	1.1189
GO:0045934	negative regulation of nucleobase-containing compound metabolic process	1377	65	45.06	0.00172	0.0760494	1.1189
GO:0045047	protein targeting to ER	101	10	3.31	0.00173	0.0760494	1.1189
GO:0000122	negative regulation of transcription from RNA polymerase II promoter	751	40	24.58	0.00173	0.0760494	1.1189
GO:0036294	cellular response to decreased oxygen levels	193	15	6.32	0.00175	0.0761746	1.11819
GO:0042886	amide transport	2011	89	65.81	0.00177	0.0761746	1.11819
GO:2000377	regulation of reactive oxygen species metabolic process	155	13	5.07	0.00177	0.0761746	1.11819
GO:1901652	response to peptide	448	27	14.66	0.00178	0.0761746	1.11819
GO:0010557	positive regulation of macromolecule biosynthetic process	1614	74	52.82	0.0018	0.0764459	1.11665
GO:0042255	ribosome assembly	54	7	1.77	0.00181	0.0764459	1.11665
GO:0032869	cellular response to insulin stimulus	194	15	6.35	0.00184	0.0772083	1.11234
GO:0031929	TOR signaling	102	10	3.34	0.00186	0.0774612	1.11092
GO:1902275	regulation of chromatin organization	156	13	5.1	0.00187	0.0774612	1.11092
GO:0000920	cell separation after cytokinesis	17	4	0.56	0.00192	0.0789346	1.10273
GO:0036293	response to decreased oxygen levels	340	22	11.13	0.00193	0.0789346	1.10273
GO:0044711	single-organism biosynthetic process	1463	68	47.87	0.00198	0.0804702	1.09436
GO:0009891	positive regulation of biosynthetic process	1779	80	58.21	0.002	0.080775	1.09272
GO:0072593	reactive oxygen species metabolic process	236	17	7.72	0.00203	0.0814774	1.08896
GO:1901700	response to oxygen-containing compound	1491	69	48.79	0.00205	0.0817722	1.08739
GO:0016570	histone modification	432	26	14.14	0.00219	0.0868207	1.06138
GO:0051172	negative regulation of nitrogen compound metabolic process	1522	70	49.8	0.00222	0.0874734	1.05812
GO:0048522	positive regulation of cellular process	4751	186	155.47	0.00224	0.0877265	1.05687
GO:0044248	cellular catabolic process	1921	85	62.86	0.00227	0.0882237	1.05441
GO:0032268	regulation of cellular protein metabolic process	2354	101	77.03	0.00228	0.0882237	1.05441
GO:0043470	regulation of carbohydrate catabolic process	42	6	1.37	0.0023	0.0883267	1.05391
GO:0072599	establishment of protein localization to endoplasmic reticulum	105	10	3.44	0.00231	0.0883267	1.05391
GO:0043043	peptide biosynthetic process	645	35	21.11	0.00244	0.0922063	1.03524
GO:1903320	regulation of protein modification by small protein conjugation or removal	282	19	9.23	0.00244	0.0922063	1.03524
GO:0065003	macromolecular complex assembly	1713	77	56.05	0.00246	0.0924216	1.03423
GO:1905269	positive regulation of chromatin organization	89	9	2.91	0.00251	0.093755	1.02801
GO:0051252	regulation of RNA metabolic process	3758	151	122.97	0.00254	0.0943303	1.02535
GO:0032200	telomere organization	162	13	5.3	0.00262	0.0965628	1.01519
GO:0044839	cell cycle G2/M phase transition	242	17	7.92	0.00263	0.0965628	1.01519
GO:0044770	cell cycle phase transition	554	31	18.13	0.00268	0.0971105	1.01273
GO:0044403	symbiosis, encompassing mutualism through parasitism	993	49	32.49	0.00269	0.0971105	1.01273
GO:0045216	cell-cell junction organization	222	16	7.26	0.00269	0.0971105	1.01273
GO:0071453	cellular response to oxygen levels	202	15	6.61	0.00272	0.097648	1.01034
GO:0044419	interspecies interaction between organisms	995	49	32.56	0.0028	0.0999646	1.00015

## Sheet: HCT-116
Table S3. Gene Ontology analysis of genes with a putative enhancer-docking site in HCT-116 cells. Related to figure 5
GO.ID	Term	Annotated	Significant	Expected	classicFisher	qvalue	-LOG10(q)
GO:0007005	mitochondrion organization	528	58	24.3	6.8e-10	4.39416e-06	5.35712
GO:0006396	RNA processing	907	76	41.74	2.7e-07	0.00087237	3.0593
GO:0031400	negative regulation of protein modification process	591	54	27.2	1.2e-06	0.0022617	2.64557
GO:0051641	cellular localization	2538	165	116.81	1.4e-06	0.0022617	2.64557
GO:1903146	regulation of mitophagy	51	12	2.35	2.5e-06	0.00240017	2.61976
GO:0000422	mitophagy	79	15	3.64	2.6e-06	0.00240017	2.61976
GO:0061726	mitochondrion disassembly	79	15	3.64	2.6e-06	0.00240017	2.61976
GO:0044248	cellular catabolic process	1921	129	88.41	5.3e-06	0.00428107	2.36845
GO:0071840	cellular component organization or biogenesis	6199	344	285.31	6e-06	0.004308	2.36572
GO:0006839	mitochondrial transport	311	33	14.31	7.2e-06	0.00465264	2.3323
GO:0008380	RNA splicing	416	40	19.15	9e-06	0.00528709	2.27678
GO:0031330	negative regulation of cellular catabolic process	148	20	6.81	1.5e-05	0.0080775	2.09272
GO:0051649	establishment of localization in cell	2012	131	92.6	2.1e-05	0.0103392	1.98551
GO:0031329	regulation of cellular catabolic process	621	52	28.58	2.3e-05	0.0103392	1.98551
GO:0042787	protein ubiquitination involved in ubiquitin-dependent protein catabolic process	204	24	9.39	2.4e-05	0.0103392	1.98551
GO:1903362	regulation of cellular protein catabolic process	260	28	11.97	2.7e-05	0.0109046	1.96239
GO:0033043	regulation of organelle organization	1156	83	53.2	3.2e-05	0.011488	1.93976
GO:0051726	regulation of cell cycle	999	74	45.98	3.2e-05	0.011488	1.93976
GO:0016043	cellular component organization	5996	328	275.96	4.7e-05	0.0157336	1.80317
GO:1903008	organelle disassembly	100	15	4.6	5.1e-05	0.0157336	1.80317
GO:0000377	RNA splicing, via transesterification reactions with bulged adenosine as nucleophile	314	31	14.45	5.5e-05	0.0157336	1.80317
GO:0000398	mRNA splicing, via spliceosome	314	31	14.45	5.5e-05	0.0157336	1.80317
GO:0044237	cellular metabolic process	10310	526	474.51	5.6e-05	0.0157336	1.80317
GO:0000375	RNA splicing, via transesterification reactions	317	31	14.59	6.6e-05	0.0177705	1.7503
GO:0046907	intracellular transport	1698	111	78.15	8.3e-05	0.0208452	1.68099
GO:1903050	regulation of proteolysis involved in cellular protein catabolic process	236	25	10.86	9.3e-05	0.0208452	1.68099
GO:2000377	regulation of reactive oxygen species metabolic process	155	19	7.13	9.4e-05	0.0208452	1.68099
GO:0044257	cellular protein catabolic process	673	53	30.97	9.6e-05	0.0208452	1.68099
GO:0033365	protein localization to organelle	912	67	41.97	9.9e-05	0.0208452	1.68099
GO:0031063	regulation of histone deacetylation	25	7	1.15	9.9e-05	0.0208452	1.68099
GO:0072594	establishment of protein localization to organelle	658	52	30.28	0.0001	0.0208452	1.68099
GO:0023057	negative regulation of signaling	1218	84	56.06	0.00012	0.0228071	1.64193
GO:0008152	metabolic process	11180	562	514.55	0.00012	0.0228071	1.64193
GO:0070849	response to epidermal growth factor	43	9	1.98	0.00012	0.0228071	1.64193
GO:0006996	organelle organization	3669	211	168.86	0.00015	0.0261973	1.58174
GO:0006605	protein targeting	685	53	31.53	0.00015	0.0261973	1.58174
GO:1903363	negative regulation of cellular protein catabolic process	54	10	2.49	0.00015	0.0261973	1.58174
GO:0010648	negative regulation of cell communication	1214	83	55.87	0.00017	0.0281677	1.55025
GO:0009894	regulation of catabolic process	740	56	34.06	0.00017	0.0281677	1.55025
GO:0001933	negative regulation of protein phosphorylation	396	35	18.23	0.00018	0.029079	1.53642
GO:0006397	mRNA processing	478	40	22	0.0002	0.0291424	1.53548
GO:0009968	negative regulation of signal transduction	1112	77	51.18	0.0002	0.0291424	1.53548
GO:0034641	cellular nitrogen compound metabolic process	6396	342	294.37	0.00021	0.0291424	1.53548
GO:0006783	heme biosynthetic process	20	6	0.92	0.00021	0.0291424	1.53548
GO:0051348	negative regulation of transferase activity	353	32	16.25	0.00021	0.0291424	1.53548
GO:0033036	macromolecule localization	2859	169	131.58	0.00023	0.0291424	1.53548
GO:0035556	intracellular signal transduction	2585	155	118.97	0.00023	0.0291424	1.53548
GO:0010821	regulation of mitochondrion organization	221	23	10.17	0.00023	0.0291424	1.53548
GO:0009895	negative regulation of catabolic process	207	22	9.53	0.00023	0.0291424	1.53548
GO:0007049	cell cycle	1705	109	78.47	0.00023	0.0291424	1.53548
GO:0007167	enzyme linked receptor protein signaling pathway	975	69	44.87	0.00023	0.0291424	1.53548
GO:0051128	regulation of cellular component organization	2258	138	103.92	0.00024	0.0298246	1.52543
GO:0048008	platelet-derived growth factor receptor signaling pathway	47	9	2.16	0.00025	0.0304811	1.51597
GO:0009056	catabolic process	2283	139	105.07	0.00026	0.0311133	1.50705
GO:0006915	apoptotic process	1806	114	83.12	0.00027	0.0317225	1.49863
GO:0008104	protein localization	2557	153	117.68	0.00028	0.03231	1.49066
GO:0006469	negative regulation of protein kinase activity	240	24	11.05	0.00031	0.0345383	1.4617
GO:0019941	modification-dependent protein catabolic process	571	45	26.28	0.00031	0.0345383	1.4617
GO:0016575	histone deacetylation	81	12	3.73	0.00032	0.0350481	1.45534
GO:0071364	cellular response to epidermal growth factor stimulus	39	8	1.79	0.00034	0.036618	1.43631
GO:0016032	viral process	953	67	43.86	0.00035	0.037077	1.43089
GO:0070727	cellular macromolecule localization	1745	110	80.31	0.00037	0.0379514	1.42077
GO:0016071	mRNA metabolic process	694	52	31.94	0.00037	0.0379514	1.42077
GO:0043632	modification-dependent macromolecule catabolic process	577	45	26.56	0.00039	0.0393778	1.40475
GO:0044764	multi-organism cellular process	959	67	44.14	0.00041	0.0400462	1.39744
GO:0007169	transmembrane receptor protein tyrosine kinase signaling pathway	680	51	31.3	0.00042	0.0400462	1.39744
GO:0043623	cellular protein complex assembly	579	45	26.65	0.00042	0.0400462	1.39744
GO:0060341	regulation of cellular localization	837	60	38.52	0.00043	0.0400462	1.39744
GO:0034613	cellular protein localization	1735	109	79.85	0.00044	0.0400462	1.39744
GO:0016570	histone modification	432	36	19.88	0.00044	0.0400462	1.39744
GO:0042326	negative regulation of phosphorylation	432	36	19.88	0.00044	0.0400462	1.39744
GO:0006511	ubiquitin-dependent protein catabolic process	564	44	25.96	0.00045	0.0401692	1.39611
GO:0006914	autophagy	449	37	20.66	0.00046	0.0401692	1.39611
GO:0016070	RNA metabolic process	4619	254	212.59	0.00046	0.0401692	1.39611
GO:0006886	intracellular protein transport	1144	77	52.65	0.00047	0.0404952	1.3926
GO:0006807	nitrogen compound metabolic process	6847	360	315.13	0.00049	0.0416629	1.38025
GO:0006626	protein targeting to mitochondrion	149	17	6.86	0.00051	0.0417167	1.37969
GO:0061136	regulation of proteasomal protein catabolic process	149	17	6.86	0.00051	0.0417167	1.37969
GO:1902532	negative regulation of intracellular signal transduction	468	38	21.54	0.00051	0.0417167	1.37969
GO:0034250	positive regulation of cellular amide metabolic process	123	15	5.66	0.00053	0.0422822	1.37384
GO:0051603	proteolysis involved in cellular protein catabolic process	636	48	29.27	0.00053	0.0422822	1.37384
GO:0015031	protein transport	1956	120	90.02	0.00056	0.0441307	1.35526
GO:0032434	regulation of proteasomal ubiquitin-dependent protein catabolic process	111	14	5.11	0.00057	0.0443776	1.35284
GO:0044265	cellular macromolecule catabolic process	954	66	43.91	0.00059	0.0448539	1.3482
GO:1902589	single-organism organelle organization	1617	102	74.42	0.00059	0.0448539	1.3482
GO:0010498	proteasomal protein catabolic process	407	34	18.73	0.0006	0.0450837	1.34598
GO:0006779	porphyrin-containing compound biosynthetic process	24	6	1.1	0.00062	0.046051	1.33676
GO:0044403	symbiosis, encompassing mutualism through parasitism	993	68	45.7	0.00064	0.0469964	1.32794
GO:0032269	negative regulation of cellular protein metabolic process	1013	69	46.62	0.00068	0.048824	1.31137
GO:0044419	interspecies interaction between organisms	995	68	45.79	0.00068	0.048824	1.31137
GO:0046501	protoporphyrinogen IX metabolic process	10	4	0.46	0.00075	0.0526793	1.27836
GO:0051179	localization	6138	325	282.5	0.00075	0.0526793	1.27836
GO:1903051	negative regulation of proteolysis involved in cellular protein catabolic process	44	8	2.03	0.00079	0.0548923	1.26049
GO:0033673	negative regulation of kinase activity	257	24	11.83	0.00082	0.0557773	1.25354
GO:0042176	regulation of protein catabolic process	382	32	17.58	0.00082	0.0557773	1.25354
GO:0090304	nucleic acid metabolic process	5120	276	235.64	0.00084	0.0565425	1.24762
GO:0051248	negative regulation of protein metabolic process	1076	72	49.52	0.00085	0.0566258	1.24699
GO:0045786	negative regulation of cell cycle	565	43	26	0.00086	0.0567073	1.24636
GO:0042177	negative regulation of protein catabolic process	103	13	4.74	0.00088	0.05744	1.24079
GO:0017038	protein import	321	28	14.77	0.00092	0.0594504	1.22585
GO:1902582	single-organism intracellular transport	705	51	32.45	0.00094	0.0601414	1.22083
GO:1901360	organic cyclic compound metabolic process	6159	325	283.46	0.00096	0.0602706	1.21989
GO:0044260	cellular macromolecule metabolic process	8326	426	383.2	0.00097	0.0602706	1.21989
GO:0016242	negative regulation of macroautophagy	26	6	1.2	0.00097	0.0602706	1.21989
GO:0046483	heterocycle metabolic process	5911	313	272.05	0.00103	0.0633891	1.19799
GO:0031099	regeneration	173	18	7.96	0.00105	0.0634233	1.19775
GO:0009966	regulation of signal transduction	2734	158	125.83	0.00106	0.0634233	1.19775
GO:0015833	peptide transport	1990	120	91.59	0.00106	0.0634233	1.19775
GO:0090311	regulation of protein deacetylation	36	7	1.66	0.0011	0.0652075	1.1857
GO:0070647	protein modification by small protein conjugation or removal	1105	73	50.86	0.00111	0.0652075	1.1857
GO:0045936	negative regulation of phosphate metabolic process	557	42	25.64	0.00118	0.0686951	1.16307
GO:0033014	tetrapyrrole biosynthetic process	27	6	1.24	0.0012	0.0692357	1.15967
GO:0010563	negative regulation of phosphorus metabolic process	558	42	25.68	0.00122	0.0697667	1.15635
GO:0006476	protein deacetylation	94	12	4.33	0.00124	0.0702884	1.15312
GO:0097193	intrinsic apoptotic signaling pathway	281	25	12.93	0.00129	0.0724868	1.13974
GO:0071705	nitrogen compound transport	2294	135	105.58	0.00131	0.072976	1.13682
GO:0032268	regulation of cellular protein metabolic process	2354	138	108.34	0.00134	0.0736988	1.13254
GO:0072593	reactive oxygen species metabolic process	236	22	10.86	0.00136	0.0736988	1.13254
GO:0033554	cellular response to stress	1811	110	83.35	0.00137	0.0736988	1.13254
GO:1903533	regulation of protein targeting	298	26	13.72	0.00138	0.0736988	1.13254
GO:0000423	macromitophagy	19	5	0.87	0.00138	0.0736988	1.13254
GO:0048585	negative regulation of response to stimulus	1375	87	63.28	0.0014	0.0740766	1.13032
GO:0072655	establishment of protein localization to mitochondrion	192	19	8.84	0.00141	0.0740766	1.13032
GO:0033108	mitochondrial respiratory chain complex assembly	83	11	3.82	0.00143	0.0745215	1.12772
GO:1903214	regulation of protein targeting to mitochondrion	96	12	4.42	0.00149	0.0768317	1.11446
GO:0008361	regulation of cell size	150	16	6.9	0.00151	0.0768317	1.11446
GO:0048522	positive regulation of cellular process	4751	256	218.66	0.00151	0.0768317	1.11446
GO:0042886	amide transport	2011	120	92.55	0.00155	0.0780411	1.10768
GO:0048523	negative regulation of cellular process	4320	235	198.83	0.00157	0.0780411	1.10768
GO:0045184	establishment of protein localization	2109	125	97.07	0.00157	0.0780411	1.10768
GO:0070585	protein localization to mitochondrion	194	19	8.93	0.00159	0.0784319	1.10551
GO:0006725	cellular aromatic compound metabolic process	5949	313	273.8	0.00161	0.0788168	1.10338
GO:0001843	neural tube closure	85	11	3.91	0.00174	0.0845405	1.07294
GO:0030163	protein catabolic process	815	56	37.51	0.00176	0.0845762	1.07275
GO:0042168	heme metabolic process	29	6	1.33	0.00178	0.0845762	1.07275
GO:0010506	regulation of autophagy	272	24	12.52	0.00178	0.0845762	1.07275
GO:0016072	rRNA metabolic process	288	25	13.26	0.00181	0.0853739	1.06868
GO:0060606	tube closure	86	11	3.96	0.00192	0.0892593	1.04935
GO:0010467	gene expression	5250	279	241.63	0.00192	0.0892593	1.04935
GO:0035601	protein deacylation	99	12	4.56	0.00194	0.0895449	1.04796
GO:0010646	regulation of cell communication	3035	171	139.68	0.00198	0.0906475	1.04264
GO:0010507	negative regulation of autophagy	62	9	2.85	0.00201	0.0906475	1.04264
GO:0012501	programmed cell death	1929	115	88.78	0.00202	0.0906475	1.04264
GO:0016567	protein ubiquitination	820	56	37.74	0.00202	0.0906475	1.04264
GO:0007266	Rho protein signal transduction	169	17	7.78	0.00207	0.0922506	1.03503
GO:1903573	negative regulation of response to endoplasmic reticulum stress	40	7	1.84	0.0021	0.0929466	1.03177
GO:0098732	macromolecule deacylation	100	12	4.6	0.00212	0.0931935	1.03061
GO:0007265	Ras protein signal transduction	324	27	14.91	0.00219	0.0954518	1.02022
GO:0033157	regulation of intracellular protein transport	373	30	17.17	0.00221	0.0954518	1.02022
GO:0006139	nucleobase-containing compound metabolic process	5745	302	264.41	0.00222	0.0954518	1.02022
GO:0043967	histone H4 acetylation	63	9	2.9	0.00225	0.0954518	1.02022
GO:0034470	ncRNA processing	390	31	17.95	0.00226	0.0954518	1.02022
GO:1902275	regulation of chromatin organization	156	16	7.18	0.00226	0.0954518	1.02022
GO:0097190	apoptotic signaling pathway	577	42	26.56	0.00229	0.0958877	1.01824
GO:0071704	organic substance metabolic process	10677	529	491.4	0.0023	0.0958877	1.01824
GO:0023051	regulation of signaling	3087	173	142.08	0.00234	0.09693	1.01354
GO:0071702	organic substance transport	2667	152	122.75	0.00237	0.0975474	1.01078
GO:0007417	central nervous system development	899	60	41.38	0.0024	0.098157	1.00808
GO:0034504	protein localization to nucleus	359	29	16.52	0.00244	0.0991653	1.00364

## Sheet: Jurkat
Table S3. Gene Ontology analysis on genes with a putative enhancer-docking site in Jurkat cells
GO.ID	Term	Annotated	Significant	Expected	classicFisher	qvalue	-LOG10(q)
GO:0030097	hemopoiesis	720	39	16.78	9.1e-07	0.00588042	2.23059
GO:0048534	hematopoietic or lymphoid organ development	760	39	17.71	3.4e-06	0.0109854	1.95918
GO:0002520	immune system development	803	39	18.72	1.2e-05	0.025848	1.58757
GO:0006807	nitrogen compound metabolic process	6847	200	159.58	2.1e-05	0.0284328	1.54618
GO:0034641	cellular nitrogen compound metabolic process	6396	189	149.07	2.2e-05	0.0284328	1.54618
GO:0044260	cellular macromolecule metabolic process	8326	234	194.05	2.9e-05	0.031233	1.50539
GO:0071840	cellular component organization or biogenesis	6199	183	144.48	3.7e-05	0.0331178	1.47994
GO:0044237	cellular metabolic process	10310	278	240.29	4.1e-05	0.0331178	1.47994
GO:0006996	organelle organization	3669	118	85.51	6.8e-05	0.0487587	1.31195
GO:0030218	erythrocyte differentiation	96	10	2.24	8e-05	0.0487587	1.31195
GO:0006725	cellular aromatic compound metabolic process	5949	175	138.65	8.3e-05	0.0487587	1.31195
GO:0046483	heterocycle metabolic process	5911	173	137.76	0.00013	0.06462	1.18963
GO:1901360	organic cyclic compound metabolic process	6159	179	143.54	0.00013	0.06462	1.18963
GO:0034101	erythrocyte homeostasis	104	10	2.42	0.00016	0.073236	1.13528
GO:0042542	response to hydrogen peroxide	125	11	2.91	0.00017	0.073236	1.13528
GO:0016043	cellular component organization	5996	174	139.75	0.0002	0.07539	1.12269
GO:0044238	primary metabolic process	10300	274	240.06	0.00021	0.07539	1.12269
GO:0009059	macromolecule biosynthetic process	5150	153	120.03	0.00021	0.07539	1.12269
GO:0007049	cell cycle	1705	62	39.74	0.00027	0.08616	1.06469
GO:0044249	cellular biosynthetic process	6152	177	143.38	0.00027	0.08616	1.06469
GO:0006139	nucleobase-containing compound metabolic process	5745	167	133.9	0.00028	0.08616	1.06469
GO:0034645	cellular macromolecule biosynthetic process	4985	148	116.18	0.00031	0.0910555	1.04069
GO:0051128	regulation of cellular component organization	2258	77	52.63	0.00033	0.0927157	1.03285
