# Supplementary material for: Transcriptional Dysregulation of MYC Reveals Common Enhancer-Docking Mechanism
Source: Cell Rep. Author manuscript; Available in PMC 2018 May 1. (PMC5929158; doi:10.1016/j.celrep.2018.03.056)
Supplement: 5 [file NIHMS961951-supplement-5.xlsx]

## Sheet: Sheet1
Table S4. DNA oligos used. Related to Experimental Procedures
Figure 2 and S2
gRNA for CTCF motif deletion
MYC_CTCF	ATGATCTCTGCTGCCAGTAG
ChIP-qPCR primers
Control-FWD	TCATTCCCCTGCTCAAAAAC
Control-REV	ACATTCTGTTTGCCCTGGAC
MYC-CTCF-FWD	GCTGGAAACCTTGCACCTC
MYC-CTCF-REV	CCAATCGCTATGCTGGATTT
MYCL-CTCF-FWD	ACTCCGAGCTGGGGAATTAG
MYCL-CTCF-REV	GGCCACTGAGCTCAAGAAAC
Primers for detection of endogenous MYC
FWD	AACCTCACAACCTTGGCTGA
REV	TTCTTTTATGCCCAAAGTCCAA
Primers for detection of exogenous MYC
FWD	TGATCCTAGCAGAAGCACAGG
REV	TGGACGAGCTGTTACAAGAGC
Primers for detection of GAPDH
FWD	TGCACCACCAACTGCTTAGC
REV	GGCATGGACTGTGGTCATGAG
Primers for genotyping
FWD	TCTGAACCACTTTTTCCTCCA
REV	ACTGGCAGCAGAGATCATCG
gRNAs in pAW21 and pAW22
210-Δ.1	ACCGCCTGTCCTTCCCCCGC
210-Δ.2	TTGGTTGCTCCCCGCGTTTG
Figure 3 and S3
4C primers
NB-MYC-VP-FWD	GCGCGCGTAGTTAATTCATG
NB-MYC-VP-REV	AAAGAAGGGTATTAATGGGC
NC-Upstream-VP-FWD	AAATTTACAGATCAGGCATG
NC-Upstream-VP-REV	ACCTGCGTAAAACACAGATT
NC-Downstream-VP-FWD	AAGCCCAGGTCTAGTCCATG
NC-Downstream-VP-REV	CCTAAGCTGAAAGAGGCTAA
Figure 4
sgRNAs in pJS-DNMT3A-3L and pLentiGuidePuro
	GCCTGGATGTCAACGAGGGC
	GCGGGTGCTGCCCAGAGAGG
	GCAAAATCCAGCATAGCGAT
	CTATTCAACCGCATAAGAGA
	CGCTGAGCTGCAAACTCAAC
Primers for Bisulfite PCR
FWD	AAGGAGGTGGYTGGAAAYTT
REV	TCCCTCCACCACCTCCAAAA
