# Supplementary material for: Transcriptional Dysregulation of MYC Reveals Common Enhancer-Docking Mechanism
Source: Cell Rep. Author manuscript; Available in PMC 2018 May 1. (PMC5929158; doi:10.1016/j.celrep.2018.03.056)
Supplement: 6 [file NIHMS961951-supplement-6.xlsx]

## Sheet: Sheet1
Table S5. Datasets and their reference numbers used in this study. Related to Experimental Procedures.
ChIP-seq
Origin	Factor	GEO
HCT-116	H3K27Ac	GSM945853
HCT-116	Input	GSM749774
GM12878	H3K27Ac	GSM733771
GM12878	Input	GSM733742
MCF-7	H3K27Ac	GSM946850
MCF-7	Input	GSM945859
Panc1	H3K27Ac	GSM818826
Panc1	Input	GSM818828
LnCAP	H3K27Ac	GSM686937
LnCAP	Input	GSM686947
u87	H3K27Ac	GSM894065
u87	Input	GSM894096
ccRCC	H3K27Ac	GSM1960256
ccRCC	Input	GSM1960260
Jurkat	H3K27Ac	GSM1224780
Jurkat	Input	GSM569086
K562	H3K27Ac	GSM733656
K562	Input	GSM733780
HEK293T	H3K27Ac	GSE92879
HEK293T	Input	GSM1910999
GM12878	CTCF	GSM749706
Jurkat	CTCF	GSM1689152
K562	CTCF	GSE92879
K562	Input	GSE92879
ΔK562	CTCF	GSE92879
HEK293T	CTCF	GSM749668
HCT-116	CTCF	GSM1010903
MCF7	CTCF	GSM1022658
MCF7	Input	GSM945859
Dnd41	CTCF	GSM1003464
GP5D	CTCF	GSM1240813
LoVo	CTCF	GSM1239390
HeLa	CTCF	GSM749729
HeLa	Input	SRX1097060
Caco2	CTCF	GSM749748
GM12878	CTCF	GSM749706
GM12875	CTCF	GSM749764
A549	CTCF	GSM1003606
HepG2	CTCF	GSM803486
MM1.S	CTCF	GSM1070125
Mouse	CTCF	GSM747536
Opossum	CTCF	E-MTAB-437
Dog	CTCF	E-MTAB-437
Rhesus	CTCF	E-MTAB-437
Chicken	CTCF	GSE51846
DNA interaction data
Origin	Factor	Technique	GEO
MCF7	PolII	ChIA-PET	GSE33664
MCF7	CTCF	ChIA-PET	GSM970215
K562	RAD21	ChIA-PET	GSM1436264
Jurkat	SMC1	ChIA-PET	GSE68977
HCT-116	SMC1	HiChIP	GSE92879
