# Supplementary material for: Transcriptional Dysregulation of MYC Reveals Common Enhancer-Docking Mechanism
Source: Cell Rep. Author manuscript; Available in PMC 2018 May 1. (PMC5929158; doi:10.1016/j.celrep.2018.03.056)
Supplement: 7 [file NIHMS961951-supplement-7.xlsx]

## Sheet: Jurkat
Table S6. CTCF sites at enhancers that interact with CTCF containing promoters. Related to Figure 5.
Promoter Anchor	Enhancer Anchor	TSS	GeneName	Refseq ID	Gene Orientation	Enhancer CTCF peaks	Peak ID	Top CTCF motif	JASPAR Score	Motif Orientation
chr1:2485809-2488246	chr1:2756407-2757759	chr1:2485304-2490304	TNFRSF14	NM_001297605	+	chr1:2756712-2757568	CTCF_peak_83	chr1:2757101-2757119	45.9	-
chr1:10001906-10003918	chr1:9934314-9935965	chr1:10000481-10005481	NMNAT1	NM_001297778	+	chr1:9934637-9935679	CTCF_peak_230	chr1:9935097-9935115	77.8	+
chr1:10001906-10003918	chr1:9934314-9935965	chr1:10000985-10005985	LZIC	NM_001316973	-	chr1:9934637-9935679	CTCF_peak_230	chr1:9935097-9935115	77.8	+
chr1:10001906-10003918	chr1:9934314-9935965	chr1:10000986-10005986	NMNAT1	NM_001297779	+	chr1:9934637-9935679	CTCF_peak_230	chr1:9935097-9935115	77.8	+
chr1:10489631-10491160	chr1:10487650-10488950	chr1:10487659-10492659	APITD1:CORT	NM_001270517	+	chr1:10487919-10488599	CTCF_peak_239	chr1:10488294-10488312	67.9	-
chr1:12677792-12681214	chr1:12660746-12662233	chr1:12675237-12680237	DHRS3	NM_004753	-	chr1:12660913-12661840	CTCF_peak_284	chr1:12661425-12661443	52.7	+
chr1:24741350-24743974	chr1:24525223-24526669	chr1:24740015-24745015	NIPAL3	NM_001322857	+	chr1:24525537-24526445	CTCF_peak_550	chr1:24525937-24525955	71.5	+
chr1:24741350-24743974	chr1:24525223-24526669	chr1:24740015-24745015	NIPAL3	NM_001322857	+	chr1:24525537-24526445	CTCF_peak_550	chr1:24525937-24525955	71.5	+
chr1:24741350-24743974	chr1:24525223-24526669	chr1:24740015-24745015	NIPAL3	NM_001322857	+	chr1:24525537-24526445	CTCF_peak_550	chr1:24525937-24525955	71.5	+
chr1:24741350-24743974	chr1:24853232-24854571	chr1:24740015-24745015	NIPAL3	NM_001322857	+	chr1:24853498-24854227	CTCF_peak_558	chr1:24853852-24853870	65.9	-
chr1:24741350-24743974	chr1:24853232-24854571	chr1:24740015-24745015	NIPAL3	NM_001322857	+	chr1:24853498-24854227	CTCF_peak_558	chr1:24853852-24853870	65.9	-
chr1:24741350-24743974	chr1:24853232-24854571	chr1:24740015-24745015	NIPAL3	NM_001322857	+	chr1:24853498-24854227	CTCF_peak_558	chr1:24853852-24853870	65.9	-
chr1:24741350-24743974	chr1:24913230-24914491	chr1:24740015-24745015	NIPAL3	NM_001322857	+	chr1:24913450-24914316	CTCF_peak_560	chr1:24913883-24913901	58.5	-
chr1:24741350-24743974	chr1:24913230-24914491	chr1:24740015-24745015	NIPAL3	NM_001322857	+	chr1:24913450-24914316	CTCF_peak_560	chr1:24913883-24913901	58.5	-
chr1:24741350-24743974	chr1:24913230-24914491	chr1:24740015-24745015	NIPAL3	NM_001322857	+	chr1:24913450-24914316	CTCF_peak_560	chr1:24913883-24913901	58.5	-
chr1:26323441-26325839	chr1:26221544-26222992	chr1:26322148-26327148	PAFAH2	NM_000437	-	chr1:26221830-26222459	CTCF_peak_595	chr1:26222065-26222083	66	+
chr1:26495602-26496955	chr1:26470810-26472792	chr1:26493888-26498888	ZNF593	NM_015871	+	chr1:26471373-26472361	CTCF_peak_600	chr1:26471778-26471796	66.9	-
chr1:26605305-26607045	chr1:26647319-26648894	chr1:26603713-26608713	SH3BGRL3	NM_031286	+	chr1:26647822-26648755	CTCF_peak_610	chr1:26648208-26648226	63	-
chr1:27112549-27116948	chr1:26928376-26930182	chr1:27111954-27116954	PIGV	NM_017837	+	chr1:26928656-26929541	CTCF_peak_620	chr1:26929030-26929048	58.6	+
chr1:27112549-27116948	chr1:26928376-26930182	chr1:27112179-27117179	PIGV	NM_001202554	+	chr1:26928656-26929541	CTCF_peak_620	chr1:26929030-26929048	58.6	+
chr1:27718257-27720048	chr1:27626672-27628287	chr1:27716648-27721648	GPR3	NM_005281	+	chr1:27626925-27627881	CTCF_peak_642	chr1:27627458-27627476	70.8	+
chr1:27718257-27720048	chr1:27626672-27628287	chr1:27716648-27721648	GPR3	NM_005281	+	chr1:27626925-27627881	CTCF_peak_642	chr1:27627458-27627476	70.8	+
chr1:27718257-27720048	chr1:27714358-27715800	chr1:27716648-27721648	GPR3	NM_005281	+	chr1:27714588-27715603	CTCF_peak_646	chr1:27715067-27715085	67.9	-
chr1:27718257-27720048	chr1:27714358-27715800	chr1:27716648-27721648	GPR3	NM_005281	+	chr1:27714588-27715603	CTCF_peak_646	chr1:27715067-27715085	67.9	-
chr1:27931915-27937012	chr1:27626672-27628287	chr1:27927505-27932505	AHDC1	NM_001029882	-	chr1:27626925-27627881	CTCF_peak_642	chr1:27627458-27627476	70.8	+
chr1:27931915-27937012	chr1:27626672-27628287	chr1:27927505-27932505	AHDC1	NM_001029882	-	chr1:27626925-27627881	CTCF_peak_642	chr1:27627458-27627476	70.8	+
chr1:27931915-27937012	chr1:27626672-27628287	chr1:27927505-27932505	AHDC1	NM_001029882	-	chr1:27626925-27627881	CTCF_peak_642	chr1:27627458-27627476	70.8	+
chr1:27931915-27937012	chr1:27626672-27628287	chr1:27927505-27932505	AHDC1	NM_001029882	-	chr1:27626925-27627881	CTCF_peak_642	chr1:27627458-27627476	70.8	+
chr1:27931915-27937012	chr1:27626672-27628287	chr1:27927505-27932505	AHDC1	NM_001029882	-	chr1:27626925-27627881	CTCF_peak_642	chr1:27627458-27627476	70.8	+
chr1:27931915-27937012	chr1:27626672-27628287	chr1:27927505-27932505	AHDC1	NM_001029882	-	chr1:27626925-27627881	CTCF_peak_642	chr1:27627458-27627476	70.8	+
chr1:27931915-27937012	chr1:27626672-27628287	chr1:27927505-27932505	AHDC1	NM_001029882	-	chr1:27626925-27627881	CTCF_peak_642	chr1:27627458-27627476	70.8	+
chr1:27931915-27937012	chr1:27626672-27628287	chr1:27927505-27932505	AHDC1	NM_001029882	-	chr1:27626925-27627881	CTCF_peak_642	chr1:27627458-27627476	70.8	+
chr1:27931915-27937012	chr1:27658854-27660087	chr1:27927505-27932505	AHDC1	NM_001029882	-	chr1:27659050-27659966	CTCF_peak_643	chr1:27659443-27659461	51.3	+
chr1:27931915-27937012	chr1:27658854-27660087	chr1:27927505-27932505	AHDC1	NM_001029882	-	chr1:27659050-27659966	CTCF_peak_643	chr1:27659443-27659461	51.3	+
chr1:27931915-27937012	chr1:27658854-27660087	chr1:27927505-27932505	AHDC1	NM_001029882	-	chr1:27659050-27659966	CTCF_peak_643	chr1:27659443-27659461	51.3	+
chr1:27931915-27937012	chr1:27658854-27660087	chr1:27927505-27932505	AHDC1	NM_001029882	-	chr1:27659050-27659966	CTCF_peak_643	chr1:27659443-27659461	51.3	+
chr1:27931915-27937012	chr1:27658854-27660087	chr1:27927505-27932505	AHDC1	NM_001029882	-	chr1:27659050-27659966	CTCF_peak_643	chr1:27659443-27659461	51.3	+
chr1:27931915-27937012	chr1:27658854-27660087	chr1:27927505-27932505	AHDC1	NM_001029882	-	chr1:27659050-27659966	CTCF_peak_643	chr1:27659443-27659461	51.3	+
chr1:27931915-27937012	chr1:27658854-27660087	chr1:27927505-27932505	AHDC1	NM_001029882	-	chr1:27659050-27659966	CTCF_peak_643	chr1:27659443-27659461	51.3	+
chr1:27931915-27937012	chr1:27658854-27660087	chr1:27927505-27932505	AHDC1	NM_001029882	-	chr1:27659050-27659966	CTCF_peak_643	chr1:27659443-27659461	51.3	+
chr1:27931915-27937012	chr1:27714358-27715800	chr1:27927505-27932505	AHDC1	NM_001029882	-	chr1:27714588-27715603	CTCF_peak_646	chr1:27715067-27715085	67.9	-
chr1:27931915-27937012	chr1:27714358-27715800	chr1:27927505-27932505	AHDC1	NM_001029882	-	chr1:27714588-27715603	CTCF_peak_646	chr1:27715067-27715085	67.9	-
chr1:27931915-27937012	chr1:27714358-27715800	chr1:27927505-27932505	AHDC1	NM_001029882	-	chr1:27714588-27715603	CTCF_peak_646	chr1:27715067-27715085	67.9	-
chr1:27931915-27937012	chr1:27714358-27715800	chr1:27927505-27932505	AHDC1	NM_001029882	-	chr1:27714588-27715603	CTCF_peak_646	chr1:27715067-27715085	67.9	-
chr1:27931915-27937012	chr1:27714358-27715800	chr1:27927505-27932505	AHDC1	NM_001029882	-	chr1:27714588-27715603	CTCF_peak_646	chr1:27715067-27715085	67.9	-
chr1:27931915-27937012	chr1:27714358-27715800	chr1:27927505-27932505	AHDC1	NM_001029882	-	chr1:27714588-27715603	CTCF_peak_646	chr1:27715067-27715085	67.9	-
chr1:27931915-27937012	chr1:27714358-27715800	chr1:27927505-27932505	AHDC1	NM_001029882	-	chr1:27714588-27715603	CTCF_peak_646	chr1:27715067-27715085	67.9	-
chr1:27931915-27937012	chr1:27714358-27715800	chr1:27927505-27932505	AHDC1	NM_001029882	-	chr1:27714588-27715603	CTCF_peak_646	chr1:27715067-27715085	67.9	-
chr1:27931915-27937012	chr1:27721232-27722847	chr1:27927505-27932505	AHDC1	NM_001029882	-	chr1:27721581-27722588	CTCF_peak_648	chr1:27722062-27722080	87.2	-
chr1:27931915-27937012	chr1:27721232-27722847	chr1:27927505-27932505	AHDC1	NM_001029882	-	chr1:27721581-27722588	CTCF_peak_648	chr1:27722062-27722080	87.2	-
chr1:27931915-27937012	chr1:27721232-27722847	chr1:27927505-27932505	AHDC1	NM_001029882	-	chr1:27721581-27722588	CTCF_peak_648	chr1:27722062-27722080	87.2	-
chr1:27931915-27937012	chr1:27721232-27722847	chr1:27927505-27932505	AHDC1	NM_001029882	-	chr1:27721581-27722588	CTCF_peak_648	chr1:27722062-27722080	87.2	-
chr1:27931915-27937012	chr1:27721232-27722847	chr1:27927505-27932505	AHDC1	NM_001029882	-	chr1:27721581-27722588	CTCF_peak_648	chr1:27722062-27722080	87.2	-
chr1:27931915-27937012	chr1:27721232-27722847	chr1:27927505-27932505	AHDC1	NM_001029882	-	chr1:27721581-27722588	CTCF_peak_648	chr1:27722062-27722080	87.2	-
chr1:27931915-27937012	chr1:27721232-27722847	chr1:27927505-27932505	AHDC1	NM_001029882	-	chr1:27721581-27722588	CTCF_peak_648	chr1:27722062-27722080	87.2	-
chr1:27931915-27937012	chr1:27721232-27722847	chr1:27927505-27932505	AHDC1	NM_001029882	-	chr1:27721581-27722588	CTCF_peak_648	chr1:27722062-27722080	87.2	-
chr1:27931915-27937012	chr1:27742302-27744081	chr1:27927505-27932505	AHDC1	NM_001029882	-	chr1:27742739-27743632	CTCF_peak_650	chr1:27743191-27743209	57.8	+
chr1:27931915-27937012	chr1:27742302-27744081	chr1:27927505-27932505	AHDC1	NM_001029882	-	chr1:27742739-27743632	CTCF_peak_650	chr1:27743191-27743209	57.8	+
chr1:27931915-27937012	chr1:27742302-27744081	chr1:27927505-27932505	AHDC1	NM_001029882	-	chr1:27742739-27743632	CTCF_peak_650	chr1:27743191-27743209	57.8	+
chr1:27931915-27937012	chr1:27742302-27744081	chr1:27927505-27932505	AHDC1	NM_001029882	-	chr1:27742739-27743632	CTCF_peak_650	chr1:27743191-27743209	57.8	+
chr1:27931915-27937012	chr1:27742302-27744081	chr1:27927505-27932505	AHDC1	NM_001029882	-	chr1:27742739-27743632	CTCF_peak_650	chr1:27743191-27743209	57.8	+
chr1:27931915-27937012	chr1:27742302-27744081	chr1:27927505-27932505	AHDC1	NM_001029882	-	chr1:27742739-27743632	CTCF_peak_650	chr1:27743191-27743209	57.8	+
chr1:27931915-27937012	chr1:27742302-27744081	chr1:27927505-27932505	AHDC1	NM_001029882	-	chr1:27742739-27743632	CTCF_peak_650	chr1:27743191-27743209	57.8	+
chr1:27931915-27937012	chr1:27742302-27744081	chr1:27927505-27932505	AHDC1	NM_001029882	-	chr1:27742739-27743632	CTCF_peak_650	chr1:27743191-27743209	57.8	+
chr1:27931915-27937012	chr1:27882577-27884041	chr1:27927505-27932505	AHDC1	NM_001029882	-	chr1:27882940-27883965	CTCF_peak_652	chr1:27883418-27883436	49.7	+
chr1:27931915-27937012	chr1:27882577-27884041	chr1:27927505-27932505	AHDC1	NM_001029882	-	chr1:27882940-27883965	CTCF_peak_652	chr1:27883418-27883436	49.7	+
chr1:27931915-27937012	chr1:27882577-27884041	chr1:27927505-27932505	AHDC1	NM_001029882	-	chr1:27882940-27883965	CTCF_peak_652	chr1:27883418-27883436	49.7	+
chr1:27931915-27937012	chr1:27882577-27884041	chr1:27927505-27932505	AHDC1	NM_001029882	-	chr1:27882940-27883965	CTCF_peak_652	chr1:27883418-27883436	49.7	+
chr1:27931915-27937012	chr1:27882577-27884041	chr1:27927505-27932505	AHDC1	NM_001029882	-	chr1:27882940-27883965	CTCF_peak_652	chr1:27883418-27883436	49.7	+
chr1:27931915-27937012	chr1:27882577-27884041	chr1:27927505-27932505	AHDC1	NM_001029882	-	chr1:27882940-27883965	CTCF_peak_652	chr1:27883418-27883436	49.7	+
chr1:27931915-27937012	chr1:27882577-27884041	chr1:27927505-27932505	AHDC1	NM_001029882	-	chr1:27882940-27883965	CTCF_peak_652	chr1:27883418-27883436	49.7	+
chr1:27931915-27937012	chr1:27882577-27884041	chr1:27927505-27932505	AHDC1	NM_001029882	-	chr1:27882940-27883965	CTCF_peak_652	chr1:27883418-27883436	49.7	+
chr1:27931915-27937012	chr1:27894509-27895737	chr1:27927505-27932505	AHDC1	NM_001029882	-	chr1:27894654-27895796	CTCF_peak_653	chr1:27895224-27895242	58.8	+
chr1:27931915-27937012	chr1:27894509-27895737	chr1:27927505-27932505	AHDC1	NM_001029882	-	chr1:27894654-27895796	CTCF_peak_653	chr1:27895224-27895242	58.8	+
chr1:27931915-27937012	chr1:27894509-27895737	chr1:27927505-27932505	AHDC1	NM_001029882	-	chr1:27894654-27895796	CTCF_peak_653	chr1:27895224-27895242	58.8	+
chr1:27931915-27937012	chr1:27894509-27895737	chr1:27927505-27932505	AHDC1	NM_001029882	-	chr1:27894654-27895796	CTCF_peak_653	chr1:27895224-27895242	58.8	+
chr1:27931915-27937012	chr1:27894509-27895737	chr1:27927505-27932505	AHDC1	NM_001029882	-	chr1:27894654-27895796	CTCF_peak_653	chr1:27895224-27895242	58.8	+
chr1:27931915-27937012	chr1:27894509-27895737	chr1:27927505-27932505	AHDC1	NM_001029882	-	chr1:27894654-27895796	CTCF_peak_653	chr1:27895224-27895242	58.8	+
chr1:27931915-27937012	chr1:27894509-27895737	chr1:27927505-27932505	AHDC1	NM_001029882	-	chr1:27894654-27895796	CTCF_peak_653	chr1:27895224-27895242	58.8	+
chr1:27931915-27937012	chr1:27894509-27895737	chr1:27927505-27932505	AHDC1	NM_001029882	-	chr1:27894654-27895796	CTCF_peak_653	chr1:27895224-27895242	58.8	+
chr1:27931915-27937012	chr1:28045679-28046850	chr1:27927505-27932505	AHDC1	NM_001029882	-	chr1:28045905-28046506	CTCF_peak_661	chr1:28046259-28046277	41.3	-
chr1:27931915-27937012	chr1:28045679-28046850	chr1:27927505-27932505	AHDC1	NM_001029882	-	chr1:28045905-28046506	CTCF_peak_661	chr1:28046259-28046277	41.3	-
chr1:27931915-27937012	chr1:28045679-28046850	chr1:27927505-27932505	AHDC1	NM_001029882	-	chr1:28045905-28046506	CTCF_peak_661	chr1:28046259-28046277	41.3	-
chr1:27931915-27937012	chr1:28045679-28046850	chr1:27927505-27932505	AHDC1	NM_001029882	-	chr1:28045905-28046506	CTCF_peak_661	chr1:28046259-28046277	41.3	-
chr1:27931915-27937012	chr1:28045679-28046850	chr1:27927505-27932505	AHDC1	NM_001029882	-	chr1:28045905-28046506	CTCF_peak_661	chr1:28046259-28046277	41.3	-
chr1:27931915-27937012	chr1:28045679-28046850	chr1:27927505-27932505	AHDC1	NM_001029882	-	chr1:28045905-28046506	CTCF_peak_661	chr1:28046259-28046277	41.3	-
chr1:27931915-27937012	chr1:28045679-28046850	chr1:27927505-27932505	AHDC1	NM_001029882	-	chr1:28045905-28046506	CTCF_peak_661	chr1:28046259-28046277	41.3	-
chr1:27931915-27937012	chr1:28045679-28046850	chr1:27927505-27932505	AHDC1	NM_001029882	-	chr1:28045905-28046506	CTCF_peak_661	chr1:28046259-28046277	41.3	-
chr1:28906923-28908873	chr1:29202949-29204622	chr1:28905866-28910866	SNHG12	NR_024127	-	chr1:29203417-29204314	CTCF_peak_678	chr1:29203873-29203891	66.6	-
chr1:32399738-32401670	chr1:32428811-32430731	chr1:32401488-32406488	PTP4A2	NM_080391	-	chr1:32429567-32430404	CTCF_peak_753	chr1:32429873-32429891	62.5	-
chr1:32401896-32403621	chr1:32428811-32430731	chr1:32401488-32406488	PTP4A2	NM_080391	-	chr1:32429567-32430404	CTCF_peak_753	chr1:32429873-32429891	62.5	-
chr1:32404847-32406372	chr1:32280940-32282617	chr1:32401488-32406488	PTP4A2	NM_080391	-	chr1:32281157-32282243	CTCF_peak_750	chr1:32281718-32281736	54.4	+
chr1:32404847-32406372	chr1:32280940-32282617	chr1:32401488-32406488	PTP4A2	NM_080391	-	chr1:32281157-32282243	CTCF_peak_750	chr1:32281718-32281736	54.4	+
chr1:32404847-32406372	chr1:32428811-32430731	chr1:32401488-32406488	PTP4A2	NM_080391	-	chr1:32429567-32430404	CTCF_peak_753	chr1:32429873-32429891	62.5	-
chr1:32404847-32406372	chr1:32428811-32430731	chr1:32401488-32406488	PTP4A2	NM_080391	-	chr1:32429567-32430404	CTCF_peak_753	chr1:32429873-32429891	62.5	-
chr1:40780528-40781769	chr1:40869603-40871646	chr1:40780439-40785439	COL9A2	NM_001852	-	chr1:40870266-40871015	CTCF_peak_915	chr1:40870687-40870705	68.5	-
chr1:43231061-43232334	chr1:43042716-43044744	chr1:43230255-43235255	P3H1	NM_001146289	-	chr1:43043494-43044298	CTCF_peak_958	chr1:43043760-43043778	65	+
chr1:43231061-43232334	chr1:43042716-43044744	chr1:43230416-43235416	C1orf50	NM_024097	+	chr1:43043494-43044298	CTCF_peak_958	chr1:43043760-43043778	65	+
chr1:44411376-44413127	chr1:44228434-44230577	chr1:44409978-44414978	IPO13	NM_014652	+	chr1:44228700-44229775	CTCF_peak_978	chr1:44229285-44229303	60.7	+
chr1:45476017-45478435	chr1:45300904-45302428	chr1:45475305-45480305	UROD	NM_000374	+	chr1:45301228-45302119	CTCF_peak_1009	chr1:45301695-45301713	57.3	+
chr1:45476017-45478435	chr1:45300904-45302428	chr1:45475305-45480305	UROD	NM_000374	+	chr1:45301228-45302119	CTCF_peak_1009	chr1:45301695-45301713	57.3	+
chr1:45476017-45478435	chr1:45479519-45481305	chr1:45475305-45480305	UROD	NM_000374	+	chr1:45479811-45480875	CTCF_peak_1010	chr1:45480320-45480338	66.2	+
chr1:45476017-45478435	chr1:45479519-45481305	chr1:45475305-45480305	UROD	NM_000374	+	chr1:45479811-45480875	CTCF_peak_1010	chr1:45480320-45480338	66.2	+
chr1:45768900-45770446	chr1:45479519-45481305	chr1:45767082-45772082	LINC01144	NR_024270	+	chr1:45479811-45480875	CTCF_peak_1010	chr1:45480320-45480338	66.2	+
chr1:45768900-45770446	chr1:45479519-45481305	chr1:45767082-45772082	LINC01144	NR_024270	+	chr1:45479811-45480875	CTCF_peak_1010	chr1:45480320-45480338	66.2	+
chr1:45768900-45770446	chr1:45483660-45485231	chr1:45767082-45772082	LINC01144	NR_024270	+	chr1:45483895-45484860	CTCF_peak_1011	chr1:45484488-45484506	52.9	+
chr1:45768900-45770446	chr1:45483660-45485231	chr1:45767082-45772082	LINC01144	NR_024270	+	chr1:45483895-45484860	CTCF_peak_1011	chr1:45484488-45484506	52.9	+
chr1:47901581-47904172	chr1:47853950-47855269	chr1:47897813-47902813	FOXD2:AS1	NR_026878	-	chr1:47854210-47855066	CTCF_peak_1057	chr1:47854612-47854630	56.1	+
chr1:47901581-47904172	chr1:47853950-47855269	chr1:47897813-47902813	FOXD2:AS1	NR_026878	-	chr1:47854210-47855066	CTCF_peak_1057	chr1:47854612-47854630	56.1	+
chr1:47901581-47904172	chr1:47853950-47855269	chr1:47897813-47902813	FOXD2:AS1	NR_026878	-	chr1:47854210-47855066	CTCF_peak_1057	chr1:47854612-47854630	56.1	+
chr1:47901581-47904172	chr1:47853950-47855269	chr1:47899189-47904189	FOXD2	NM_004474	+	chr1:47854210-47855066	CTCF_peak_1057	chr1:47854612-47854630	56.1	+
chr1:47901581-47904172	chr1:47853950-47855269	chr1:47899189-47904189	FOXD2	NM_004474	+	chr1:47854210-47855066	CTCF_peak_1057	chr1:47854612-47854630	56.1	+
chr1:47901581-47904172	chr1:47853950-47855269	chr1:47899189-47904189	FOXD2	NM_004474	+	chr1:47854210-47855066	CTCF_peak_1057	chr1:47854612-47854630	56.1	+
chr1:47901581-47904172	chr1:48175647-48177093	chr1:47897813-47902813	FOXD2:AS1	NR_026878	-	chr1:48175054-48175690	CTCF_peak_1063	chr1:48175396-48175414	42.8	+
chr1:47901581-47904172	chr1:48175647-48177093	chr1:47897813-47902813	FOXD2:AS1	NR_026878	-	chr1:48175897-48176807	CTCF_peak_1064	chr1:48176335-48176353	56.3	-
chr1:47901581-47904172	chr1:48175647-48177093	chr1:47897813-47902813	FOXD2:AS1	NR_026878	-	chr1:48175054-48175690	CTCF_peak_1063	chr1:48175396-48175414	42.8	+
chr1:47901581-47904172	chr1:48175647-48177093	chr1:47897813-47902813	FOXD2:AS1	NR_026878	-	chr1:48175897-48176807	CTCF_peak_1064	chr1:48176335-48176353	56.3	-
chr1:47901581-47904172	chr1:48175647-48177093	chr1:47897813-47902813	FOXD2:AS1	NR_026878	-	chr1:48175054-48175690	CTCF_peak_1063	chr1:48175396-48175414	42.8	+
chr1:47901581-47904172	chr1:48175647-48177093	chr1:47897813-47902813	FOXD2:AS1	NR_026878	-	chr1:48175897-48176807	CTCF_peak_1064	chr1:48176335-48176353	56.3	-
chr1:47901581-47904172	chr1:48175647-48177093	chr1:47899189-47904189	FOXD2	NM_004474	+	chr1:48175054-48175690	CTCF_peak_1063	chr1:48175396-48175414	42.8	+
chr1:47901581-47904172	chr1:48175647-48177093	chr1:47899189-47904189	FOXD2	NM_004474	+	chr1:48175897-48176807	CTCF_peak_1064	chr1:48176335-48176353	56.3	-
chr1:47901581-47904172	chr1:48175647-48177093	chr1:47899189-47904189	FOXD2	NM_004474	+	chr1:48175054-48175690	CTCF_peak_1063	chr1:48175396-48175414	42.8	+
chr1:47901581-47904172	chr1:48175647-48177093	chr1:47899189-47904189	FOXD2	NM_004474	+	chr1:48175897-48176807	CTCF_peak_1064	chr1:48176335-48176353	56.3	-
chr1:47901581-47904172	chr1:48175647-48177093	chr1:47899189-47904189	FOXD2	NM_004474	+	chr1:48175054-48175690	CTCF_peak_1063	chr1:48175396-48175414	42.8	+
chr1:47901581-47904172	chr1:48175647-48177093	chr1:47899189-47904189	FOXD2	NM_004474	+	chr1:48175897-48176807	CTCF_peak_1064	chr1:48176335-48176353	56.3	-
chr1:47901581-47904172	chr1:48191394-48192919	chr1:47897813-47902813	FOXD2:AS1	NR_026878	-	chr1:48191656-48192620	CTCF_peak_1065	chr1:48192107-48192125	73.9	-
chr1:47901581-47904172	chr1:48191394-48192919	chr1:47897813-47902813	FOXD2:AS1	NR_026878	-	chr1:48191656-48192620	CTCF_peak_1065	chr1:48192107-48192125	73.9	-
chr1:47901581-47904172	chr1:48191394-48192919	chr1:47897813-47902813	FOXD2:AS1	NR_026878	-	chr1:48191656-48192620	CTCF_peak_1065	chr1:48192107-48192125	73.9	-
chr1:47901581-47904172	chr1:48191394-48192919	chr1:47899189-47904189	FOXD2	NM_004474	+	chr1:48191656-48192620	CTCF_peak_1065	chr1:48192107-48192125	73.9	-
chr1:47901581-47904172	chr1:48191394-48192919	chr1:47899189-47904189	FOXD2	NM_004474	+	chr1:48191656-48192620	CTCF_peak_1065	chr1:48192107-48192125	73.9	-
chr1:47901581-47904172	chr1:48191394-48192919	chr1:47899189-47904189	FOXD2	NM_004474	+	chr1:48191656-48192620	CTCF_peak_1065	chr1:48192107-48192125	73.9	-
chr1:53793884-53795157	chr1:53743402-53744754	chr1:53791321-53796321	LRP8	NM_001018054	-	chr1:53743571-53744509	CTCF_peak_1119	chr1:53744078-53744096	53.8	+
chr1:53793884-53795157	chr1:53743402-53744754	chr1:53791405-53796405	LINC01771	NR_131923	+	chr1:53743571-53744509	CTCF_peak_1119	chr1:53744078-53744096	53.8	+
chr1:59011551-59013375	chr1:58980892-58982522	chr1:59009971-59014971	OMA1	NM_145243	-	chr1:58981241-58982022	CTCF_peak_1184	chr1:58981656-58981674	46.9	+
chr1:59247293-59252052	chr1:59204842-59206807	chr1:59247285-59252285	JUN	NM_002228	-	chr1:59205323-59206194	CTCF_peak_1188	chr1:59205708-59205726	74	+
chr1:59247293-59252052	chr1:59204842-59206807	chr1:59247285-59252285	JUN	NM_002228	-	chr1:59205323-59206194	CTCF_peak_1188	chr1:59205708-59205726	74	+
chr1:59247293-59252052	chr1:59234170-59236333	chr1:59247285-59252285	JUN	NM_002228	-	chr1:59234698-59235531	CTCF_peak_1189	chr1:59235106-59235124	61.2	-
chr1:59247293-59252052	chr1:59234170-59236333	chr1:59247285-59252285	JUN	NM_002228	-	chr1:59234698-59235531	CTCF_peak_1189	chr1:59235106-59235124	61.2	-
chr1:90097653-90099404	chr1:90227914-90229689	chr1:90095953-90100953	FLJ27354	NR_033981	-	chr1:90228097-90229181	CTCF_peak_1440	chr1:90228690-90228708	66	-
chr1:90097653-90099404	chr1:90227914-90229689	chr1:90096144-90101144	LRRC8C	NM_032270	+	chr1:90228097-90229181	CTCF_peak_1440	chr1:90228690-90228708	66	-
chr1:91316553-91317802	chr1:91186264-91188384	chr1:91314695-91319695	LOC105378853	NR_135038	-	chr1:91186692-91187646	CTCF_peak_1454	chr1:91187155-91187173	50.5	+
chr1:93544122-93546702	chr1:93486478-93488287	chr1:93542292-93547292	MTF2	NM_001164391	+	chr1:93486767-93487698	CTCF_peak_1480	chr1:93487305-93487323	53.1	+
chr1:109101995-109102987	chr1:109054323-109056486	chr1:109100471-109105471	FAM102B	NM_001010883	+	chr1:109054784-109055724	CTCF_peak_1586	chr1:109055286-109055304	49	+
chr1:109101995-109102987	chr1:109054323-109056486	chr1:109100471-109105471	FAM102B	NM_001010883	+	chr1:109054784-109055724	CTCF_peak_1586	chr1:109055286-109055304	49	+
chr1:109101995-109102987	chr1:109103007-109105337	chr1:109100471-109105471	FAM102B	NM_001010883	+	chr1:109102140-109103269	CTCF_peak_1587	chr1:109102814-109102832	38.6	-
chr1:109101995-109102987	chr1:109103007-109105337	chr1:109100471-109105471	FAM102B	NM_001010883	+	chr1:109103436-109105081	CTCF_peak_1588	chr1:109104547-109104565	73.9	-
chr1:109101995-109102987	chr1:109103007-109105337	chr1:109100471-109105471	FAM102B	NM_001010883	+	chr1:109102140-109103269	CTCF_peak_1587	chr1:109102814-109102832	38.6	-
chr1:109101995-109102987	chr1:109103007-109105337	chr1:109100471-109105471	FAM102B	NM_001010883	+	chr1:109103436-109105081	CTCF_peak_1588	chr1:109104547-109104565	73.9	-
chr1:109641975-109643353	chr1:109654226-109656179	chr1:109640315-109645315	SCARNA2	NR_003023	+	chr1:109654502-109655919	CTCF_peak_1598	chr1:109655459-109655477	71.6	-
chr1:110088288-110089851	chr1:110172479-110173729	chr1:110088686-110093686	GNAI3	NM_006496	+	chr1:110172603-110173587	CTCF_peak_1613	chr1:110173128-110173146	79.8	-
chr1:110088288-110089851	chr1:110172479-110173729	chr1:110088686-110093686	GNAI3	NM_006496	+	chr1:110172603-110173587	CTCF_peak_1613	chr1:110173128-110173146	79.8	-
chr1:110088288-110089851	chr1:110172479-110173729	chr1:110088686-110093686	GNAI3	NM_006496	+	chr1:110172603-110173587	CTCF_peak_1613	chr1:110173128-110173146	79.8	-
chr1:110088288-110089851	chr1:110182209-110183842	chr1:110088686-110093686	GNAI3	NM_006496	+	chr1:110182569-110183520	CTCF_peak_1614	chr1:110183021-110183039	55	+
chr1:110088288-110089851	chr1:110182209-110183842	chr1:110088686-110093686	GNAI3	NM_006496	+	chr1:110182569-110183520	CTCF_peak_1614	chr1:110183021-110183039	55	+
chr1:110088288-110089851	chr1:110182209-110183842	chr1:110088686-110093686	GNAI3	NM_006496	+	chr1:110182569-110183520	CTCF_peak_1614	chr1:110183021-110183039	55	+
chr1:110088288-110089851	chr1:110315698-110317322	chr1:110088686-110093686	GNAI3	NM_006496	+	chr1:110316054-110316876	CTCF_peak_1618	chr1:110316470-110316488	66.1	-
chr1:110088288-110089851	chr1:110315698-110317322	chr1:110088686-110093686	GNAI3	NM_006496	+	chr1:110316054-110316876	CTCF_peak_1618	chr1:110316470-110316488	66.1	-
chr1:110088288-110089851	chr1:110315698-110317322	chr1:110088686-110093686	GNAI3	NM_006496	+	chr1:110316054-110316876	CTCF_peak_1618	chr1:110316470-110316488	66.1	-
chr1:112297635-112298922	chr1:112256925-112258636	chr1:112295690-112300690	DDX20	NM_007204	+	chr1:112257173-112258099	CTCF_peak_1668	chr1:112257673-112257691	62.5	+
chr1:113614713-113616386	chr1:113257715-113259879	chr1:113613292-113618292	LRIG2	NM_001312686	+	chr1:113258472-113259474	CTCF_peak_1682	chr1:113259063-113259081	56.6	+
chr1:113614713-113616386	chr1:113257715-113259879	chr1:113613292-113618292	LRIG2	NM_001312686	+	chr1:113258472-113259474	CTCF_peak_1682	chr1:113259063-113259081	56.6	+
chr1:113614713-113616386	chr1:113257715-113259879	chr1:113613292-113618292	LRIG2	NM_001312686	+	chr1:113258472-113259474	CTCF_peak_1682	chr1:113259063-113259081	56.6	+
chr1:113614713-113616386	chr1:113351205-113352716	chr1:113613292-113618292	LRIG2	NM_001312686	+	chr1:113351496-113352427	CTCF_peak_1685	chr1:113352006-113352024	53	+
chr1:113614713-113616386	chr1:113351205-113352716	chr1:113613292-113618292	LRIG2	NM_001312686	+	chr1:113351496-113352427	CTCF_peak_1685	chr1:113352006-113352024	53	+
chr1:113614713-113616386	chr1:113351205-113352716	chr1:113613292-113618292	LRIG2	NM_001312686	+	chr1:113351496-113352427	CTCF_peak_1685	chr1:113352006-113352024	53	+
chr1:113614713-113616386	chr1:113423021-113424383	chr1:113613292-113618292	LRIG2	NM_001312686	+	chr1:113423300-113424101	CTCF_peak_1686	chr1:113423743-113423761	79.1	+
chr1:113614713-113616386	chr1:113423021-113424383	chr1:113613292-113618292	LRIG2	NM_001312686	+	chr1:113423300-113424101	CTCF_peak_1686	chr1:113423743-113423761	79.1	+
chr1:113614713-113616386	chr1:113423021-113424383	chr1:113613292-113618292	LRIG2	NM_001312686	+	chr1:113423300-113424101	CTCF_peak_1686	chr1:113423743-113423761	79.1	+
chr1:114471295-114474931	chr1:114491293-114492493	chr1:114469496-114474496	HIPK1	NM_152696	+	chr1:114491696-114492307	CTCF_peak_1693	chr1:114491940-114491958	39	-
chr1:145588155-145590197	chr1:145421199-145422431	chr1:145586935-145591935	NUDT17	NM_001012758	-	chr1:145421437-145422203	CTCF_peak_1799	chr1:145421813-145421831	51.9	+
chr1:145588155-145590197	chr1:145421199-145422431	chr1:145586935-145591935	NUDT17	NM_001012758	-	chr1:145421437-145422203	CTCF_peak_1799	chr1:145421813-145421831	51.9	+
chr1:145588155-145590197	chr1:145524358-145525441	chr1:145586935-145591935	NUDT17	NM_001012758	-	chr1:145524546-145525366	CTCF_peak_1803	chr1:145524839-145524857	72	+
chr1:145588155-145590197	chr1:145524358-145525441	chr1:145586935-145591935	NUDT17	NM_001012758	-	chr1:145524546-145525366	CTCF_peak_1803	chr1:145524839-145524857	72	+
chr1:146713411-146715338	chr1:146643575-146644925	chr1:146711791-146716791	CHD1L	NM_001256336	+	chr1:146643714-146644713	CTCF_peak_1810	chr1:146644270-146644288	69.1	+
chr1:149859191-149860871	chr1:149933348-149934923	chr1:149855732-149860732	HIST2H2BE	NM_003528	-	chr1:149933711-149934605	CTCF_peak_1844	chr1:149934140-149934158	51.9	+
chr1:149859191-149860871	chr1:149933348-149934923	chr1:149856025-149861025	HIST2H2AC	NM_003517	+	chr1:149933711-149934605	CTCF_peak_1844	chr1:149934140-149934158	51.9	+
chr1:151042690-151044208	chr1:150996654-150997793	chr1:151040580-151045580	GABPB2	NM_144618	+	chr1:150996858-150997640	CTCF_peak_1864	chr1:150997216-150997234	60.6	+
chr1:153540099-153542300	chr1:153481655-153484282	chr1:153535806-153540806	S100A2	NM_005978	-	chr1:153481865-153482964	CTCF_peak_1929	chr1:153482396-153482414	58.9	+
chr1:153540099-153542300	chr1:153481655-153484282	chr1:153535806-153540806	S100A2	NM_005978	-	chr1:153483237-153483879	CTCF_peak_1930	chr1:153483562-153483580	56.8	+
chr1:153540099-153542300	chr1:153481655-153484282	chr1:153535806-153540806	S100A2	NM_005978	-	chr1:153481865-153482964	CTCF_peak_1929	chr1:153482396-153482414	58.9	+
chr1:153540099-153542300	chr1:153481655-153484282	chr1:153535806-153540806	S100A2	NM_005978	-	chr1:153483237-153483879	CTCF_peak_1930	chr1:153483562-153483580	56.8	+
chr1:153540099-153542300	chr1:153481655-153484282	chr1:153535806-153540806	S100A2	NM_005978	-	chr1:153481865-153482964	CTCF_peak_1929	chr1:153482396-153482414	58.9	+
chr1:153540099-153542300	chr1:153481655-153484282	chr1:153535806-153540806	S100A2	NM_005978	-	chr1:153483237-153483879	CTCF_peak_1930	chr1:153483562-153483580	56.8	+
chr1:153540099-153542300	chr1:153505037-153506557	chr1:153535806-153540806	S100A2	NM_005978	-	chr1:153505250-153506252	CTCF_peak_1931	chr1:153505772-153505790	59.9	+
chr1:153540099-153542300	chr1:153505037-153506557	chr1:153535806-153540806	S100A2	NM_005978	-	chr1:153505250-153506252	CTCF_peak_1931	chr1:153505772-153505790	59.9	+
chr1:153540099-153542300	chr1:153505037-153506557	chr1:153535806-153540806	S100A2	NM_005978	-	chr1:153505250-153506252	CTCF_peak_1931	chr1:153505772-153505790	59.9	+
chr1:153540099-153542300	chr1:153544635-153545754	chr1:153535806-153540806	S100A2	NM_005978	-	chr1:153544770-153545542	CTCF_peak_1933	chr1:153545004-153545022	39.6	+
chr1:153540099-153542300	chr1:153544635-153545754	chr1:153535806-153540806	S100A2	NM_005978	-	chr1:153544770-153545542	CTCF_peak_1933	chr1:153545004-153545022	39.6	+
chr1:153540099-153542300	chr1:153544635-153545754	chr1:153535806-153540806	S100A2	NM_005978	-	chr1:153544770-153545542	CTCF_peak_1933	chr1:153545004-153545022	39.6	+
chr1:154244254-154245572	chr1:154158199-154159585	chr1:154242539-154247539	HAX1	NM_001018837	+	chr1:154158336-154159185	CTCF_peak_1945	chr1:154158736-154158754	63.8	+
chr1:154530983-154532898	chr1:154641415-154643234	chr1:154528620-154533620	UBE2Q1	NM_017582	-	chr1:154641915-154642743	CTCF_peak_1958	chr1:154642328-154642346	53.4	+
chr1:154530983-154532898	chr1:154641415-154643234	chr1:154528620-154533620	UBE2Q1	NM_017582	-	chr1:154641915-154642743	CTCF_peak_1958	chr1:154642328-154642346	53.4	+
chr1:154530983-154532898	chr1:154641415-154643234	chr1:154528620-154533620	UBE2Q1	NM_017582	-	chr1:154641915-154642743	CTCF_peak_1958	chr1:154642328-154642346	53.4	+
chr1:154530983-154532898	chr1:154641415-154643234	chr1:154528620-154533620	UBE2Q1	NM_017582	-	chr1:154641915-154642743	CTCF_peak_1958	chr1:154642328-154642346	53.4	+
chr1:154530983-154532898	chr1:154641415-154643234	chr1:154528620-154533620	UBE2Q1	NM_017582	-	chr1:154641915-154642743	CTCF_peak_1958	chr1:154642328-154642346	53.4	+
chr1:154530983-154532898	chr1:154719680-154722429	chr1:154528620-154533620	UBE2Q1	NM_017582	-	chr1:154721403-154722130	CTCF_peak_1959	chr1:154721717-154721735	58	-
chr1:154530983-154532898	chr1:154719680-154722429	chr1:154528620-154533620	UBE2Q1	NM_017582	-	chr1:154721403-154722130	CTCF_peak_1959	chr1:154721717-154721735	58	-
chr1:154530983-154532898	chr1:154719680-154722429	chr1:154528620-154533620	UBE2Q1	NM_017582	-	chr1:154721403-154722130	CTCF_peak_1959	chr1:154721717-154721735	58	-
chr1:154530983-154532898	chr1:154719680-154722429	chr1:154528620-154533620	UBE2Q1	NM_017582	-	chr1:154721403-154722130	CTCF_peak_1959	chr1:154721717-154721735	58	-
chr1:154530983-154532898	chr1:154719680-154722429	chr1:154528620-154533620	UBE2Q1	NM_017582	-	chr1:154721403-154722130	CTCF_peak_1959	chr1:154721717-154721735	58	-
chr1:154530983-154532898	chr1:154732239-154734087	chr1:154528620-154533620	UBE2Q1	NM_017582	-	chr1:154732507-154733613	CTCF_peak_1960	chr1:154733067-154733085	58.7	-
chr1:154530983-154532898	chr1:154732239-154734087	chr1:154528620-154533620	UBE2Q1	NM_017582	-	chr1:154732507-154733613	CTCF_peak_1960	chr1:154733067-154733085	58.7	-
chr1:154530983-154532898	chr1:154732239-154734087	chr1:154528620-154533620	UBE2Q1	NM_017582	-	chr1:154732507-154733613	CTCF_peak_1960	chr1:154733067-154733085	58.7	-
chr1:154530983-154532898	chr1:154732239-154734087	chr1:154528620-154533620	UBE2Q1	NM_017582	-	chr1:154732507-154733613	CTCF_peak_1960	chr1:154733067-154733085	58.7	-
chr1:154530983-154532898	chr1:154732239-154734087	chr1:154528620-154533620	UBE2Q1	NM_017582	-	chr1:154732507-154733613	CTCF_peak_1960	chr1:154733067-154733085	58.7	-
chr1:154530983-154532898	chr1:154850132-154852010	chr1:154528620-154533620	UBE2Q1	NM_017582	-	chr1:154850775-154851621	CTCF_peak_1963	chr1:154851139-154851157	58.7	-
chr1:154530983-154532898	chr1:154850132-154852010	chr1:154528620-154533620	UBE2Q1	NM_017582	-	chr1:154850775-154851621	CTCF_peak_1963	chr1:154851139-154851157	58.7	-
chr1:154530983-154532898	chr1:154850132-154852010	chr1:154528620-154533620	UBE2Q1	NM_017582	-	chr1:154850775-154851621	CTCF_peak_1963	chr1:154851139-154851157	58.7	-
chr1:154530983-154532898	chr1:154850132-154852010	chr1:154528620-154533620	UBE2Q1	NM_017582	-	chr1:154850775-154851621	CTCF_peak_1963	chr1:154851139-154851157	58.7	-
chr1:154530983-154532898	chr1:154850132-154852010	chr1:154528620-154533620	UBE2Q1	NM_017582	-	chr1:154850775-154851621	CTCF_peak_1963	chr1:154851139-154851157	58.7	-
chr1:154530983-154532898	chr1:154989321-154990965	chr1:154528620-154533620	UBE2Q1	NM_017582	-	chr1:154989563-154990829	CTCF_peak_1967	chr1:154990133-154990151	77.2	-
chr1:154530983-154532898	chr1:154989321-154990965	chr1:154528620-154533620	UBE2Q1	NM_017582	-	chr1:154989563-154990829	CTCF_peak_1967	chr1:154990133-154990151	77.2	-
chr1:154530983-154532898	chr1:154989321-154990965	chr1:154528620-154533620	UBE2Q1	NM_017582	-	chr1:154989563-154990829	CTCF_peak_1967	chr1:154990133-154990151	77.2	-
chr1:154530983-154532898	chr1:154989321-154990965	chr1:154528620-154533620	UBE2Q1	NM_017582	-	chr1:154989563-154990829	CTCF_peak_1967	chr1:154990133-154990151	77.2	-
chr1:154530983-154532898	chr1:154989321-154990965	chr1:154528620-154533620	UBE2Q1	NM_017582	-	chr1:154989563-154990829	CTCF_peak_1967	chr1:154990133-154990151	77.2	-
chr1:154933153-154935032	chr1:154989321-154990965	chr1:154931447-154936447	LOC101928120	NM_001321726	+	chr1:154989563-154990829	CTCF_peak_1967	chr1:154990133-154990151	77.2	-
chr1:154933153-154935032	chr1:154989321-154990965	chr1:154931758-154936758	PYGO2	NM_138300	-	chr1:154989563-154990829	CTCF_peak_1967	chr1:154990133-154990151	77.2	-
chr1:155145307-155146555	chr1:155056149-155059306	chr1:155143304-155148304	KRTCAP2	NM_173852	-	chr1:155056403-155059272	CTCF_peak_1973	chr1:155058693-155058711	101	-
chr1:155196017-155197286	chr1:155176212-155177525	chr1:155194825-155199825	GBAP1	NR_002188	-	chr1:155176453-155177366	CTCF_peak_1979	chr1:155176800-155176818	69	+
chr1:155292613-155294546	chr1:155220026-155221291	chr1:155291686-155296686	RUSC1	NM_001278230	+	chr1:155219973-155221123	CTCF_peak_1982	chr1:155220616-155220634	63.5	+
chr1:155292613-155294546	chr1:155220026-155221291	chr1:155291686-155296686	RUSC1	NM_001278230	+	chr1:155219973-155221123	CTCF_peak_1982	chr1:155220616-155220634	63.5	+
chr1:155292613-155294546	chr1:155246560-155248817	chr1:155291686-155296686	RUSC1	NM_001278230	+	chr1:155246808-155247628	CTCF_peak_1983	chr1:155247177-155247195	53.1	+
chr1:155292613-155294546	chr1:155246560-155248817	chr1:155291686-155296686	RUSC1	NM_001278230	+	chr1:155248015-155248896	CTCF_peak_1984	chr1:155248345-155248363	37.6	+
chr1:155292613-155294546	chr1:155246560-155248817	chr1:155291686-155296686	RUSC1	NM_001278230	+	chr1:155246808-155247628	CTCF_peak_1983	chr1:155247177-155247195	53.1	+
chr1:155292613-155294546	chr1:155246560-155248817	chr1:155291686-155296686	RUSC1	NM_001278230	+	chr1:155248015-155248896	CTCF_peak_1984	chr1:155248345-155248363	37.6	+
chr1:156553220-156555292	chr1:156577270-156579831	chr1:156548657-156553657	TTC24	NM_001105669	+	chr1:156577614-156578369	CTCF_peak_2020	chr1:156578046-156578064	46.2	-
chr1:156553220-156555292	chr1:156577270-156579831	chr1:156548657-156553657	TTC24	NM_001105669	+	chr1:156578514-156579534	CTCF_peak_2021	chr1:156579055-156579073	50.1	-
chr1:156694899-156697330	chr1:156647115-156648848	chr1:156695731-156700731	ISG20L2	NM_001303095	-	chr1:156647553-156648439	CTCF_peak_2028	chr1:156648001-156648019	53.7	-
chr1:156694899-156697330	chr1:156647115-156648848	chr1:156695731-156700731	ISG20L2	NM_001303095	-	chr1:156647553-156648439	CTCF_peak_2028	chr1:156648001-156648019	53.7	-
chr1:156694899-156697330	chr1:156647115-156648848	chr1:156695731-156700731	ISG20L2	NM_001303095	-	chr1:156647553-156648439	CTCF_peak_2028	chr1:156648001-156648019	53.7	-
chr1:156694899-156697330	chr1:156647115-156648848	chr1:156695731-156700731	ISG20L2	NM_001303095	-	chr1:156647553-156648439	CTCF_peak_2028	chr1:156648001-156648019	53.7	-
chr1:156694899-156697330	chr1:156647115-156648848	chr1:156695763-156700763	RRNAD1	NM_001142560	+	chr1:156647553-156648439	CTCF_peak_2028	chr1:156648001-156648019	53.7	-
chr1:156694899-156697330	chr1:156647115-156648848	chr1:156695763-156700763	RRNAD1	NM_001142560	+	chr1:156647553-156648439	CTCF_peak_2028	chr1:156648001-156648019	53.7	-
chr1:156694899-156697330	chr1:156647115-156648848	chr1:156695763-156700763	RRNAD1	NM_001142560	+	chr1:156647553-156648439	CTCF_peak_2028	chr1:156648001-156648019	53.7	-
chr1:156694899-156697330	chr1:156647115-156648848	chr1:156695763-156700763	RRNAD1	NM_001142560	+	chr1:156647553-156648439	CTCF_peak_2028	chr1:156648001-156648019	53.7	-
chr1:156694899-156697330	chr1:156658319-156660562	chr1:156695731-156700731	ISG20L2	NM_001303095	-	chr1:156658511-156659999	CTCF_peak_2030	chr1:156659459-156659477	65.9	+
chr1:156694899-156697330	chr1:156658319-156660562	chr1:156695731-156700731	ISG20L2	NM_001303095	-	chr1:156658511-156659999	CTCF_peak_2030	chr1:156659459-156659477	65.9	+
chr1:156694899-156697330	chr1:156658319-156660562	chr1:156695731-156700731	ISG20L2	NM_001303095	-	chr1:156658511-156659999	CTCF_peak_2030	chr1:156659459-156659477	65.9	+
chr1:156694899-156697330	chr1:156658319-156660562	chr1:156695731-156700731	ISG20L2	NM_001303095	-	chr1:156658511-156659999	CTCF_peak_2030	chr1:156659459-156659477	65.9	+
chr1:156694899-156697330	chr1:156658319-156660562	chr1:156695763-156700763	RRNAD1	NM_001142560	+	chr1:156658511-156659999	CTCF_peak_2030	chr1:156659459-156659477	65.9	+
chr1:156694899-156697330	chr1:156658319-156660562	chr1:156695763-156700763	RRNAD1	NM_001142560	+	chr1:156658511-156659999	CTCF_peak_2030	chr1:156659459-156659477	65.9	+
chr1:156694899-156697330	chr1:156658319-156660562	chr1:156695763-156700763	RRNAD1	NM_001142560	+	chr1:156658511-156659999	CTCF_peak_2030	chr1:156659459-156659477	65.9	+
chr1:156694899-156697330	chr1:156658319-156660562	chr1:156695763-156700763	RRNAD1	NM_001142560	+	chr1:156658511-156659999	CTCF_peak_2030	chr1:156659459-156659477	65.9	+
chr1:156694899-156697330	chr1:156829146-156831075	chr1:156695731-156700731	ISG20L2	NM_001303095	-	chr1:156829565-156830808	CTCF_peak_2037	chr1:156830049-156830067	52.2	-
chr1:156694899-156697330	chr1:156829146-156831075	chr1:156695731-156700731	ISG20L2	NM_001303095	-	chr1:156829565-156830808	CTCF_peak_2037	chr1:156830049-156830067	52.2	-
chr1:156694899-156697330	chr1:156829146-156831075	chr1:156695731-156700731	ISG20L2	NM_001303095	-	chr1:156829565-156830808	CTCF_peak_2037	chr1:156830049-156830067	52.2	-
chr1:156694899-156697330	chr1:156829146-156831075	chr1:156695731-156700731	ISG20L2	NM_001303095	-	chr1:156829565-156830808	CTCF_peak_2037	chr1:156830049-156830067	52.2	-
chr1:156694899-156697330	chr1:156829146-156831075	chr1:156695763-156700763	RRNAD1	NM_001142560	+	chr1:156829565-156830808	CTCF_peak_2037	chr1:156830049-156830067	52.2	-
chr1:156694899-156697330	chr1:156829146-156831075	chr1:156695763-156700763	RRNAD1	NM_001142560	+	chr1:156829565-156830808	CTCF_peak_2037	chr1:156830049-156830067	52.2	-
chr1:156694899-156697330	chr1:156829146-156831075	chr1:156695763-156700763	RRNAD1	NM_001142560	+	chr1:156829565-156830808	CTCF_peak_2037	chr1:156830049-156830067	52.2	-
chr1:156694899-156697330	chr1:156829146-156831075	chr1:156695763-156700763	RRNAD1	NM_001142560	+	chr1:156829565-156830808	CTCF_peak_2037	chr1:156830049-156830067	52.2	-
chr1:156694899-156697330	chr1:156859295-156860847	chr1:156695731-156700731	ISG20L2	NM_001303095	-	chr1:156859648-156860515	CTCF_peak_2038	chr1:156860083-156860101	65	-
chr1:156694899-156697330	chr1:156859295-156860847	chr1:156695731-156700731	ISG20L2	NM_001303095	-	chr1:156859648-156860515	CTCF_peak_2038	chr1:156860083-156860101	65	-
chr1:156694899-156697330	chr1:156859295-156860847	chr1:156695731-156700731	ISG20L2	NM_001303095	-	chr1:156859648-156860515	CTCF_peak_2038	chr1:156860083-156860101	65	-
chr1:156694899-156697330	chr1:156859295-156860847	chr1:156695731-156700731	ISG20L2	NM_001303095	-	chr1:156859648-156860515	CTCF_peak_2038	chr1:156860083-156860101	65	-
chr1:156694899-156697330	chr1:156859295-156860847	chr1:156695763-156700763	RRNAD1	NM_001142560	+	chr1:156859648-156860515	CTCF_peak_2038	chr1:156860083-156860101	65	-
chr1:156694899-156697330	chr1:156859295-156860847	chr1:156695763-156700763	RRNAD1	NM_001142560	+	chr1:156859648-156860515	CTCF_peak_2038	chr1:156860083-156860101	65	-
chr1:156694899-156697330	chr1:156859295-156860847	chr1:156695763-156700763	RRNAD1	NM_001142560	+	chr1:156859648-156860515	CTCF_peak_2038	chr1:156860083-156860101	65	-
chr1:156694899-156697330	chr1:156859295-156860847	chr1:156695763-156700763	RRNAD1	NM_001142560	+	chr1:156859648-156860515	CTCF_peak_2038	chr1:156860083-156860101	65	-
chr1:161041336-161042423	chr1:161066723-161068523	chr1:161037260-161042260	ARHGAP30	NM_001025598	-	chr1:161067014-161068630	CTCF_peak_2142	chr1:161067587-161067605	71.8	-
chr1:161194851-161196292	chr1:161196421-161198112	chr1:161193229-161198229	TOMM40L	NM_001286373	+	chr1:161196914-161197967	CTCF_peak_2149	chr1:161197321-161197339	74.1	+
chr1:165795992-165799239	chr1:165882580-165884377	chr1:165794232-165799232	UCK2	NM_012474	+	chr1:165883185-165884111	CTCF_peak_2205	chr1:165883601-165883619	47.8	-
chr1:167188481-167190658	chr1:167035158-167037534	chr1:167187623-167192623	POU2F1	NR_037163	+	chr1:167035664-167036565	CTCF_peak_2222	chr1:167036031-167036049	49	+
chr1:167188481-167190658	chr1:167035158-167037534	chr1:167187623-167192623	POU2F1	NR_037163	+	chr1:167035664-167036565	CTCF_peak_2222	chr1:167036031-167036049	49	+
chr1:167188481-167190658	chr1:167091893-167094310	chr1:167187623-167192623	POU2F1	NR_037163	+	chr1:167093085-167093961	CTCF_peak_2223	chr1:167093470-167093488	69.8	-
chr1:167188481-167190658	chr1:167091893-167094310	chr1:167187623-167192623	POU2F1	NR_037163	+	chr1:167093085-167093961	CTCF_peak_2223	chr1:167093470-167093488	69.8	-
chr1:169679875-169682095	chr1:169519063-169520662	chr1:169678343-169683343	SELL	NM_000655	-	chr1:169519399-169519959	CTCF_peak_2250	chr1:169519652-169519670	49.5	+
chr1:169679875-169682095	chr1:169519063-169520662	chr1:169678343-169683343	SELL	NM_000655	-	chr1:169519399-169519959	CTCF_peak_2250	chr1:169519652-169519670	49.5	+
chr1:169679875-169682095	chr1:169555081-169556658	chr1:169678343-169683343	SELL	NM_000655	-	chr1:169555275-169556117	CTCF_peak_2251	chr1:169555728-169555746	38.6	+
chr1:169679875-169682095	chr1:169555081-169556658	chr1:169678343-169683343	SELL	NM_000655	-	chr1:169555275-169556117	CTCF_peak_2251	chr1:169555728-169555746	38.6	+
chr1:173793354-173794872	chr1:173659660-173661095	chr1:173790770-173795770	CENPL	NM_001171182	-	chr1:173660075-173660677	CTCF_peak_2289	chr1:173660458-173660476	68.1	+
chr1:173793354-173794872	chr1:173659660-173661095	chr1:173791277-173796277	CENPL	NM_001127181	-	chr1:173660075-173660677	CTCF_peak_2289	chr1:173660458-173660476	68.1	+
chr1:173793354-173794872	chr1:173659660-173661095	chr1:173791297-173796297	DARS2	NM_018122	+	chr1:173660075-173660677	CTCF_peak_2289	chr1:173660458-173660476	68.1	+
chr1:198124618-198128647	chr1:198056764-198058725	chr1:198123608-198128608	NEK7	NM_133494	+	chr1:198057185-198058071	CTCF_peak_2500	chr1:198057638-198057656	52.3	+
chr1:202895387-202896703	chr1:202937543-202938916	chr1:202893900-202898900	KLHL12	NM_001303109	-	chr1:202937773-202938803	CTCF_peak_2581	chr1:202938290-202938308	59.4	-
chr1:202895387-202896703	chr1:202937543-202938916	chr1:202893900-202898900	KLHL12	NM_001303109	-	chr1:202937773-202938803	CTCF_peak_2581	chr1:202938290-202938308	59.4	-
chr1:202895387-202896703	chr1:202937543-202938916	chr1:202895272-202900272	KLHL12	NM_001303051	-	chr1:202937773-202938803	CTCF_peak_2581	chr1:202938290-202938308	59.4	-
chr1:202895387-202896703	chr1:202937543-202938916	chr1:202895272-202900272	KLHL12	NM_001303051	-	chr1:202937773-202938803	CTCF_peak_2581	chr1:202938290-202938308	59.4	-
chr1:202895387-202896703	chr1:202967819-202969343	chr1:202893900-202898900	KLHL12	NM_001303109	-	chr1:202968124-202969059	CTCF_peak_2582	chr1:202968558-202968576	63.3	-
chr1:202895387-202896703	chr1:202967819-202969343	chr1:202893900-202898900	KLHL12	NM_001303109	-	chr1:202968124-202969059	CTCF_peak_2582	chr1:202968558-202968576	63.3	-
chr1:202895387-202896703	chr1:202967819-202969343	chr1:202895272-202900272	KLHL12	NM_001303051	-	chr1:202968124-202969059	CTCF_peak_2582	chr1:202968558-202968576	63.3	-
chr1:202895387-202896703	chr1:202967819-202969343	chr1:202895272-202900272	KLHL12	NM_001303051	-	chr1:202968124-202969059	CTCF_peak_2582	chr1:202968558-202968576	63.3	-
chr1:203829995-203831589	chr1:204096321-204099196	chr1:203828213-203833213	SNRPE	NM_001304464	+	chr1:204096528-204097425	CTCF_peak_2608	chr1:204096946-204096964	69.4	-
chr1:203829995-203831589	chr1:204096321-204099196	chr1:203828213-203833213	SNRPE	NM_001304464	+	chr1:204097501-204098860	CTCF_peak_2609	chr1:204098335-204098353	77.5	-
chr1:203829995-203831589	chr1:204096321-204099196	chr1:203828213-203833213	SNRPE	NM_001304464	+	chr1:204096528-204097425	CTCF_peak_2608	chr1:204096946-204096964	69.4	-
chr1:203829995-203831589	chr1:204096321-204099196	chr1:203828213-203833213	SNRPE	NM_001304464	+	chr1:204097501-204098860	CTCF_peak_2609	chr1:204098335-204098353	77.5	-
chr1:203829995-203831589	chr1:204175445-204177192	chr1:203828213-203833213	SNRPE	NM_001304464	+	chr1:204175814-204176947	CTCF_peak_2611	chr1:204176383-204176401	65.9	-
chr1:203829995-203831589	chr1:204175445-204177192	chr1:203828213-203833213	SNRPE	NM_001304464	+	chr1:204175814-204176947	CTCF_peak_2611	chr1:204176383-204176401	65.9	-
chr1:205600879-205601912	chr1:205560415-205561807	chr1:205599500-205604500	ELK4	NM_001973	-	chr1:205560626-205561559	CTCF_peak_2650	chr1:205561119-205561137	47.5	+
chr1:206807078-206809844	chr1:206803893-206805179	chr1:206806381-206811381	DYRK3	NM_001004023	+	chr1:206804183-206805002	CTCF_peak_2671	chr1:206804596-206804614	56.1	+
chr1:206807078-206809844	chr1:206803893-206805179	chr1:206806381-206811381	DYRK3	NM_001004023	+	chr1:206804183-206805002	CTCF_peak_2671	chr1:206804596-206804614	56.1	+
chr1:206807078-206809844	chr1:206836747-206838512	chr1:206806381-206811381	DYRK3	NM_001004023	+	chr1:206837135-206838161	CTCF_peak_2674	chr1:206837708-206837726	47.8	-
chr1:206807078-206809844	chr1:206836747-206838512	chr1:206806381-206811381	DYRK3	NM_001004023	+	chr1:206837135-206838161	CTCF_peak_2674	chr1:206837708-206837726	47.8	-
chr1:207222746-207224205	chr1:207250495-207252060	chr1:207221922-207226922	YOD1	NM_018566	-	chr1:207250924-207251735	CTCF_peak_2696	chr1:207251322-207251340	57.3	-
chr1:207222746-207224205	chr1:207250495-207252060	chr1:207224120-207229120	PFKFB2	NM_001018053	+	chr1:207250924-207251735	CTCF_peak_2696	chr1:207251322-207251340	57.3	-
chr1:228869671-228873068	chr1:229362186-229364288	chr1:228868324-228873324	RHOU	NM_021205	+	chr1:229362935-229363877	CTCF_peak_2968	chr1:229363382-229363400	65.2	-
chr10:6130020-6131563	chr10:6055607-6057299	chr10:6128449-6133449	RBM17	NM_032905	+	chr10:6055869-6056777	CTCF_peak_3230	chr10:6056296-6056314	76.8	+
chr10:6130020-6131563	chr10:6055607-6057299	chr10:6128449-6133449	RBM17	NM_032905	+	chr10:6055869-6056777	CTCF_peak_3230	chr10:6056296-6056314	76.8	+
chr10:6130020-6131563	chr10:6127911-6129197	chr10:6128449-6133449	RBM17	NM_032905	+	chr10:6128148-6129022	CTCF_peak_3231	chr10:6128536-6128554	57.6	+
chr10:6130020-6131563	chr10:6127911-6129197	chr10:6128449-6133449	RBM17	NM_032905	+	chr10:6128148-6129022	CTCF_peak_3231	chr10:6128536-6128554	57.6	+
chr10:13628130-13629578	chr10:13818434-13821015	chr10:13626439-13631439	PRPF18	NM_003675	+	chr10:13819980-13820698	CTCF_peak_3316	chr10:13820166-13820184	72.6	-
chr10:25012520-25013409	chr10:25011109-25012360	chr10:25010097-25015097	ARHGAP21	NM_020824	-	chr10:25011401-25012503	CTCF_peak_3426	chr10:25012248-25012266	44.6	-
chr10:60144417-60145761	chr10:60058788-60060165	chr10:60142403-60147403	TFAM	NM_001270782	+	chr10:60059040-60059959	CTCF_peak_3747	chr10:60059448-60059466	72.6	+
chr10:71389586-71390555	chr10:71274798-71277037	chr10:71387503-71392503	C10orf35	NM_145306	+	chr10:71275186-71276604	CTCF_peak_3845	chr10:71276197-71276215	76.3	+
chr10:73532754-73534224	chr10:73455795-73457618	chr10:73530837-73535837	VSIR	NM_022153	-	chr10:73456261-73457125	CTCF_peak_3906	chr10:73456648-73456666	55.7	-
chr10:73532754-73534224	chr10:73455795-73457618	chr10:73530837-73535837	VSIR	NM_022153	-	chr10:73456261-73457125	CTCF_peak_3906	chr10:73456648-73456666	55.7	-
chr10:73532754-73534224	chr10:73467372-73468979	chr10:73530837-73535837	VSIR	NM_022153	-	chr10:73467688-73468747	CTCF_peak_3907	chr10:73468138-73468156	71.5	-
chr10:73532754-73534224	chr10:73467372-73468979	chr10:73530837-73535837	VSIR	NM_022153	-	chr10:73467688-73468747	CTCF_peak_3907	chr10:73468138-73468156	71.5	-
chr10:74033128-74036412	chr10:74099560-74101153	chr10:74031177-74036177	DDIT4	NM_019058	+	chr10:74100023-74101049	CTCF_peak_3928	chr10:74100362-74100380	65.1	-
chr10:76995146-76996689	chr10:75645217-75647074	chr10:76993270-76998270	COMTD1	NM_144589	-	chr10:75645504-75646498	CTCF_peak_3944	chr10:75646001-75646019	53.6	+
chr10:76995146-76996689	chr10:75645217-75647074	chr10:76993270-76998270	COMTD1	NM_144589	-	chr10:75645504-75646498	CTCF_peak_3944	chr10:75646001-75646019	53.6	+
chr10:76995146-76996689	chr10:76947331-76948522	chr10:76993270-76998270	COMTD1	NM_144589	-	chr10:76947558-76948165	CTCF_peak_3956	chr10:76947822-76947840	68.5	+
chr10:76995146-76996689	chr10:76947331-76948522	chr10:76993270-76998270	COMTD1	NM_144589	-	chr10:76947558-76948165	CTCF_peak_3956	chr10:76947822-76947840	68.5	+
chr10:94051490-94052594	chr10:93846887-93848393	chr10:94048420-94053420	0.151829	NM_017824	+	chr10:93847187-93848071	CTCF_peak_4175	chr10:93847677-93847695	52.7	+
chr10:98589718-98591430	chr10:98400271-98401687	chr10:98589517-98594517	LCOR	NM_001170765	+	chr10:98400415-98401116	CTCF_peak_4247	chr10:98400796-98400814	61.3	+
chr10:98589718-98591430	chr10:98400271-98401687	chr10:98589715-98594715	LOC102723665	NR_135921	-	chr10:98400415-98401116	CTCF_peak_4247	chr10:98400796-98400814	61.3	+
chr10:102277845-102279481	chr10:102192616-102194617	chr10:102277095-102282095	SEC31B	NM_015490	-	chr10:102193216-102194229	CTCF_peak_4313	chr10:102193671-102193689	56	-
chr10:102277845-102279481	chr10:102192616-102194617	chr10:102277095-102282095	SEC31B	NM_015490	-	chr10:102193216-102194229	CTCF_peak_4313	chr10:102193671-102193689	56	-
chr10:102277845-102279481	chr10:102241061-102243254	chr10:102277095-102282095	SEC31B	NM_015490	-	chr10:102241887-102243036	CTCF_peak_4314	chr10:102242529-102242547	57.6	+
chr10:102277845-102279481	chr10:102241061-102243254	chr10:102277095-102282095	SEC31B	NM_015490	-	chr10:102241887-102243036	CTCF_peak_4314	chr10:102242529-102242547	57.6	+
chr10:102758456-102759513	chr10:102772341-102773517	chr10:102754323-102759323	LZTS2	NM_032429	+	chr10:102772353-102773493	CTCF_peak_4332	chr10:102772748-102772766	68.8	-
chr10:102758456-102759513	chr10:102772341-102773517	chr10:102754323-102759323	LZTS2	NM_032429	+	chr10:102772353-102773493	CTCF_peak_4332	chr10:102772748-102772766	68.8	-
chr10:102758456-102759513	chr10:102772341-102773517	chr10:102755606-102760606	LZTS2	NM_001318099	+	chr10:102772353-102773493	CTCF_peak_4332	chr10:102772748-102772766	68.8	-
chr10:102758456-102759513	chr10:102772341-102773517	chr10:102755606-102760606	LZTS2	NM_001318099	+	chr10:102772353-102773493	CTCF_peak_4332	chr10:102772748-102772766	68.8	-
chr10:102758456-102759513	chr10:102773738-102774788	chr10:102754323-102759323	LZTS2	NM_032429	+	chr10:102773836-102774655	CTCF_peak_4333	chr10:102774207-102774225	56.3	-
chr10:102758456-102759513	chr10:102773738-102774788	chr10:102754323-102759323	LZTS2	NM_032429	+	chr10:102773836-102774655	CTCF_peak_4333	chr10:102774207-102774225	56.3	-
chr10:102758456-102759513	chr10:102773738-102774788	chr10:102755606-102760606	LZTS2	NM_001318099	+	chr10:102773836-102774655	CTCF_peak_4333	chr10:102774207-102774225	56.3	-
chr10:102758456-102759513	chr10:102773738-102774788	chr10:102755606-102760606	LZTS2	NM_001318099	+	chr10:102773836-102774655	CTCF_peak_4333	chr10:102774207-102774225	56.3	-
chr10:116580567-116582956	chr10:116462721-116464300	chr10:116579003-116584003	FAM160B1	NM_001135051	+	chr10:116463239-116463971	CTCF_peak_4507	chr10:116463596-116463614	61	-
chr10:120965400-120967514	chr10:121081263-121082509	chr10:120964697-120969697	GRK5	NM_005308	+	chr10:121081734-121082129	CTCF_peak_4572	chr10:121081875-121081893	45.4	-
chr10:120965400-120967514	chr10:121081263-121082509	chr10:120964697-120969697	GRK5	NM_005308	+	chr10:121081734-121082129	CTCF_peak_4572	chr10:121081875-121081893	45.4	-
chr10:120965400-120967514	chr10:121081263-121082509	chr10:120964697-120969697	GRK5	NM_005308	+	chr10:121081734-121082129	CTCF_peak_4572	chr10:121081875-121081893	45.4	-
chr10:120965400-120967514	chr10:121175899-121177558	chr10:120964697-120969697	GRK5	NM_005308	+	chr10:121176136-121176915	CTCF_peak_4574	chr10:121176572-121176590	63.9	-
chr10:120965400-120967514	chr10:121175899-121177558	chr10:120964697-120969697	GRK5	NM_005308	+	chr10:121176136-121176915	CTCF_peak_4574	chr10:121176572-121176590	63.9	-
chr10:120965400-120967514	chr10:121175899-121177558	chr10:120964697-120969697	GRK5	NM_005308	+	chr10:121176136-121176915	CTCF_peak_4574	chr10:121176572-121176590	63.9	-
chr10:120965400-120967514	chr10:121203752-121206289	chr10:120964697-120969697	GRK5	NM_005308	+	chr10:121204553-121205696	CTCF_peak_4575	chr10:121205028-121205046	86.5	-
chr10:120965400-120967514	chr10:121203752-121206289	chr10:120964697-120969697	GRK5	NM_005308	+	chr10:121204553-121205696	CTCF_peak_4575	chr10:121205028-121205046	86.5	-
chr10:120965400-120967514	chr10:121203752-121206289	chr10:120964697-120969697	GRK5	NM_005308	+	chr10:121204553-121205696	CTCF_peak_4575	chr10:121205028-121205046	86.5	-
chr10:126428231-126432355	chr10:126218070-126219821	chr10:126430430-126435430	FAM53B	NM_014661	-	chr10:126218383-126219423	CTCF_peak_4641	chr10:126218867-126218885	66.5	+
chr10:126428231-126432355	chr10:126218070-126219821	chr10:126430430-126435430	FAM53B	NM_014661	-	chr10:126218383-126219423	CTCF_peak_4641	chr10:126218867-126218885	66.5	+
chr10:126428231-126432355	chr10:126218070-126219821	chr10:126430430-126435430	FAM53B	NM_014661	-	chr10:126218383-126219423	CTCF_peak_4641	chr10:126218867-126218885	66.5	+
chr10:126428231-126432355	chr10:126228161-126229745	chr10:126430430-126435430	FAM53B	NM_014661	-	chr10:126228452-126229366	CTCF_peak_4643	chr10:126228884-126228902	77.9	+
chr10:126428231-126432355	chr10:126228161-126229745	chr10:126430430-126435430	FAM53B	NM_014661	-	chr10:126228452-126229366	CTCF_peak_4643	chr10:126228884-126228902	77.9	+
chr10:126428231-126432355	chr10:126228161-126229745	chr10:126430430-126435430	FAM53B	NM_014661	-	chr10:126228452-126229366	CTCF_peak_4643	chr10:126228884-126228902	77.9	+
chr10:126428231-126432355	chr10:126432553-126435033	chr10:126430430-126435430	FAM53B	NM_014661	-	chr10:126432571-126433399	CTCF_peak_4650	chr10:126433270-126433288	31.4	+
chr10:126428231-126432355	chr10:126432553-126435033	chr10:126430430-126435430	FAM53B	NM_014661	-	chr10:126432571-126433399	CTCF_peak_4650	chr10:126433270-126433288	31.4	+
chr10:126428231-126432355	chr10:126432553-126435033	chr10:126430430-126435430	FAM53B	NM_014661	-	chr10:126432571-126433399	CTCF_peak_4650	chr10:126433270-126433288	31.4	+
chr11:1967746-1969482	chr11:1903085-1904652	chr11:1966002-1971002	MRPL23	NM_021134	+	chr11:1903353-1904330	CTCF_peak_4827	chr11:1903843-1903861	74	+
chr11:2421155-2422312	chr11:2439756-2442786	chr11:2419218-2424218	TSSC4	NM_001297658	+	chr11:2439702-2440536	CTCF_peak_4850	chr11:2439784-2439802	41.9	+
chr11:2421155-2422312	chr11:2439756-2442786	chr11:2419218-2424218	TSSC4	NM_001297658	+	chr11:2441553-2442662	CTCF_peak_4852	chr11:2442106-2442124	73.2	-
chr11:2421155-2422312	chr11:2439756-2442786	chr11:2419218-2424218	TSSC4	NM_001297658	+	chr11:2440635-2441482	CTCF_peak_4851	chr11:2441052-2441070	68.7	-
chr11:2421155-2422312	chr11:2439756-2442786	chr11:2419748-2424748	TSSC4	NM_001297659	+	chr11:2439702-2440536	CTCF_peak_4850	chr11:2439784-2439802	41.9	+
chr11:2421155-2422312	chr11:2439756-2442786	chr11:2419748-2424748	TSSC4	NM_001297659	+	chr11:2441553-2442662	CTCF_peak_4852	chr11:2442106-2442124	73.2	-
chr11:2421155-2422312	chr11:2439756-2442786	chr11:2419748-2424748	TSSC4	NM_001297659	+	chr11:2440635-2441482	CTCF_peak_4851	chr11:2441052-2441070	68.7	-
chr11:3862211-3863723	chr11:4092762-4095002	chr11:3859713-3864713	RHOG	NM_001665	-	chr11:4093746-4094510	CTCF_peak_4885	chr11:4094105-4094123	62.4	-
chr11:3874985-3877776	chr11:3980008-3981196	chr11:3874433-3879433	STIM1	NM_001277961	+	chr11:3980062-3980905	CTCF_peak_4884	chr11:3980460-3980478	40.5	-
chr11:8007723-8009134	chr11:7913893-7915249	chr11:8006367-8011367	EIF3F	NM_003754	+	chr11:7914010-7914873	CTCF_peak_4938	chr11:7914497-7914515	57.9	+
chr11:14664066-14668218	chr11:14558155-14559365	chr11:14662680-14667680	PSMA1	NM_148976	-	chr11:14558433-14559244	CTCF_peak_5055	chr11:14558758-14558776	39.5	-
chr11:14664066-14668218	chr11:14558155-14559365	chr11:14662769-14667769	PDE3B	NM_000922	+	chr11:14558433-14559244	CTCF_peak_5055	chr11:14558758-14558776	39.5	-
chr11:17375487-17376824	chr11:17525173-17527031	chr11:17370809-17375809	NCR3LG1	NM_001202439	+	chr11:17525779-17526796	CTCF_peak_5093	chr11:17526297-17526315	63.9	-
chr11:57334822-57336606	chr11:57112514-57114200	chr11:57332680-57337680	UBE2L6	NM_004223	-	chr11:57112862-57113847	CTCF_peak_5473	chr11:57113287-57113305	66.8	+
chr11:57334822-57336606	chr11:57112514-57114200	chr11:57332680-57337680	UBE2L6	NM_004223	-	chr11:57112862-57113847	CTCF_peak_5473	chr11:57113287-57113305	66.8	+
chr11:57334822-57336606	chr11:57112514-57114200	chr11:57332680-57337680	UBE2L6	NM_004223	-	chr11:57112862-57113847	CTCF_peak_5473	chr11:57113287-57113305	66.8	+
chr11:57334822-57336606	chr11:57112514-57114200	chr11:57333303-57338303	UBE2L6	NM_198183	-	chr11:57112862-57113847	CTCF_peak_5473	chr11:57113287-57113305	66.8	+
chr11:57334822-57336606	chr11:57112514-57114200	chr11:57333303-57338303	UBE2L6	NM_198183	-	chr11:57112862-57113847	CTCF_peak_5473	chr11:57113287-57113305	66.8	+
chr11:57334822-57336606	chr11:57112514-57114200	chr11:57333303-57338303	UBE2L6	NM_198183	-	chr11:57112862-57113847	CTCF_peak_5473	chr11:57113287-57113305	66.8	+
chr11:57334822-57336606	chr11:57408328-57409914	chr11:57332680-57337680	UBE2L6	NM_004223	-	chr11:57408809-57409595	CTCF_peak_5485	chr11:57409162-57409180	61.2	-
chr11:57334822-57336606	chr11:57408328-57409914	chr11:57332680-57337680	UBE2L6	NM_004223	-	chr11:57408809-57409595	CTCF_peak_5485	chr11:57409162-57409180	61.2	-
chr11:57334822-57336606	chr11:57408328-57409914	chr11:57332680-57337680	UBE2L6	NM_004223	-	chr11:57408809-57409595	CTCF_peak_5485	chr11:57409162-57409180	61.2	-
chr11:57334822-57336606	chr11:57408328-57409914	chr11:57333303-57338303	UBE2L6	NM_198183	-	chr11:57408809-57409595	CTCF_peak_5485	chr11:57409162-57409180	61.2	-
chr11:57334822-57336606	chr11:57408328-57409914	chr11:57333303-57338303	UBE2L6	NM_198183	-	chr11:57408809-57409595	CTCF_peak_5485	chr11:57409162-57409180	61.2	-
chr11:57334822-57336606	chr11:57408328-57409914	chr11:57333303-57338303	UBE2L6	NM_198183	-	chr11:57408809-57409595	CTCF_peak_5485	chr11:57409162-57409180	61.2	-
chr11:57334822-57336606	chr11:57411863-57413351	chr11:57332680-57337680	UBE2L6	NM_004223	-	chr11:57411963-57413017	CTCF_peak_5486	chr11:57412446-57412464	71.8	-
chr11:57334822-57336606	chr11:57411863-57413351	chr11:57332680-57337680	UBE2L6	NM_004223	-	chr11:57411963-57413017	CTCF_peak_5486	chr11:57412446-57412464	71.8	-
chr11:57334822-57336606	chr11:57411863-57413351	chr11:57332680-57337680	UBE2L6	NM_004223	-	chr11:57411963-57413017	CTCF_peak_5486	chr11:57412446-57412464	71.8	-
chr11:57334822-57336606	chr11:57411863-57413351	chr11:57333303-57338303	UBE2L6	NM_198183	-	chr11:57411963-57413017	CTCF_peak_5486	chr11:57412446-57412464	71.8	-
chr11:57334822-57336606	chr11:57411863-57413351	chr11:57333303-57338303	UBE2L6	NM_198183	-	chr11:57411963-57413017	CTCF_peak_5486	chr11:57412446-57412464	71.8	-
chr11:57334822-57336606	chr11:57411863-57413351	chr11:57333303-57338303	UBE2L6	NM_198183	-	chr11:57411963-57413017	CTCF_peak_5486	chr11:57412446-57412464	71.8	-
chr11:60737063-60739690	chr11:60896422-60898272	chr11:60736613-60741613	CD6	NM_001254750	+	chr11:60896867-60897980	CTCF_peak_5548	chr11:60897424-60897442	52.2	-
chr11:60737063-60739690	chr11:60896422-60898272	chr11:60736613-60741613	CD6	NM_001254750	+	chr11:60896867-60897980	CTCF_peak_5548	chr11:60897424-60897442	52.2	-
chr11:60737063-60739690	chr11:60954664-60955873	chr11:60736613-60741613	CD6	NM_001254750	+	chr11:60954779-60955549	CTCF_peak_5549	chr11:60955192-60955210	56.3	-
chr11:60737063-60739690	chr11:60954664-60955873	chr11:60736613-60741613	CD6	NM_001254750	+	chr11:60954779-60955549	CTCF_peak_5549	chr11:60955192-60955210	56.3	-
chr11:63604040-63607521	chr11:63668783-63670038	chr11:63603900-63608900	MARK2	NM_001039469	+	chr11:63669138-63669677	CTCF_peak_5632	chr11:63669309-63669327	54.3	-
chr11:63604040-63607521	chr11:63668783-63670038	chr11:63603900-63608900	MARK2	NM_001039469	+	chr11:63669138-63669677	CTCF_peak_5632	chr11:63669309-63669327	54.3	-
chr11:63604040-63607521	chr11:63668783-63670038	chr11:63603900-63608900	MARK2	NM_001039469	+	chr11:63669138-63669677	CTCF_peak_5632	chr11:63669309-63669327	54.3	-
chr11:63604040-63607521	chr11:63668783-63670038	chr11:63603900-63608900	MARK2	NM_001039469	+	chr11:63669138-63669677	CTCF_peak_5632	chr11:63669309-63669327	54.3	-
chr11:63604040-63607521	chr11:63668783-63670038	chr11:63603900-63608900	MARK2	NM_001039469	+	chr11:63669138-63669677	CTCF_peak_5632	chr11:63669309-63669327	54.3	-
chr11:63604040-63607521	chr11:63673681-63674917	chr11:63603900-63608900	MARK2	NM_001039469	+	chr11:63673828-63674667	CTCF_peak_5633	chr11:63674245-63674263	62.8	-
chr11:63604040-63607521	chr11:63673681-63674917	chr11:63603900-63608900	MARK2	NM_001039469	+	chr11:63673828-63674667	CTCF_peak_5633	chr11:63674245-63674263	62.8	-
chr11:63604040-63607521	chr11:63673681-63674917	chr11:63603900-63608900	MARK2	NM_001039469	+	chr11:63673828-63674667	CTCF_peak_5633	chr11:63674245-63674263	62.8	-
chr11:63604040-63607521	chr11:63673681-63674917	chr11:63603900-63608900	MARK2	NM_001039469	+	chr11:63673828-63674667	CTCF_peak_5633	chr11:63674245-63674263	62.8	-
chr11:63604040-63607521	chr11:63673681-63674917	chr11:63603900-63608900	MARK2	NM_001039469	+	chr11:63673828-63674667	CTCF_peak_5633	chr11:63674245-63674263	62.8	-
chr11:63604040-63607521	chr11:63687981-63689485	chr11:63603900-63608900	MARK2	NM_001039469	+	chr11:63688323-63689230	CTCF_peak_5635	chr11:63688750-63688768	65.3	-
chr11:63604040-63607521	chr11:63687981-63689485	chr11:63603900-63608900	MARK2	NM_001039469	+	chr11:63688323-63689230	CTCF_peak_5635	chr11:63688750-63688768	65.3	-
chr11:63604040-63607521	chr11:63687981-63689485	chr11:63603900-63608900	MARK2	NM_001039469	+	chr11:63688323-63689230	CTCF_peak_5635	chr11:63688750-63688768	65.3	-
chr11:63604040-63607521	chr11:63687981-63689485	chr11:63603900-63608900	MARK2	NM_001039469	+	chr11:63688323-63689230	CTCF_peak_5635	chr11:63688750-63688768	65.3	-
chr11:63604040-63607521	chr11:63687981-63689485	chr11:63603900-63608900	MARK2	NM_001039469	+	chr11:63688323-63689230	CTCF_peak_5635	chr11:63688750-63688768	65.3	-
chr11:63604040-63607521	chr11:63712862-63714091	chr11:63603900-63608900	MARK2	NM_001039469	+	chr11:63713030-63713862	CTCF_peak_5636	chr11:63713476-63713494	48.6	-
chr11:63604040-63607521	chr11:63712862-63714091	chr11:63603900-63608900	MARK2	NM_001039469	+	chr11:63713030-63713862	CTCF_peak_5636	chr11:63713476-63713494	48.6	-
chr11:63604040-63607521	chr11:63712862-63714091	chr11:63603900-63608900	MARK2	NM_001039469	+	chr11:63713030-63713862	CTCF_peak_5636	chr11:63713476-63713494	48.6	-
chr11:63604040-63607521	chr11:63712862-63714091	chr11:63603900-63608900	MARK2	NM_001039469	+	chr11:63713030-63713862	CTCF_peak_5636	chr11:63713476-63713494	48.6	-
chr11:63604040-63607521	chr11:63712862-63714091	chr11:63603900-63608900	MARK2	NM_001039469	+	chr11:63713030-63713862	CTCF_peak_5636	chr11:63713476-63713494	48.6	-
chr11:63604040-63607521	chr11:63915500-63916986	chr11:63603900-63608900	MARK2	NM_001039469	+	chr11:63915881-63916759	CTCF_peak_5642	chr11:63916286-63916304	80.8	-
chr11:63604040-63607521	chr11:63915500-63916986	chr11:63603900-63608900	MARK2	NM_001039469	+	chr11:63915881-63916759	CTCF_peak_5642	chr11:63916286-63916304	80.8	-
chr11:63604040-63607521	chr11:63915500-63916986	chr11:63603900-63608900	MARK2	NM_001039469	+	chr11:63915881-63916759	CTCF_peak_5642	chr11:63916286-63916304	80.8	-
chr11:63604040-63607521	chr11:63915500-63916986	chr11:63603900-63608900	MARK2	NM_001039469	+	chr11:63915881-63916759	CTCF_peak_5642	chr11:63916286-63916304	80.8	-
chr11:63604040-63607521	chr11:63915500-63916986	chr11:63603900-63608900	MARK2	NM_001039469	+	chr11:63915881-63916759	CTCF_peak_5642	chr11:63916286-63916304	80.8	-
chr11:64509956-64511900	chr11:64534521-64536036	chr11:64509130-64514130	RASGRP2	NM_001098671	-	chr11:64534815-64535994	CTCF_peak_5674	chr11:64535350-64535368	68.9	-
chr11:64509956-64511900	chr11:64534521-64536036	chr11:64509829-64514829	RASGRP2	NM_001098670	-	chr11:64534815-64535994	CTCF_peak_5674	chr11:64535350-64535368	68.9	-
chr11:64879874-64881102	chr11:64884732-64886040	chr11:64876826-64881826	TM7SF2	NM_001277233	+	chr11:64885042-64885750	CTCF_peak_5687	chr11:64885413-64885431	68.2	-
chr11:65337211-65338238	chr11:65307183-65309425	chr11:65335384-65340384	SSSCA1:AS1	NR_038923	-	chr11:65307375-65308961	CTCF_peak_5704	chr11:65307933-65307951	59.7	+
chr11:65337211-65338238	chr11:65307183-65309425	chr11:65335430-65340430	SSSCA1	NM_001303024	+	chr11:65307375-65308961	CTCF_peak_5704	chr11:65307933-65307951	59.7	+
chr11:65337211-65338238	chr11:65307183-65309425	chr11:65337320-65342320	FAM89B	NM_001098784	+	chr11:65307375-65308961	CTCF_peak_5704	chr11:65307933-65307951	59.7	+
chr11:65478692-65480556	chr11:65536763-65538099	chr11:65476973-65481973	KAT5	NM_001206833	+	chr11:65536952-65537795	CTCF_peak_5714	chr11:65537451-65537469	50.8	-
chr11:65478692-65480556	chr11:65536763-65538099	chr11:65476973-65481973	KAT5	NM_001206833	+	chr11:65536952-65537795	CTCF_peak_5714	chr11:65537451-65537469	50.8	-
chr11:65478692-65480556	chr11:65536763-65538099	chr11:65476973-65481973	KAT5	NM_001206833	+	chr11:65536952-65537795	CTCF_peak_5714	chr11:65537451-65537469	50.8	-
chr11:65478692-65480556	chr11:65584996-65586705	chr11:65476973-65481973	KAT5	NM_001206833	+	chr11:65585115-65586455	CTCF_peak_5716	chr11:65585784-65585802	62.1	-
chr11:65478692-65480556	chr11:65584996-65586705	chr11:65476973-65481973	KAT5	NM_001206833	+	chr11:65585115-65586455	CTCF_peak_5716	chr11:65585784-65585802	62.1	-
chr11:65478692-65480556	chr11:65584996-65586705	chr11:65476973-65481973	KAT5	NM_001206833	+	chr11:65585115-65586455	CTCF_peak_5716	chr11:65585784-65585802	62.1	-
chr11:65478692-65480556	chr11:65755874-65757471	chr11:65476973-65481973	KAT5	NM_001206833	+	chr11:65756283-65757155	CTCF_peak_5722	chr11:65756596-65756614	62.1	-
chr11:65478692-65480556	chr11:65755874-65757471	chr11:65476973-65481973	KAT5	NM_001206833	+	chr11:65756283-65757155	CTCF_peak_5722	chr11:65756596-65756614	62.1	-
chr11:65478692-65480556	chr11:65755874-65757471	chr11:65476973-65481973	KAT5	NM_001206833	+	chr11:65756283-65757155	CTCF_peak_5722	chr11:65756596-65756614	62.1	-
chr11:65627340-65628372	chr11:65755874-65757471	chr11:65623304-65628304	CFL1	NM_005507	-	chr11:65756283-65757155	CTCF_peak_5722	chr11:65756596-65756614	62.1	-
chr11:65627340-65628372	chr11:65755874-65757471	chr11:65625372-65630372	MUS81	NM_025128	+	chr11:65756283-65757155	CTCF_peak_5722	chr11:65756596-65756614	62.1	-
chr11:65655375-65656971	chr11:65651552-65653109	chr11:65653510-65658510	FIBP	NM_004214	-	chr11:65651718-65652929	CTCF_peak_5719	chr11:65652299-65652317	75.9	-
chr11:65655375-65656971	chr11:65651552-65653109	chr11:65653510-65658510	FIBP	NM_004214	-	chr11:65651718-65652929	CTCF_peak_5719	chr11:65652299-65652317	75.9	-
chr11:65655375-65656971	chr11:65651552-65653109	chr11:65655375-65660375	CCDC85B	NM_006848	+	chr11:65651718-65652929	CTCF_peak_5719	chr11:65652299-65652317	75.9	-
chr11:65655375-65656971	chr11:65651552-65653109	chr11:65655375-65660375	CCDC85B	NM_006848	+	chr11:65651718-65652929	CTCF_peak_5719	chr11:65652299-65652317	75.9	-
chr11:65655375-65656971	chr11:65657425-65658521	chr11:65653510-65658510	FIBP	NM_004214	-	chr11:65657979-65658949	CTCF_peak_5721	chr11:65658626-65658644	55.3	+
chr11:65655375-65656971	chr11:65657425-65658521	chr11:65653510-65658510	FIBP	NM_004214	-	chr11:65657979-65658949	CTCF_peak_5721	chr11:65658626-65658644	55.3	+
chr11:65655375-65656971	chr11:65657425-65658521	chr11:65655375-65660375	CCDC85B	NM_006848	+	chr11:65657979-65658949	CTCF_peak_5721	chr11:65658626-65658644	55.3	+
chr11:65655375-65656971	chr11:65657425-65658521	chr11:65655375-65660375	CCDC85B	NM_006848	+	chr11:65657979-65658949	CTCF_peak_5721	chr11:65658626-65658644	55.3	+
chr11:66024243-66026523	chr11:65989552-65990907	chr11:66022591-66027591	KLC2	NM_001134776	+	chr11:65989726-65990733	CTCF_peak_5728	chr11:65990313-65990331	61	+
chr11:66445021-66446720	chr11:66346040-66347470	chr11:66442892-66447892	RBM4B	NM_001286135	-	chr11:66346293-66347123	CTCF_peak_5749	chr11:66346650-66346668	49.2	+
chr11:67396098-67398854	chr11:67426380-67427704	chr11:67394908-67399908	NUDT8	NM_001243750	-	chr11:67426664-67427260	CTCF_peak_5796	chr11:67426858-67426876	61.6	+
chr11:72144458-72146109	chr11:72141445-72142854	chr11:72143228-72148228	CLPB	NM_001258392	-	chr11:72141729-72142596	CTCF_peak_5879	chr11:72142200-72142218	69.5	-
chr11:72503933-72505586	chr11:72435764-72437247	chr11:72502250-72507250	STARD10	NM_006645	-	chr11:72435971-72436908	CTCF_peak_5893	chr11:72436435-72436453	67.1	+
chr11:72523470-72526618	chr11:72435764-72437247	chr11:72522951-72527951	ATG16L2	NM_001318766	+	chr11:72435971-72436908	CTCF_peak_5893	chr11:72436435-72436453	67.1	+
chr11:73017755-73019321	chr11:73045720-73047324	chr11:73017163-73022163	ARHGEF17	NM_014786	+	chr11:73046176-73047239	CTCF_peak_5910	chr11:73046674-73046692	47.9	-
chr11:73017755-73019321	chr11:73045720-73047324	chr11:73017163-73022163	ARHGEF17	NM_014786	+	chr11:73046176-73047239	CTCF_peak_5910	chr11:73046674-73046692	47.9	-
chr11:73017755-73019321	chr11:73103989-73105440	chr11:73017163-73022163	ARHGEF17	NM_014786	+	chr11:73104356-73105287	CTCF_peak_5914	chr11:73104796-73104814	68.1	-
chr11:73017755-73019321	chr11:73103989-73105440	chr11:73017163-73022163	ARHGEF17	NM_014786	+	chr11:73104356-73105287	CTCF_peak_5914	chr11:73104796-73104814	68.1	-
chr11:102216968-102219385	chr11:102211910-102213529	chr11:102215413-102220413	BIRC2	NM_001166	+	chr11:102212250-102213028	CTCF_peak_6178	chr11:102212660-102212678	77	+
chr11:111472214-111473399	chr11:111647227-111648787	chr11:111470615-111475615	SIK2	NM_015191	+	chr11:111647748-111648622	CTCF_peak_6266	chr11:111648187-111648205	63.8	-
chr11:119038842-119040082	chr11:119066916-119068540	chr11:119036543-119041543	NLRX1	NM_001282358	+	chr11:119067343-119068298	CTCF_peak_6389	chr11:119067781-119067799	61.4	-
chr11:119038842-119040082	chr11:119066916-119068540	chr11:119036922-119041922	NLRX1	NM_001282143	+	chr11:119067343-119068298	CTCF_peak_6389	chr11:119067781-119067799	61.4	-
chr11:121322293-121323956	chr11:121461040-121463118	chr11:121320412-121325412	SORL1	NM_003105	+	chr11:121461908-121462733	CTCF_peak_6448	chr11:121462299-121462317	75.5	-
chr11:122525936-122528130	chr11:122651463-122653075	chr11:122523898-122528898	UBASH3B	NM_032873	+	chr11:122651918-122652781	CTCF_peak_6463	chr11:122652297-122652315	54.4	-
chr12:6861847-6863893	chr12:6934122-6935660	chr12:6859582-6864582	MLF2	NM_005439	-	chr12:6934402-6935368	CTCF_peak_6807	chr12:6934929-6934947	79	-
chr12:6861847-6863893	chr12:6934122-6935660	chr12:6859582-6864582	MLF2	NM_005439	-	chr12:6934402-6935368	CTCF_peak_6807	chr12:6934929-6934947	79	-
chr12:6861847-6863893	chr12:6934122-6935660	chr12:6860136-6865136	MLF2	NR_026581	-	chr12:6934402-6935368	CTCF_peak_6807	chr12:6934929-6934947	79	-
chr12:6861847-6863893	chr12:6934122-6935660	chr12:6860136-6865136	MLF2	NR_026581	-	chr12:6934402-6935368	CTCF_peak_6807	chr12:6934929-6934947	79	-
chr12:6861847-6863893	chr12:6944331-6945679	chr12:6859582-6864582	MLF2	NM_005439	-	chr12:6944576-6945453	CTCF_peak_6809	chr12:6945029-6945047	65.6	-
chr12:6861847-6863893	chr12:6944331-6945679	chr12:6859582-6864582	MLF2	NM_005439	-	chr12:6944576-6945453	CTCF_peak_6809	chr12:6945029-6945047	65.6	-
chr12:6861847-6863893	chr12:6944331-6945679	chr12:6860136-6865136	MLF2	NR_026581	-	chr12:6944576-6945453	CTCF_peak_6809	chr12:6945029-6945047	65.6	-
chr12:6861847-6863893	chr12:6944331-6945679	chr12:6860136-6865136	MLF2	NR_026581	-	chr12:6944576-6945453	CTCF_peak_6809	chr12:6945029-6945047	65.6	-
chr12:6977597-6979262	chr12:6980907-6982358	chr12:6974084-6979084	TPI1	NM_001159287	+	chr12:6981175-6982383	CTCF_peak_6811	chr12:6981947-6981965	45.6	+
chr12:6977597-6979262	chr12:6980907-6982358	chr12:6974193-6979193	TPI1	NM_000365	+	chr12:6981175-6982383	CTCF_peak_6811	chr12:6981947-6981965	45.6	+
chr12:6977597-6979262	chr12:6980907-6982358	chr12:6974778-6979778	TPI1	NM_001258026	+	chr12:6981175-6982383	CTCF_peak_6811	chr12:6981947-6981965	45.6	+
chr12:7033012-7034247	chr12:6980907-6982358	chr12:7031126-7036126	ATN1	NM_001007026	+	chr12:6981175-6982383	CTCF_peak_6811	chr12:6981947-6981965	45.6	+
chr12:7052411-7054845	chr12:7244417-7245984	chr12:7050101-7055101	C12orf57	NM_001301836	+	chr12:7244758-7245687	CTCF_peak_6819	chr12:7245203-7245221	85.5	-
chr12:7052411-7054845	chr12:7244417-7245984	chr12:7050165-7055165	C12orf57	NM_001301834	+	chr12:7244758-7245687	CTCF_peak_6819	chr12:7245203-7245221	85.5	-
chr12:7052411-7054845	chr12:7244417-7245984	chr12:7050480-7055480	C12orf57	NM_001301837	+	chr12:7244758-7245687	CTCF_peak_6819	chr12:7245203-7245221	85.5	-
chr12:7125582-7126761	chr12:7244417-7245984	chr12:7123342-7128342	LPCAT3	NM_005768	-	chr12:7244758-7245687	CTCF_peak_6819	chr12:7245203-7245221	85.5	-
chr12:7261253-7262612	chr12:7265360-7266789	chr12:7258404-7263404	C1RL:AS1	NR_026947	+	chr12:7265558-7266535	CTCF_peak_6821	chr12:7266072-7266090	59.5	-
chr12:8085263-8086677	chr12:8012052-8013343	chr12:8086392-8091392	SLC2A3	NM_006931	-	chr12:8012270-8013184	CTCF_peak_6836	chr12:8012696-8012714	91.8	+
chr12:8085263-8086677	chr12:8012052-8013343	chr12:8086392-8091392	SLC2A3	NM_006931	-	chr12:8012270-8013184	CTCF_peak_6836	chr12:8012696-8012714	91.8	+
chr12:8085263-8086677	chr12:8147210-8148716	chr12:8086392-8091392	SLC2A3	NM_006931	-	chr12:8147548-8148436	CTCF_peak_6838	chr12:8147993-8148011	91.8	-
chr12:8085263-8086677	chr12:8147210-8148716	chr12:8086392-8091392	SLC2A3	NM_006931	-	chr12:8147548-8148436	CTCF_peak_6838	chr12:8147993-8148011	91.8	-
chr12:32907558-32910269	chr12:32607769-32609594	chr12:32906387-32911387	YARS2	NM_001040436	-	chr12:32608406-32608979	CTCF_peak_7089	chr12:32608638-32608656	65.9	+
chr12:32907558-32910269	chr12:32607769-32609594	chr12:32906387-32911387	YARS2	NM_001040436	-	chr12:32608406-32608979	CTCF_peak_7089	chr12:32608638-32608656	65.9	+
chr12:32907558-32910269	chr12:33071667-33072839	chr12:32906387-32911387	YARS2	NM_001040436	-	chr12:33071867-33072573	CTCF_peak_7094	chr12:33072245-33072263	49.9	-
chr12:32907558-32910269	chr12:33071667-33072839	chr12:32906387-32911387	YARS2	NM_001040436	-	chr12:33071867-33072573	CTCF_peak_7094	chr12:33072245-33072263	49.9	-
chr12:38709597-38710963	chr12:38531892-38533502	chr12:38708057-38713057	ALG10B	NM_001013620	+	chr12:38532168-38533146	CTCF_peak_7115	chr12:38532686-38532704	64.1	+
chr12:46118694-46123758	chr12:45936871-45938827	chr12:46119204-46124204	LINC00938	NR_028408	-	chr12:45937317-45938126	CTCF_peak_7174	chr12:45937772-45937790	47.2	+
chr12:46118694-46123758	chr12:45936871-45938827	chr12:46120992-46125992	ARID2	NM_001347839	+	chr12:45937317-45938126	CTCF_peak_7174	chr12:45937772-45937790	47.2	+
chr12:49245868-49247763	chr12:49283884-49285492	chr12:49243457-49248457	DDX23	NM_004818	-	chr12:49284164-49285240	CTCF_peak_7227	chr12:49284635-49284653	75.9	-
chr12:49245868-49247763	chr12:49283884-49285492	chr12:49243457-49248457	DDX23	NM_004818	-	chr12:49284164-49285240	CTCF_peak_7227	chr12:49284635-49284653	75.9	-
chr12:49245868-49247763	chr12:49329559-49331168	chr12:49243457-49248457	DDX23	NM_004818	-	chr12:49329801-49330843	CTCF_peak_7231	chr12:49330350-49330368	83.2	-
chr12:49245868-49247763	chr12:49329559-49331168	chr12:49243457-49248457	DDX23	NM_004818	-	chr12:49329801-49330843	CTCF_peak_7231	chr12:49330350-49330368	83.2	-
chr12:50898025-50899954	chr12:51030891-51032665	chr12:50896268-50901268	DIP2B	NM_173602	+	chr12:51031387-51032322	CTCF_peak_7290	chr12:51031852-51031870	62.3	-
chr12:50898025-50899954	chr12:51030891-51032665	chr12:50896268-50901268	DIP2B	NM_173602	+	chr12:51031387-51032322	CTCF_peak_7290	chr12:51031852-51031870	62.3	-
chr12:50898025-50899954	chr12:51127869-51129213	chr12:50896268-50901268	DIP2B	NM_173602	+	chr12:51128196-51129069	CTCF_peak_7291	chr12:51128617-51128635	59.3	-
chr12:50898025-50899954	chr12:51127869-51129213	chr12:50896268-50901268	DIP2B	NM_173602	+	chr12:51128196-51129069	CTCF_peak_7291	chr12:51128617-51128635	59.3	-
chr12:51418901-51420767	chr12:51421502-51422752	chr12:51417699-51422699	SLC11A2	NM_000617	-	chr12:51421768-51422436	CTCF_peak_7295	chr12:51422067-51422085	33.8	-
chr12:51418901-51420767	chr12:51421502-51422752	chr12:51419558-51424558	SLC11A2	NM_001174125	-	chr12:51421768-51422436	CTCF_peak_7295	chr12:51422067-51422085	33.8	-
chr12:51662878-51664554	chr12:51734389-51736168	chr12:51661702-51666702	SMAGP	NM_001031628	-	chr12:51734810-51735862	CTCF_peak_7300	chr12:51735356-51735374	47.2	-
chr12:52397140-52398760	chr12:52386247-52387654	chr12:52398229-52403229	GRASP	NM_181711	+	chr12:52386625-52387403	CTCF_peak_7321	chr12:52387057-52387075	57	+
chr12:52413646-52415530	chr12:52386247-52387654	chr12:52414116-52419116	NR4A1	NM_001202233	+	chr12:52386625-52387403	CTCF_peak_7321	chr12:52387057-52387075	57	+
chr12:52416748-52420647	chr12:52386247-52387654	chr12:52414116-52419116	NR4A1	NM_001202233	+	chr12:52386625-52387403	CTCF_peak_7321	chr12:52387057-52387075	57	+
chr12:52416748-52420647	chr12:52386247-52387654	chr12:52414116-52419116	NR4A1	NM_001202233	+	chr12:52386625-52387403	CTCF_peak_7321	chr12:52387057-52387075	57	+
chr12:52416748-52420647	chr12:52386247-52387654	chr12:52414116-52419116	NR4A1	NM_001202233	+	chr12:52386625-52387403	CTCF_peak_7321	chr12:52387057-52387075	57	+
chr12:52416748-52420647	chr12:52513200-52514953	chr12:52414116-52419116	NR4A1	NM_001202233	+	chr12:52513580-52514422	CTCF_peak_7329	chr12:52513976-52513994	60.1	-
chr12:52416748-52420647	chr12:52513200-52514953	chr12:52414116-52419116	NR4A1	NM_001202233	+	chr12:52513580-52514422	CTCF_peak_7329	chr12:52513976-52513994	60.1	-
chr12:52416748-52420647	chr12:52513200-52514953	chr12:52414116-52419116	NR4A1	NM_001202233	+	chr12:52513580-52514422	CTCF_peak_7329	chr12:52513976-52513994	60.1	-
chr12:52416748-52420647	chr12:52515166-52516573	chr12:52414116-52419116	NR4A1	NM_001202233	+	chr12:52515269-52516239	CTCF_peak_7330	chr12:52515802-52515820	65.1	-
chr12:52416748-52420647	chr12:52515166-52516573	chr12:52414116-52419116	NR4A1	NM_001202233	+	chr12:52515269-52516239	CTCF_peak_7330	chr12:52515802-52515820	65.1	-
chr12:52416748-52420647	chr12:52515166-52516573	chr12:52414116-52419116	NR4A1	NM_001202233	+	chr12:52515269-52516239	CTCF_peak_7330	chr12:52515802-52515820	65.1	-
chr12:53492041-53493998	chr12:53459210-53460695	chr12:53488936-53493936	IGFBP6	NM_002178	+	chr12:53459338-53460360	CTCF_peak_7358	chr12:53459891-53459909	64.7	+
chr12:53661089-53662605	chr12:53605244-53608012	chr12:53659583-53664583	ESPL1	NM_012291	+	chr12:53605370-53606176	CTCF_peak_7364	chr12:53605737-53605755	53.8	+
chr12:53661089-53662605	chr12:53605244-53608012	chr12:53659583-53664583	ESPL1	NM_012291	+	chr12:53606712-53607874	CTCF_peak_7365	chr12:53607255-53607273	61.3	+
chr12:54069221-54070779	chr12:53936670-53939457	chr12:54067609-54072609	ATP5G2	NM_005176	-	chr12:53936944-53937945	CTCF_peak_7379	chr12:53937433-53937451	57.1	+
chr12:54378194-54379445	chr12:54594329-54596044	chr12:54376446-54381446	HOXC10	NM_017409	+	chr12:54594724-54595650	CTCF_peak_7395	chr12:54595271-54595289	68.4	-
chr12:54378194-54379445	chr12:54594329-54596044	chr12:54376446-54381446	HOXC10	NM_017409	+	chr12:54594724-54595650	CTCF_peak_7395	chr12:54595271-54595289	68.4	-
chr12:54378194-54379445	chr12:54594329-54596044	chr12:54376803-54381803	HOXC:AS3	NR_047506	-	chr12:54594724-54595650	CTCF_peak_7395	chr12:54595271-54595289	68.4	-
chr12:54378194-54379445	chr12:54594329-54596044	chr12:54376803-54381803	HOXC:AS3	NR_047506	-	chr12:54594724-54595650	CTCF_peak_7395	chr12:54595271-54595289	68.4	-
chr12:54378194-54379445	chr12:54607993-54609442	chr12:54376446-54381446	HOXC10	NM_017409	+	chr12:54608207-54609286	CTCF_peak_7397	chr12:54608656-54608674	86.2	+
chr12:54378194-54379445	chr12:54607993-54609442	chr12:54376446-54381446	HOXC10	NM_017409	+	chr12:54608207-54609286	CTCF_peak_7397	chr12:54608656-54608674	86.2	+
chr12:54378194-54379445	chr12:54607993-54609442	chr12:54376803-54381803	HOXC:AS3	NR_047506	-	chr12:54608207-54609286	CTCF_peak_7397	chr12:54608656-54608674	86.2	+
chr12:54378194-54379445	chr12:54607993-54609442	chr12:54376803-54381803	HOXC:AS3	NR_047506	-	chr12:54608207-54609286	CTCF_peak_7397	chr12:54608656-54608674	86.2	+
chr12:56319905-56321709	chr12:56333390-56334908	chr12:56318409-56323409	PYM1	NM_001143853	-	chr12:56333648-56334620	CTCF_peak_7443	chr12:56334203-56334221	73.9	-
chr12:56319905-56321709	chr12:56333390-56334908	chr12:56319197-56324197	PYM1	NM_032345	-	chr12:56333648-56334620	CTCF_peak_7443	chr12:56334203-56334221	73.9	-
chr12:56322638-56325479	chr12:56333390-56334908	chr12:56318409-56323409	PYM1	NM_001143853	-	chr12:56333648-56334620	CTCF_peak_7443	chr12:56334203-56334221	73.9	-
chr12:56322638-56325479	chr12:56333390-56334908	chr12:56319197-56324197	PYM1	NM_032345	-	chr12:56333648-56334620	CTCF_peak_7443	chr12:56334203-56334221	73.9	-
chr12:56322638-56325479	chr12:56333390-56334908	chr12:56322446-56327446	DGKA	NM_001345	+	chr12:56333648-56334620	CTCF_peak_7443	chr12:56334203-56334221	73.9	-
chr12:57029620-57031303	chr12:56906889-56908742	chr12:57027663-57032663	BAZ2A	NM_013449	-	chr12:56907306-56907966	CTCF_peak_7464	chr12:56907690-56907708	58.6	+
chr12:57399211-57403071	chr12:57232997-57234608	chr12:57397797-57402797	ZBTB39	NM_014830	-	chr12:57233479-57234241	CTCF_peak_7473	chr12:57233864-57233882	66.9	+
chr12:57399211-57403071	chr12:57232997-57234608	chr12:57397797-57402797	ZBTB39	NM_014830	-	chr12:57233479-57234241	CTCF_peak_7473	chr12:57233864-57233882	66.9	+
chr12:57399211-57403071	chr12:57232997-57234608	chr12:57397797-57402797	ZBTB39	NM_014830	-	chr12:57233479-57234241	CTCF_peak_7473	chr12:57233864-57233882	66.9	+
chr12:57399211-57403071	chr12:57232997-57234608	chr12:57397797-57402797	ZBTB39	NM_014830	-	chr12:57233479-57234241	CTCF_peak_7473	chr12:57233864-57233882	66.9	+
chr12:57399211-57403071	chr12:57394609-57396064	chr12:57397797-57402797	ZBTB39	NM_014830	-	chr12:57394960-57395883	CTCF_peak_7475	chr12:57395385-57395403	77	-
chr12:57399211-57403071	chr12:57394609-57396064	chr12:57397797-57402797	ZBTB39	NM_014830	-	chr12:57394960-57395883	CTCF_peak_7475	chr12:57395385-57395403	77	-
chr12:57399211-57403071	chr12:57394609-57396064	chr12:57397797-57402797	ZBTB39	NM_014830	-	chr12:57394960-57395883	CTCF_peak_7475	chr12:57395385-57395403	77	-
chr12:57399211-57403071	chr12:57394609-57396064	chr12:57397797-57402797	ZBTB39	NM_014830	-	chr12:57394960-57395883	CTCF_peak_7475	chr12:57395385-57395403	77	-
chr12:57399211-57403071	chr12:57453369-57457715	chr12:57397797-57402797	ZBTB39	NM_014830	-	chr12:57454470-57455263	CTCF_peak_7479	chr12:57454963-57454981	58.9	-
chr12:57399211-57403071	chr12:57453369-57457715	chr12:57397797-57402797	ZBTB39	NM_014830	-	chr12:57456235-57457055	CTCF_peak_7480	chr12:57456646-57456664	58.9	-
chr12:57399211-57403071	chr12:57453369-57457715	chr12:57397797-57402797	ZBTB39	NM_014830	-	chr12:57454470-57455263	CTCF_peak_7479	chr12:57454963-57454981	58.9	-
chr12:57399211-57403071	chr12:57453369-57457715	chr12:57397797-57402797	ZBTB39	NM_014830	-	chr12:57456235-57457055	CTCF_peak_7480	chr12:57456646-57456664	58.9	-
chr12:57399211-57403071	chr12:57453369-57457715	chr12:57397797-57402797	ZBTB39	NM_014830	-	chr12:57454470-57455263	CTCF_peak_7479	chr12:57454963-57454981	58.9	-
chr12:57399211-57403071	chr12:57453369-57457715	chr12:57397797-57402797	ZBTB39	NM_014830	-	chr12:57456235-57457055	CTCF_peak_7480	chr12:57456646-57456664	58.9	-
chr12:57399211-57403071	chr12:57453369-57457715	chr12:57397797-57402797	ZBTB39	NM_014830	-	chr12:57454470-57455263	CTCF_peak_7479	chr12:57454963-57454981	58.9	-
chr12:57399211-57403071	chr12:57453369-57457715	chr12:57397797-57402797	ZBTB39	NM_014830	-	chr12:57456235-57457055	CTCF_peak_7480	chr12:57456646-57456664	58.9	-
chr12:57399211-57403071	chr12:57462574-57464187	chr12:57397797-57402797	ZBTB39	NM_014830	-	chr12:57462976-57463708	CTCF_peak_7481	chr12:57463392-57463410	46.4	+
chr12:57399211-57403071	chr12:57462574-57464187	chr12:57397797-57402797	ZBTB39	NM_014830	-	chr12:57462976-57463708	CTCF_peak_7481	chr12:57463392-57463410	46.4	+
chr12:57399211-57403071	chr12:57462574-57464187	chr12:57397797-57402797	ZBTB39	NM_014830	-	chr12:57462976-57463708	CTCF_peak_7481	chr12:57463392-57463410	46.4	+
chr12:57399211-57403071	chr12:57462574-57464187	chr12:57397797-57402797	ZBTB39	NM_014830	-	chr12:57462976-57463708	CTCF_peak_7481	chr12:57463392-57463410	46.4	+
chr12:57503867-57507188	chr12:57462574-57464187	chr12:57501589-57506589	STAT6	NM_001178079	-	chr12:57462976-57463708	CTCF_peak_7481	chr12:57463392-57463410	46.4	+
chr12:57503867-57507188	chr12:57462574-57464187	chr12:57502696-57507696	STAT6	NM_001178078	-	chr12:57462976-57463708	CTCF_peak_7481	chr12:57463392-57463410	46.4	+
chr12:57632200-57633685	chr12:57606524-57609077	chr12:57631975-57636975	NDUFA4L2	NM_020142	-	chr12:57606710-57608831	CTCF_peak_7489	chr12:57607235-57607253	67.2	+
chr12:57852341-57853774	chr12:57849552-57850596	chr12:57851418-57856418	GLI1	NM_001160045	+	chr12:57849589-57850547	CTCF_peak_7499	chr12:57850093-57850111	64.2	-
chr12:57852341-57853774	chr12:57849552-57850596	chr12:57851418-57856418	GLI1	NM_001160045	+	chr12:57849589-57850547	CTCF_peak_7499	chr12:57850093-57850111	64.2	-
chr12:57852341-57853774	chr12:57855929-57857186	chr12:57851418-57856418	GLI1	NM_001160045	+	chr12:57856086-57857027	CTCF_peak_7501	chr12:57856615-57856633	68.9	-
chr12:57852341-57853774	chr12:57855929-57857186	chr12:57851418-57856418	GLI1	NM_001160045	+	chr12:57856086-57857027	CTCF_peak_7501	chr12:57856615-57856633	68.9	-
chr12:58026382-58027737	chr12:57976440-57977986	chr12:58023964-58028964	B4GALNT1	NM_001276468	-	chr12:57976838-57977898	CTCF_peak_7502	chr12:57977249-57977267	71.7	+
chr12:58026382-58027737	chr12:57976440-57977986	chr12:58023964-58028964	B4GALNT1	NM_001276468	-	chr12:57976838-57977898	CTCF_peak_7502	chr12:57977249-57977267	71.7	+
chr12:58026382-58027737	chr12:57976440-57977986	chr12:58024522-58029522	B4GALNT1	NM_001276469	-	chr12:57976838-57977898	CTCF_peak_7502	chr12:57977249-57977267	71.7	+
chr12:58026382-58027737	chr12:57976440-57977986	chr12:58024522-58029522	B4GALNT1	NM_001276469	-	chr12:57976838-57977898	CTCF_peak_7502	chr12:57977249-57977267	71.7	+
chr12:58026382-58027737	chr12:58014925-58016476	chr12:58023964-58028964	B4GALNT1	NM_001276468	-	chr12:58015174-58016238	CTCF_peak_7503	chr12:58015693-58015711	72.8	-
chr12:58026382-58027737	chr12:58014925-58016476	chr12:58023964-58028964	B4GALNT1	NM_001276468	-	chr12:58015174-58016238	CTCF_peak_7503	chr12:58015693-58015711	72.8	-
chr12:58026382-58027737	chr12:58014925-58016476	chr12:58024522-58029522	B4GALNT1	NM_001276469	-	chr12:58015174-58016238	CTCF_peak_7503	chr12:58015693-58015711	72.8	-
chr12:58026382-58027737	chr12:58014925-58016476	chr12:58024522-58029522	B4GALNT1	NM_001276469	-	chr12:58015174-58016238	CTCF_peak_7503	chr12:58015693-58015711	72.8	-
chr12:74930598-74932028	chr12:74759090-74760110	chr12:74929051-74934051	ATXN7L3B	NM_001136262	+	chr12:74759231-74759852	CTCF_peak_7650	chr12:74759574-74759592	74.2	-
chr12:92536979-92540758	chr12:92204504-92206702	chr12:92537173-92542173	BTG1	NM_001731	-	chr12:92205302-92206079	CTCF_peak_7765	chr12:92205664-92205682	64.8	+
chr12:92536979-92540758	chr12:92204504-92206702	chr12:92537173-92542173	BTG1	NM_001731	-	chr12:92205302-92206079	CTCF_peak_7765	chr12:92205664-92205682	64.8	+
chr12:92536979-92540758	chr12:92384850-92386002	chr12:92537173-92542173	BTG1	NM_001731	-	chr12:92385041-92385584	CTCF_peak_7766	chr12:92385229-92385247	40.2	-
chr12:92536979-92540758	chr12:92384850-92386002	chr12:92537173-92542173	BTG1	NM_001731	-	chr12:92385041-92385584	CTCF_peak_7766	chr12:92385229-92385247	40.2	-
chr12:95610689-95611870	chr12:95510230-95511832	chr12:95608740-95613740	FGD6	NM_018351	-	chr12:95510658-95511321	CTCF_peak_7801	chr12:95511070-95511088	76.6	+
chr12:95610689-95611870	chr12:95510230-95511832	chr12:95609022-95614022	VEZT	NM_017599	+	chr12:95510658-95511321	CTCF_peak_7801	chr12:95511070-95511088	76.6	+
chr12:96792425-96796047	chr12:96608214-96609854	chr12:96791866-96796866	CDK17	NM_001170464	-	chr12:96608646-96609581	CTCF_peak_7814	chr12:96609136-96609154	81.6	-
chr12:96792425-96796047	chr12:96608214-96609854	chr12:96791866-96796866	CDK17	NM_001170464	-	chr12:96608646-96609581	CTCF_peak_7814	chr12:96609136-96609154	81.6	-
chr12:96792425-96796047	chr12:96882534-96883916	chr12:96791866-96796866	CDK17	NM_001170464	-	chr12:96882780-96883709	CTCF_peak_7816	chr12:96883273-96883291	53.7	+
chr12:96792425-96796047	chr12:96882534-96883916	chr12:96791866-96796866	CDK17	NM_001170464	-	chr12:96882780-96883709	CTCF_peak_7816	chr12:96883273-96883291	53.7	+
chr12:104849933-104854136	chr12:104774859-104776997	chr12:104848192-104853192	CHST11	NM_001173982	+	chr12:104775387-104776329	CTCF_peak_7902	chr12:104775788-104775806	70.9	+
chr12:106750673-106752139	chr12:107312125-107314709	chr12:106748936-106753936	POLR3B	NM_018082	+	chr12:107312346-107313146	CTCF_peak_7929	chr12:107312733-107312751	40.3	-
chr12:106750673-106752139	chr12:107312125-107314709	chr12:106748936-106753936	POLR3B	NM_018082	+	chr12:107313404-107314332	CTCF_peak_7930	chr12:107313879-107313897	65.7	-
chr12:106750673-106752139	chr12:107312125-107314709	chr12:106749360-106754360	POLR3B	NM_001160708	+	chr12:107312346-107313146	CTCF_peak_7929	chr12:107312733-107312751	40.3	-
chr12:106750673-106752139	chr12:107312125-107314709	chr12:106749360-106754360	POLR3B	NM_001160708	+	chr12:107313404-107314332	CTCF_peak_7930	chr12:107313879-107313897	65.7	-
chr12:108153864-108155732	chr12:108278166-108279696	chr12:108152414-108157414	PRDM4	NM_012406	-	chr12:108278582-108279486	CTCF_peak_7948	chr12:108279039-108279057	65.8	-
chr12:108956747-108958624	chr12:109057678-109059819	chr12:108952665-108957665	SART3	NM_014706	-	chr12:109058367-109059140	CTCF_peak_7965	chr12:109058764-109058782	51.1	+
chr12:109530670-109531955	chr12:109057678-109059819	chr12:109528793-109533793	ALKBH2	NM_001001655	-	chr12:109058367-109059140	CTCF_peak_7965	chr12:109058764-109058782	51.1	+
chr12:109530670-109531955	chr12:109057678-109059819	chr12:109528793-109533793	ALKBH2	NM_001001655	-	chr12:109058367-109059140	CTCF_peak_7965	chr12:109058764-109058782	51.1	+
chr12:109530670-109531955	chr12:109196465-109198228	chr12:109528793-109533793	ALKBH2	NM_001001655	-	chr12:109196892-109197942	CTCF_peak_7967	chr12:109197467-109197485	70.2	-
chr12:109530670-109531955	chr12:109196465-109198228	chr12:109528793-109533793	ALKBH2	NM_001001655	-	chr12:109196892-109197942	CTCF_peak_7967	chr12:109197467-109197485	70.2	-
chr12:112450591-112452669	chr12:112382290-112384155	chr12:112448523-112453523	TMEM116	NM_001193453	-	chr12:112382903-112383663	CTCF_peak_8032	chr12:112383200-112383218	62.4	+
chr12:112450591-112452669	chr12:112382290-112384155	chr12:112448652-112453652	ERP29	NM_001034025	+	chr12:112382903-112383663	CTCF_peak_8032	chr12:112383200-112383218	62.4	+
chr12:118813393-118814729	chr12:118558218-118559304	chr12:118811858-118816858	SUDS3	NM_022491	+	chr12:118558437-118559295	CTCF_peak_8109	chr12:118558844-118558862	58.2	+
chr12:118813393-118814729	chr12:118558218-118559304	chr12:118811858-118816858	SUDS3	NM_022491	+	chr12:118558437-118559295	CTCF_peak_8109	chr12:118558844-118558862	58.2	+
chr12:118813393-118814729	chr12:118619662-118620781	chr12:118811858-118816858	SUDS3	NM_022491	+	chr12:118619083-118619831	CTCF_peak_8110	chr12:118619547-118619565	60.6	+
chr12:118813393-118814729	chr12:118619662-118620781	chr12:118811858-118816858	SUDS3	NM_022491	+	chr12:118619871-118620659	CTCF_peak_8111	chr12:118620258-118620276	65.5	+
chr12:118813393-118814729	chr12:118619662-118620781	chr12:118811858-118816858	SUDS3	NM_022491	+	chr12:118619083-118619831	CTCF_peak_8110	chr12:118619547-118619565	60.6	+
chr12:118813393-118814729	chr12:118619662-118620781	chr12:118811858-118816858	SUDS3	NM_022491	+	chr12:118619871-118620659	CTCF_peak_8111	chr12:118620258-118620276	65.5	+
chr12:120104915-120106154	chr12:120096740-120097842	chr12:120103261-120108261	PRKAB1	NM_006253	+	chr12:120096809-120097838	CTCF_peak_8130	chr12:120097275-120097293	50.1	-
chr12:122062090-122063508	chr12:121937221-121938779	chr12:122061955-122066955	ORAI1	NM_032790	+	chr12:121937458-121938472	CTCF_peak_8179	chr12:121937866-121937884	103	+
chr12:122062090-122063508	chr12:121937221-121938779	chr12:122061955-122066955	ORAI1	NM_032790	+	chr12:121937458-121938472	CTCF_peak_8179	chr12:121937866-121937884	103	+
chr12:122062090-122063508	chr12:122106182-122107431	chr12:122061955-122066955	ORAI1	NM_032790	+	chr12:122106372-122107333	CTCF_peak_8183	chr12:122106756-122106774	70.4	-
chr12:122062090-122063508	chr12:122106182-122107431	chr12:122061955-122066955	ORAI1	NM_032790	+	chr12:122106372-122107333	CTCF_peak_8183	chr12:122106756-122106774	70.4	-
chr12:122231040-122234029	chr12:122210423-122211991	chr12:122229094-122234094	RHOF	NM_019034	-	chr12:122210828-122211840	CTCF_peak_8187	chr12:122211312-122211330	58.1	-
chr12:122231040-122234029	chr12:122210423-122211991	chr12:122229094-122234094	RHOF	NM_019034	-	chr12:122210828-122211840	CTCF_peak_8187	chr12:122211312-122211330	58.1	-
chr12:122231040-122234029	chr12:122210423-122211991	chr12:122229094-122234094	RHOF	NM_019034	-	chr12:122210828-122211840	CTCF_peak_8187	chr12:122211312-122211330	58.1	-
chr12:122231040-122234029	chr12:122213363-122215081	chr12:122229094-122234094	RHOF	NM_019034	-	chr12:122213596-122214859	CTCF_peak_8188	chr12:122214230-122214248	86.4	+
chr12:122231040-122234029	chr12:122213363-122215081	chr12:122229094-122234094	RHOF	NM_019034	-	chr12:122213596-122214859	CTCF_peak_8188	chr12:122214230-122214248	86.4	+
chr12:122231040-122234029	chr12:122213363-122215081	chr12:122229094-122234094	RHOF	NM_019034	-	chr12:122213596-122214859	CTCF_peak_8188	chr12:122214230-122214248	86.4	+
chr12:122231040-122234029	chr12:122331989-122333349	chr12:122229094-122234094	RHOF	NM_019034	-	chr12:122332399-122333095	CTCF_peak_8192	chr12:122332770-122332788	43.6	-
chr12:122231040-122234029	chr12:122331989-122333349	chr12:122229094-122234094	RHOF	NM_019034	-	chr12:122332399-122333095	CTCF_peak_8192	chr12:122332770-122332788	43.6	-
chr12:122231040-122234029	chr12:122331989-122333349	chr12:122229094-122234094	RHOF	NM_019034	-	chr12:122332399-122333095	CTCF_peak_8192	chr12:122332770-122332788	43.6	-
chr13:33159670-33162869	chr13:33213035-33214516	chr13:33158064-33163064	PDS5B	NM_015032	+	chr13:33213404-33214285	CTCF_peak_8544	chr13:33213836-33213854	61.6	-
chr13:46753262-46757279	chr13:46734016-46735742	chr13:46753959-46758959	LCP1	NM_002298	-	chr13:46734390-46735383	CTCF_peak_8656	chr13:46734797-46734815	67	-
chr13:46757813-46759395	chr13:46734016-46735742	chr13:46753959-46758959	LCP1	NM_002298	-	chr13:46734390-46735383	CTCF_peak_8656	chr13:46734797-46734815	67	-
chr13:46757813-46759395	chr13:46734016-46735742	chr13:46753959-46758959	LCP1	NM_002298	-	chr13:46734390-46735383	CTCF_peak_8656	chr13:46734797-46734815	67	-
chr13:46757813-46759395	chr13:46862483-46864115	chr13:46753959-46758959	LCP1	NM_002298	-	chr13:46862726-46863859	CTCF_peak_8658	chr13:46863330-46863348	49.9	-
chr13:46757813-46759395	chr13:46862483-46864115	chr13:46753959-46758959	LCP1	NM_002298	-	chr13:46862726-46863859	CTCF_peak_8658	chr13:46863330-46863348	49.9	-
chr13:77902832-77904708	chr13:77900725-77901733	chr13:77898677-77903677	MYCBP2	NM_015057	-	chr13:77900379-77901187	CTCF_peak_8832	chr13:77900860-77900878	45	+
chr13:111805118-111807179	chr13:111874885-111876604	chr13:111803494-111808494	ARHGEF7	NM_001320851	+	chr13:111875416-111876303	CTCF_peak_9046	chr13:111875917-111875935	59.3	-
chr13:111805118-111807179	chr13:111874885-111876604	chr13:111803561-111808561	ARHGEF7	NM_003899	+	chr13:111875416-111876303	CTCF_peak_9046	chr13:111875917-111875935	59.3	-
chr14:21571440-21573544	chr14:21482157-21483885	chr14:21570363-21575363	ZNF219	NM_001102454	-	chr14:21482605-21483549	CTCF_peak_9111	chr14:21483019-21483037	73.9	+
chr14:21571440-21573544	chr14:21482157-21483885	chr14:21570363-21575363	ZNF219	NM_001102454	-	chr14:21482605-21483549	CTCF_peak_9111	chr14:21483019-21483037	73.9	+
chr14:21571440-21573544	chr14:21482157-21483885	chr14:21570363-21575363	ZNF219	NM_001102454	-	chr14:21482605-21483549	CTCF_peak_9111	chr14:21483019-21483037	73.9	+
chr14:21571440-21573544	chr14:21560097-21561574	chr14:21570363-21575363	ZNF219	NM_001102454	-	chr14:21560081-21561566	CTCF_peak_9115	chr14:21560792-21560810	67.4	+
chr14:21571440-21573544	chr14:21560097-21561574	chr14:21570363-21575363	ZNF219	NM_001102454	-	chr14:21560081-21561566	CTCF_peak_9115	chr14:21560792-21560810	67.4	+
chr14:21571440-21573544	chr14:21560097-21561574	chr14:21570363-21575363	ZNF219	NM_001102454	-	chr14:21560081-21561566	CTCF_peak_9115	chr14:21560792-21560810	67.4	+
chr14:21571440-21573544	chr14:21574368-21575888	chr14:21570363-21575363	ZNF219	NM_001102454	-	chr14:21574823-21575668	CTCF_peak_9119	chr14:21575186-21575204	65.2	-
chr14:21571440-21573544	chr14:21574368-21575888	chr14:21570363-21575363	ZNF219	NM_001102454	-	chr14:21574823-21575668	CTCF_peak_9119	chr14:21575186-21575204	65.2	-
chr14:21571440-21573544	chr14:21574368-21575888	chr14:21570363-21575363	ZNF219	NM_001102454	-	chr14:21574823-21575668	CTCF_peak_9119	chr14:21575186-21575204	65.2	-
chr14:23524771-23528210	chr14:23455152-23456820	chr14:23524247-23529247	CDH24	NM_022478	-	chr14:23455472-23456358	CTCF_peak_9162	chr14:23455951-23455969	80.4	+
chr14:23524771-23528210	chr14:23455152-23456820	chr14:23524247-23529247	CDH24	NM_022478	-	chr14:23455472-23456358	CTCF_peak_9162	chr14:23455951-23455969	80.4	+
chr14:23524771-23528210	chr14:23455152-23456820	chr14:23524247-23529247	CDH24	NM_022478	-	chr14:23455472-23456358	CTCF_peak_9162	chr14:23455951-23455969	80.4	+
chr14:23524771-23528210	chr14:23455152-23456820	chr14:23524247-23529247	CDH24	NM_022478	-	chr14:23455472-23456358	CTCF_peak_9162	chr14:23455951-23455969	80.4	+
chr14:23524771-23528210	chr14:23463496-23464764	chr14:23524247-23529247	CDH24	NM_022478	-	chr14:23463737-23464550	CTCF_peak_9163	chr14:23464099-23464117	54.3	+
chr14:23524771-23528210	chr14:23463496-23464764	chr14:23524247-23529247	CDH24	NM_022478	-	chr14:23463737-23464550	CTCF_peak_9163	chr14:23464099-23464117	54.3	+
chr14:23524771-23528210	chr14:23463496-23464764	chr14:23524247-23529247	CDH24	NM_022478	-	chr14:23463737-23464550	CTCF_peak_9163	chr14:23464099-23464117	54.3	+
chr14:23524771-23528210	chr14:23463496-23464764	chr14:23524247-23529247	CDH24	NM_022478	-	chr14:23463737-23464550	CTCF_peak_9163	chr14:23464099-23464117	54.3	+
chr14:23524771-23528210	chr14:23523293-23524451	chr14:23524247-23529247	CDH24	NM_022478	-	chr14:23523585-23524142	CTCF_peak_9164	chr14:23523782-23523800	47.8	-
chr14:23524771-23528210	chr14:23523293-23524451	chr14:23524247-23529247	CDH24	NM_022478	-	chr14:23523585-23524142	CTCF_peak_9164	chr14:23523782-23523800	47.8	-
chr14:23524771-23528210	chr14:23523293-23524451	chr14:23524247-23529247	CDH24	NM_022478	-	chr14:23523585-23524142	CTCF_peak_9164	chr14:23523782-23523800	47.8	-
chr14:23524771-23528210	chr14:23523293-23524451	chr14:23524247-23529247	CDH24	NM_022478	-	chr14:23523585-23524142	CTCF_peak_9164	chr14:23523782-23523800	47.8	-
chr14:23524771-23528210	chr14:23655582-23657290	chr14:23524247-23529247	CDH24	NM_022478	-	chr14:23655933-23656756	CTCF_peak_9171	chr14:23656452-23656470	56.1	-
chr14:23524771-23528210	chr14:23655582-23657290	chr14:23524247-23529247	CDH24	NM_022478	-	chr14:23655933-23656756	CTCF_peak_9171	chr14:23656452-23656470	56.1	-
chr14:23524771-23528210	chr14:23655582-23657290	chr14:23524247-23529247	CDH24	NM_022478	-	chr14:23655933-23656756	CTCF_peak_9171	chr14:23656452-23656470	56.1	-
chr14:23524771-23528210	chr14:23655582-23657290	chr14:23524247-23529247	CDH24	NM_022478	-	chr14:23655933-23656756	CTCF_peak_9171	chr14:23656452-23656470	56.1	-
chr14:23588683-23590993	chr14:23545306-23547080	chr14:23586320-23591320	CEBPE	NM_001805	-	chr14:23545774-23546667	CTCF_peak_9168	chr14:23546230-23546248	69.4	+
chr14:23588683-23590993	chr14:23545306-23547080	chr14:23586320-23591320	CEBPE	NM_001805	-	chr14:23545774-23546667	CTCF_peak_9168	chr14:23546230-23546248	69.4	+
chr14:23588683-23590993	chr14:23545306-23547080	chr14:23586320-23591320	CEBPE	NM_001805	-	chr14:23545774-23546667	CTCF_peak_9168	chr14:23546230-23546248	69.4	+
chr14:23588683-23590993	chr14:23545306-23547080	chr14:23586320-23591320	CEBPE	NM_001805	-	chr14:23545774-23546667	CTCF_peak_9168	chr14:23546230-23546248	69.4	+
chr14:23588683-23590993	chr14:23655582-23657290	chr14:23586320-23591320	CEBPE	NM_001805	-	chr14:23655933-23656756	CTCF_peak_9171	chr14:23656452-23656470	56.1	-
chr14:23588683-23590993	chr14:23655582-23657290	chr14:23586320-23591320	CEBPE	NM_001805	-	chr14:23655933-23656756	CTCF_peak_9171	chr14:23656452-23656470	56.1	-
chr14:23588683-23590993	chr14:23655582-23657290	chr14:23586320-23591320	CEBPE	NM_001805	-	chr14:23655933-23656756	CTCF_peak_9171	chr14:23656452-23656470	56.1	-
chr14:23588683-23590993	chr14:23655582-23657290	chr14:23586320-23591320	CEBPE	NM_001805	-	chr14:23655933-23656756	CTCF_peak_9171	chr14:23656452-23656470	56.1	-
chr14:23588683-23590993	chr14:23763975-23764973	chr14:23586320-23591320	CEBPE	NM_001805	-	chr14:23763984-23764834	CTCF_peak_9173	chr14:23764379-23764397	64.9	-
chr14:23588683-23590993	chr14:23763975-23764973	chr14:23586320-23591320	CEBPE	NM_001805	-	chr14:23763984-23764834	CTCF_peak_9173	chr14:23764379-23764397	64.9	-
chr14:23588683-23590993	chr14:23763975-23764973	chr14:23586320-23591320	CEBPE	NM_001805	-	chr14:23763984-23764834	CTCF_peak_9173	chr14:23764379-23764397	64.9	-
chr14:23588683-23590993	chr14:23763975-23764973	chr14:23586320-23591320	CEBPE	NM_001805	-	chr14:23763984-23764834	CTCF_peak_9173	chr14:23764379-23764397	64.9	-
chr14:23588683-23590993	chr14:23848611-23850028	chr14:23586320-23591320	CEBPE	NM_001805	-	chr14:23848909-23849749	CTCF_peak_9177	chr14:23849322-23849340	58.7	-
chr14:23588683-23590993	chr14:23848611-23850028	chr14:23586320-23591320	CEBPE	NM_001805	-	chr14:23848909-23849749	CTCF_peak_9177	chr14:23849322-23849340	58.7	-
chr14:23588683-23590993	chr14:23848611-23850028	chr14:23586320-23591320	CEBPE	NM_001805	-	chr14:23848909-23849749	CTCF_peak_9177	chr14:23849322-23849340	58.7	-
chr14:23588683-23590993	chr14:23848611-23850028	chr14:23586320-23591320	CEBPE	NM_001805	-	chr14:23848909-23849749	CTCF_peak_9177	chr14:23849322-23849340	58.7	-
chr14:24629703-24631218	chr14:24482679-24484285	chr14:24627922-24632922	IRF9	NM_006084	+	chr14:24482946-24483699	CTCF_peak_9195	chr14:24483328-24483346	64.8	+
chr14:24629703-24631218	chr14:24482679-24484285	chr14:24627922-24632922	IRF9	NM_006084	+	chr14:24482946-24483699	CTCF_peak_9195	chr14:24483328-24483346	64.8	+
chr14:24629703-24631218	chr14:24526991-24528362	chr14:24627922-24632922	IRF9	NM_006084	+	chr14:24527240-24528122	CTCF_peak_9198	chr14:24527660-24527678	67.8	+
chr14:24629703-24631218	chr14:24526991-24528362	chr14:24627922-24632922	IRF9	NM_006084	+	chr14:24527240-24528122	CTCF_peak_9198	chr14:24527660-24527678	67.8	+
chr14:31343143-31344124	chr14:31550677-31552005	chr14:31341241-31346241	COCH	NM_001135058	+	chr14:31550981-31551745	CTCF_peak_9260	chr14:31551383-31551401	75.7	-
chr14:55737311-55738635	chr14:55820746-55822177	chr14:55735521-55740521	FBXO34	NM_017943	+	chr14:55821162-55821990	CTCF_peak_9459	chr14:55821514-55821532	54.1	-
chr14:55737311-55738635	chr14:55820746-55822177	chr14:55735521-55740521	FBXO34	NM_017943	+	chr14:55821162-55821990	CTCF_peak_9459	chr14:55821514-55821532	54.1	-
chr14:55737311-55738635	chr14:55820746-55822177	chr14:55736372-55741372	FBXO34	NM_152231	+	chr14:55821162-55821990	CTCF_peak_9459	chr14:55821514-55821532	54.1	-
chr14:55737311-55738635	chr14:55820746-55822177	chr14:55736372-55741372	FBXO34	NM_152231	+	chr14:55821162-55821990	CTCF_peak_9459	chr14:55821514-55821532	54.1	-
chr14:55737311-55738635	chr14:55896552-55897660	chr14:55735521-55740521	FBXO34	NM_017943	+	chr14:55896738-55897372	CTCF_peak_9461	chr14:55897042-55897060	52.5	-
chr14:55737311-55738635	chr14:55896552-55897660	chr14:55735521-55740521	FBXO34	NM_017943	+	chr14:55896738-55897372	CTCF_peak_9461	chr14:55897042-55897060	52.5	-
chr14:55737311-55738635	chr14:55896552-55897660	chr14:55736372-55741372	FBXO34	NM_152231	+	chr14:55896738-55897372	CTCF_peak_9461	chr14:55897042-55897060	52.5	-
chr14:55737311-55738635	chr14:55896552-55897660	chr14:55736372-55741372	FBXO34	NM_152231	+	chr14:55896738-55897372	CTCF_peak_9461	chr14:55897042-55897060	52.5	-
chr14:65878069-65880216	chr14:65630272-65631997	chr14:65876948-65881948	FUT8	NR_038170	+	chr14:65630596-65631364	CTCF_peak_9567	chr14:65631012-65631030	59.9	+
chr14:65878069-65880216	chr14:65630272-65631997	chr14:65876948-65881948	FUT8	NR_038170	+	chr14:65630596-65631364	CTCF_peak_9567	chr14:65631012-65631030	59.9	+
chr14:65878069-65880216	chr14:65880454-65882713	chr14:65876948-65881948	FUT8	NR_038170	+	chr14:65881688-65882240	CTCF_peak_9570	chr14:65881890-65881908	50	+
chr14:65878069-65880216	chr14:65880454-65882713	chr14:65876948-65881948	FUT8	NR_038170	+	chr14:65881688-65882240	CTCF_peak_9570	chr14:65881890-65881908	50	+
chr14:71373043-71374983	chr14:71421959-71423459	chr14:71371622-71376622	PCNX1	NM_001308160	+	chr14:71422333-71423125	CTCF_peak_9650	chr14:71422778-71422796	55.2	-
chr14:71373043-71374983	chr14:71421959-71423459	chr14:71371622-71376622	PCNX1	NM_001308160	+	chr14:71422333-71423125	CTCF_peak_9650	chr14:71422778-71422796	55.2	-
chr14:71373043-71374983	chr14:71438297-71439962	chr14:71371622-71376622	PCNX1	NM_001308160	+	chr14:71438832-71439801	CTCF_peak_9651	chr14:71439273-71439291	89	-
chr14:71373043-71374983	chr14:71438297-71439962	chr14:71371622-71376622	PCNX1	NM_001308160	+	chr14:71438832-71439801	CTCF_peak_9651	chr14:71439273-71439291	89	-
chr14:74224529-74225919	chr14:74194828-74196507	chr14:74224501-74229501	ELMSAN1	NM_194278	-	chr14:74195212-74196076	CTCF_peak_9681	chr14:74195610-74195628	72	+
chr14:98443736-98445666	chr14:98569586-98570937	chr14:98441961-98446961	LINC01550	NR_015430	-	chr14:98569868-98570659	CTCF_peak_9968	chr14:98570254-98570272	50.8	-
chr14:99738105-99739313	chr14:99740694-99741648	chr14:99735550-99740550	BCL11B	NM_001282237	-	chr14:99740497-99741639	CTCF_peak_9974	chr14:99740978-99740996	49	-
chr14:102782671-102784949	chr14:102779910-102781541	chr14:102783135-102788135	ZNF839	NM_001267828	+	chr14:102780247-102781338	CTCF_peak_10032	chr14:102780698-102780716	60.5	-
chr14:102782671-102784949	chr14:102779910-102781541	chr14:102783135-102788135	ZNF839	NM_001267828	+	chr14:102780247-102781338	CTCF_peak_10032	chr14:102780698-102780716	60.5	-
chr14:102782671-102784949	chr14:102982552-102984104	chr14:102783135-102788135	ZNF839	NM_001267828	+	chr14:102982821-102984063	CTCF_peak_10035	chr14:102983329-102983347	81	-
chr14:102782671-102784949	chr14:102982552-102984104	chr14:102783135-102788135	ZNF839	NM_001267828	+	chr14:102982821-102984063	CTCF_peak_10035	chr14:102983329-102983347	81	-
chr14:104387262-104388578	chr14:104466778-104468215	chr14:104385403-104390403	C14orf2	NM_001127393	-	chr14:104467138-104467982	CTCF_peak_10072	chr14:104467544-104467562	47.2	-
chr15:31506651-31508875	chr15:31489339-31490568	chr15:31505724-31510724	LOC102725022	NR_135834	+	chr15:31489444-31490312	CTCF_peak_10311	chr15:31489827-31489845	47.3	-
chr15:31506651-31508875	chr15:31489339-31490568	chr15:31505724-31510724	LOC102725022	NR_135834	+	chr15:31489444-31490312	CTCF_peak_10311	chr15:31489827-31489845	47.3	-
chr15:31506651-31508875	chr15:31779645-31783465	chr15:31505724-31510724	LOC102725022	NR_135834	+	chr15:31780490-31781435	CTCF_peak_10316	chr15:31780960-31780978	46.2	-
chr15:31506651-31508875	chr15:31779645-31783465	chr15:31505724-31510724	LOC102725022	NR_135834	+	chr15:31781903-31782870	CTCF_peak_10317	chr15:31782419-31782437	61.7	-
chr15:31506651-31508875	chr15:31779645-31783465	chr15:31505724-31510724	LOC102725022	NR_135834	+	chr15:31780490-31781435	CTCF_peak_10316	chr15:31780960-31780978	46.2	-
chr15:31506651-31508875	chr15:31779645-31783465	chr15:31505724-31510724	LOC102725022	NR_135834	+	chr15:31781903-31782870	CTCF_peak_10317	chr15:31782419-31782437	61.7	-
chr15:41849361-41850829	chr15:42102508-42104559	chr15:41849670-41854670	TYRO3	NM_001330264	+	chr15:42103264-42104192	CTCF_peak_10452	chr15:42103780-42103798	55.4	-
chr15:75073449-75074680	chr15:75091590-75093442	chr15:75071925-75076925	CSK	NM_001127190	+	chr15:75092206-75093235	CTCF_peak_10931	chr15:75092668-75092686	91	-
chr15:75135047-75136231	chr15:75060220-75064522	chr15:75133052-75138052	ULK3	NM_001099436	-	chr15:75060549-75061767	CTCF_peak_10926	chr15:75061363-75061381	65.9	-
chr15:75135047-75136231	chr15:75060220-75064522	chr15:75133052-75138052	ULK3	NM_001099436	-	chr15:75063115-75064007	CTCF_peak_10927	chr15:75063576-75063594	84.5	+
chr15:75493877-75495981	chr15:75321019-75322869	chr15:75491721-75496721	C15orf39	NM_015492	+	chr15:75321322-75322312	CTCF_peak_10938	chr15:75321793-75321811	85.4	+
chr15:75493877-75495981	chr15:75321019-75322869	chr15:75491721-75496721	C15orf39	NM_015492	+	chr15:75321322-75322312	CTCF_peak_10938	chr15:75321793-75321811	85.4	+
chr15:75493877-75495981	chr15:75321019-75322869	chr15:75491721-75496721	C15orf39	NM_015492	+	chr15:75321322-75322312	CTCF_peak_10938	chr15:75321793-75321811	85.4	+
chr15:75493877-75495981	chr15:75334736-75336095	chr15:75491721-75496721	C15orf39	NM_015492	+	chr15:75334961-75335791	CTCF_peak_10939	chr15:75335339-75335357	67.3	+
chr15:75493877-75495981	chr15:75334736-75336095	chr15:75491721-75496721	C15orf39	NM_015492	+	chr15:75334961-75335791	CTCF_peak_10939	chr15:75335339-75335357	67.3	+
chr15:75493877-75495981	chr15:75334736-75336095	chr15:75491721-75496721	C15orf39	NM_015492	+	chr15:75334961-75335791	CTCF_peak_10939	chr15:75335339-75335357	67.3	+
chr15:75493877-75495981	chr15:75496157-75498037	chr15:75491721-75496721	C15orf39	NM_015492	+	chr15:75497116-75497688	CTCF_peak_10941	chr15:75497289-75497307	56	-
chr15:75493877-75495981	chr15:75496157-75498037	chr15:75491721-75496721	C15orf39	NM_015492	+	chr15:75497116-75497688	CTCF_peak_10941	chr15:75497289-75497307	56	-
chr15:75493877-75495981	chr15:75496157-75498037	chr15:75491721-75496721	C15orf39	NM_015492	+	chr15:75497116-75497688	CTCF_peak_10941	chr15:75497289-75497307	56	-
chr15:75659347-75661218	chr15:75975622-75976868	chr15:75658468-75663468	MAN2C1	NM_001256494	-	chr15:75975686-75976775	CTCF_peak_10953	chr15:75976237-75976255	72.9	-
chr15:75932253-75934064	chr15:75800623-75802129	chr15:75930164-75935164	IMP3	NM_018285	-	chr15:75801046-75801765	CTCF_peak_10948	chr15:75801458-75801476	48.7	+
chr15:80188441-80189528	chr15:80285290-80286667	chr15:80186839-80191839	MTHFS	NR_037654	-	chr15:80285635-80286387	CTCF_peak_11051	chr15:80285907-80285925	53	-
chr15:80188441-80189528	chr15:80285290-80286667	chr15:80186891-80191891	MTHFS	NM_006441	-	chr15:80285635-80286387	CTCF_peak_11051	chr15:80285907-80285925	53	-
chr15:80188441-80189528	chr15:80285290-80286667	chr15:80187127-80192127	MTHFS	NM_001199758	-	chr15:80285635-80286387	CTCF_peak_11051	chr15:80285907-80285925	53	-
chr15:85196958-85198775	chr15:85291493-85293478	chr15:85194977-85199977	WDR73	NR_130944	-	chr15:85291421-85293232	CTCF_peak_11122	chr15:85291898-85291916	52.1	-
chr15:85201001-85202179	chr15:85291493-85293478	chr15:85199302-85204302	NMB	NM_021077	-	chr15:85291421-85293232	CTCF_peak_11122	chr15:85291898-85291916	52.1	-
chr15:91474516-91476307	chr15:91428616-91430149	chr15:91473299-91478299	HDDC3	NM_001286451	-	chr15:91428913-91430007	CTCF_peak_11225	chr15:91429413-91429431	71.7	-
chr15:91474516-91476307	chr15:91428616-91430149	chr15:91473299-91478299	HDDC3	NM_001286451	-	chr15:91428913-91430007	CTCF_peak_11225	chr15:91429413-91429431	71.7	-
chr15:91474516-91476307	chr15:91428616-91430149	chr15:91475350-91480350	UNC45A	NM_001323619	+	chr15:91428913-91430007	CTCF_peak_11225	chr15:91429413-91429431	71.7	-
chr15:91474516-91476307	chr15:91428616-91430149	chr15:91475350-91480350	UNC45A	NM_001323619	+	chr15:91428913-91430007	CTCF_peak_11225	chr15:91429413-91429431	71.7	-
chr15:91474516-91476307	chr15:91428616-91430149	chr15:91475616-91480616	UNC45A	NM_001323620	+	chr15:91428913-91430007	CTCF_peak_11225	chr15:91429413-91429431	71.7	-
chr15:91474516-91476307	chr15:91428616-91430149	chr15:91475616-91480616	UNC45A	NM_001323620	+	chr15:91428913-91430007	CTCF_peak_11225	chr15:91429413-91429431	71.7	-
chr15:91474516-91476307	chr15:91477019-91478810	chr15:91473299-91478299	HDDC3	NM_001286451	-	chr15:91477043-91478365	CTCF_peak_11230	chr15:91477676-91477694	68.3	-
chr15:91474516-91476307	chr15:91477019-91478810	chr15:91473299-91478299	HDDC3	NM_001286451	-	chr15:91477043-91478365	CTCF_peak_11230	chr15:91477676-91477694	68.3	-
chr15:91474516-91476307	chr15:91477019-91478810	chr15:91475350-91480350	UNC45A	NM_001323619	+	chr15:91477043-91478365	CTCF_peak_11230	chr15:91477676-91477694	68.3	-
chr15:91474516-91476307	chr15:91477019-91478810	chr15:91475350-91480350	UNC45A	NM_001323619	+	chr15:91477043-91478365	CTCF_peak_11230	chr15:91477676-91477694	68.3	-
chr15:91474516-91476307	chr15:91477019-91478810	chr15:91475616-91480616	UNC45A	NM_001323620	+	chr15:91477043-91478365	CTCF_peak_11230	chr15:91477676-91477694	68.3	-
chr15:91474516-91476307	chr15:91477019-91478810	chr15:91475616-91480616	UNC45A	NM_001323620	+	chr15:91477043-91478365	CTCF_peak_11230	chr15:91477676-91477694	68.3	-
chr16:11348770-11352041	chr16:11064725-11066434	chr16:11347539-11352539	SOCS1	NM_003745	-	chr16:11065038-11065959	CTCF_peak_11588	chr16:11065498-11065516	63	+
chr16:11348770-11352041	chr16:11064725-11066434	chr16:11347539-11352539	SOCS1	NM_003745	-	chr16:11065038-11065959	CTCF_peak_11588	chr16:11065498-11065516	63	+
chr16:11348770-11352041	chr16:11064725-11066434	chr16:11347539-11352539	SOCS1	NM_003745	-	chr16:11065038-11065959	CTCF_peak_11588	chr16:11065498-11065516	63	+
chr16:11348770-11352041	chr16:11082052-11082942	chr16:11347539-11352539	SOCS1	NM_003745	-	chr16:11082126-11082945	CTCF_peak_11590	chr16:11082525-11082543	40.6	+
chr16:11348770-11352041	chr16:11082052-11082942	chr16:11347539-11352539	SOCS1	NM_003745	-	chr16:11082126-11082945	CTCF_peak_11590	chr16:11082525-11082543	40.6	+
chr16:11348770-11352041	chr16:11082052-11082942	chr16:11347539-11352539	SOCS1	NM_003745	-	chr16:11082126-11082945	CTCF_peak_11590	chr16:11082525-11082543	40.6	+
chr16:11348770-11352041	chr16:11465215-11466402	chr16:11347539-11352539	SOCS1	NM_003745	-	chr16:11465492-11466330	CTCF_peak_11595	chr16:11465779-11465797	49.3	-
chr16:11348770-11352041	chr16:11465215-11466402	chr16:11347539-11352539	SOCS1	NM_003745	-	chr16:11465492-11466330	CTCF_peak_11595	chr16:11465779-11465797	49.3	-
chr16:11348770-11352041	chr16:11465215-11466402	chr16:11347539-11352539	SOCS1	NM_003745	-	chr16:11465492-11466330	CTCF_peak_11595	chr16:11465779-11465797	49.3	-
chr16:19895653-19898586	chr16:19570256-19571276	chr16:19893733-19898733	GPRC5B	NM_016235	-	chr16:19570386-19571221	CTCF_peak_11699	chr16:19570841-19570859	60.2	+
chr16:19895653-19898586	chr16:19570256-19571276	chr16:19893733-19898733	GPRC5B	NM_016235	-	chr16:19570386-19571221	CTCF_peak_11699	chr16:19570841-19570859	60.2	+
chr16:19895653-19898586	chr16:19612211-19613606	chr16:19893733-19898733	GPRC5B	NM_016235	-	chr16:19612415-19613185	CTCF_peak_11701	chr16:19612845-19612863	64.3	+
chr16:19895653-19898586	chr16:19612211-19613606	chr16:19893733-19898733	GPRC5B	NM_016235	-	chr16:19612415-19613185	CTCF_peak_11701	chr16:19612845-19612863	64.3	+
chr16:22307612-22310264	chr16:22206580-22208141	chr16:22306196-22311196	POLR3E	NM_001258033	+	chr16:22206851-22207950	CTCF_peak_11746	chr16:22207392-22207410	40.7	+
chr16:22307612-22310264	chr16:22206580-22208141	chr16:22306196-22311196	POLR3E	NM_001258033	+	chr16:22206851-22207950	CTCF_peak_11746	chr16:22207392-22207410	40.7	+
chr16:22307612-22310264	chr16:22216712-22218144	chr16:22306196-22311196	POLR3E	NM_001258033	+	chr16:22217099-22218153	CTCF_peak_11747	chr16:22217522-22217540	71	+
chr16:22307612-22310264	chr16:22216712-22218144	chr16:22306196-22311196	POLR3E	NM_001258033	+	chr16:22217099-22218153	CTCF_peak_11747	chr16:22217522-22217540	71	+
chr16:28857249-28858360	chr16:28955771-28957867	chr16:28855229-28860229	TUFM	NM_003321	-	chr16:28956597-28957678	CTCF_peak_11836	chr16:28957041-28957059	71.8	-
chr16:28857249-28858360	chr16:28955771-28957867	chr16:28855421-28860421	SH2B1	NM_001308293	+	chr16:28956597-28957678	CTCF_peak_11836	chr16:28957041-28957059	71.8	-
chr16:29826866-29828411	chr16:29711319-29712832	chr16:29825028-29830028	PAGR1	NM_024516	+	chr16:29711534-29712406	CTCF_peak_11848	chr16:29711972-29711990	95	+
chr16:29826866-29828411	chr16:29711319-29712832	chr16:29825028-29830028	PAGR1	NM_024516	+	chr16:29711534-29712406	CTCF_peak_11848	chr16:29711972-29711990	95	+
chr16:29826866-29828411	chr16:29711319-29712832	chr16:29825028-29830028	PAGR1	NM_024516	+	chr16:29711534-29712406	CTCF_peak_11848	chr16:29711972-29711990	95	+
chr16:29826866-29828411	chr16:29859466-29860743	chr16:29825028-29830028	PAGR1	NM_024516	+	chr16:29859627-29860443	CTCF_peak_11855	chr16:29860006-29860024	69.1	-
chr16:29826866-29828411	chr16:29859466-29860743	chr16:29825028-29830028	PAGR1	NM_024516	+	chr16:29859627-29860443	CTCF_peak_11855	chr16:29860006-29860024	69.1	-
chr16:29826866-29828411	chr16:29859466-29860743	chr16:29825028-29830028	PAGR1	NM_024516	+	chr16:29859627-29860443	CTCF_peak_11855	chr16:29860006-29860024	69.1	-
chr16:29826866-29828411	chr16:30015946-30017573	chr16:29825028-29830028	PAGR1	NM_024516	+	chr16:30016459-30017422	CTCF_peak_11860	chr16:30016999-30017017	56.2	-
chr16:29826866-29828411	chr16:30015946-30017573	chr16:29825028-29830028	PAGR1	NM_024516	+	chr16:30016459-30017422	CTCF_peak_11860	chr16:30016999-30017017	56.2	-
chr16:29826866-29828411	chr16:30015946-30017573	chr16:29825028-29830028	PAGR1	NM_024516	+	chr16:30016459-30017422	CTCF_peak_11860	chr16:30016999-30017017	56.2	-
chr16:30196363-30199428	chr16:30123165-30124998	chr16:30197505-30202505	LOC606724	NR_002454_2	+	chr16:30123266-30124822	CTCF_peak_11868	chr16:30124226-30124244	75.4	+
chr16:30440376-30442667	chr16:30608881-30610296	chr16:30438621-30443621	DCTPP1	NR_134471	-	chr16:30609386-30610093	CTCF_peak_11878	chr16:30609651-30609669	52	-
chr16:30440376-30442667	chr16:30608881-30610296	chr16:30438873-30443873	DCTPP1	NM_024096	-	chr16:30609386-30610093	CTCF_peak_11878	chr16:30609651-30609669	52	-
chr16:30932360-30934278	chr16:30855569-30857075	chr16:30931876-30936876	FBXL19	NM_001282351	+	chr16:30855767-30856603	CTCF_peak_11888	chr16:30856190-30856208	65.1	+
chr16:30932360-30934278	chr16:30855569-30857075	chr16:30932090-30937090	FBXL19:AS1	NR_024348	-	chr16:30855767-30856603	CTCF_peak_11888	chr16:30856190-30856208	65.1	+
chr16:30932360-30934278	chr16:30855569-30857075	chr16:30933396-30938396	FBXL19	NM_001099784	+	chr16:30855767-30856603	CTCF_peak_11888	chr16:30856190-30856208	65.1	+
chr16:47175168-47178248	chr16:47070772-47072668	chr16:47175436-47180436	NETO2	NM_001201477	-	chr16:47070974-47072444	CTCF_peak_11962	chr16:47071848-47071866	62.7	+
chr16:50058197-50060045	chr16:50243699-50245414	chr16:50056617-50061617	CNEP1R1	NM_001281789	+	chr16:50244143-50244991	CTCF_peak_12003	chr16:50244620-50244638	53.7	-
chr16:66585016-66586986	chr16:66517003-66519523	chr16:66581228-66586228	TK2	NM_001272050	-	chr16:66517215-66518374	CTCF_peak_12148	chr16:66517801-66517819	61	-
chr16:66585016-66586986	chr16:66517003-66519523	chr16:66581694-66586694	TK2	NM_001172643	-	chr16:66517215-66518374	CTCF_peak_12148	chr16:66517801-66517819	61	-
chr16:66637457-66639482	chr16:66517003-66519523	chr16:66635435-66640435	CMTM3	NR_037613	+	chr16:66517215-66518374	CTCF_peak_12148	chr16:66517801-66517819	61	-
chr16:66637457-66639482	chr16:66517003-66519523	chr16:66635728-66640728	CMTM3	NM_144601	+	chr16:66517215-66518374	CTCF_peak_12148	chr16:66517801-66517819	61	-
chr16:66637457-66639482	chr16:66517003-66519523	chr16:66636067-66641067	CMTM3	NM_181553	+	chr16:66517215-66518374	CTCF_peak_12148	chr16:66517801-66517819	61	-
chr16:66637457-66639482	chr16:66517003-66519523	chr16:66636134-66641134	CMTM3	NR_037619	+	chr16:66517215-66518374	CTCF_peak_12148	chr16:66517801-66517819	61	-
chr16:67678098-67679734	chr16:67554550-67556123	chr16:67676530-67681530	CARMIL2	NM_001013838	+	chr16:67554703-67556017	CTCF_peak_12197	chr16:67555569-67555587	72	-
chr16:67678098-67679734	chr16:67554550-67556123	chr16:67676530-67681530	CARMIL2	NM_001013838	+	chr16:67554703-67556017	CTCF_peak_12197	chr16:67555569-67555587	72	-
chr16:67678098-67679734	chr16:67701224-67703184	chr16:67676530-67681530	CARMIL2	NM_001013838	+	chr16:67701515-67702992	CTCF_peak_12205	chr16:67702570-67702588	51	-
chr16:67678098-67679734	chr16:67701224-67703184	chr16:67676530-67681530	CARMIL2	NM_001013838	+	chr16:67701515-67702992	CTCF_peak_12205	chr16:67702570-67702588	51	-
chr16:83987382-83988454	chr16:83989790-83991352	chr16:83984327-83989327	OSGIN1	NM_182981	+	chr16:83989981-83990934	CTCF_peak_12434	chr16:83990528-83990546	81	+
chr16:85643083-85645704	chr16:85426648-85428294	chr16:85642529-85647529	GSE1	NM_001134473	+	chr16:85427016-85428013	CTCF_peak_12475	chr16:85427471-85427489	71	+
chr16:85643083-85645704	chr16:85426648-85428294	chr16:85642529-85647529	GSE1	NM_001134473	+	chr16:85427016-85428013	CTCF_peak_12475	chr16:85427471-85427489	71	+
chr16:85643083-85645704	chr16:85426648-85428294	chr16:85642529-85647529	GSE1	NM_001134473	+	chr16:85427016-85428013	CTCF_peak_12475	chr16:85427471-85427489	71	+
chr16:85643083-85645704	chr16:85426648-85428294	chr16:85644342-85649342	GSE1	NM_001278184	+	chr16:85427016-85428013	CTCF_peak_12475	chr16:85427471-85427489	71	+
chr16:85643083-85645704	chr16:85426648-85428294	chr16:85644342-85649342	GSE1	NM_001278184	+	chr16:85427016-85428013	CTCF_peak_12475	chr16:85427471-85427489	71	+
chr16:85643083-85645704	chr16:85426648-85428294	chr16:85644342-85649342	GSE1	NM_001278184	+	chr16:85427016-85428013	CTCF_peak_12475	chr16:85427471-85427489	71	+
chr16:85643083-85645704	chr16:85453561-85455290	chr16:85642529-85647529	GSE1	NM_001134473	+	chr16:85453877-85455131	CTCF_peak_12478	chr16:85454535-85454553	65.6	+
chr16:85643083-85645704	chr16:85453561-85455290	chr16:85642529-85647529	GSE1	NM_001134473	+	chr16:85453877-85455131	CTCF_peak_12478	chr16:85454535-85454553	65.6	+
chr16:85643083-85645704	chr16:85453561-85455290	chr16:85642529-85647529	GSE1	NM_001134473	+	chr16:85453877-85455131	CTCF_peak_12478	chr16:85454535-85454553	65.6	+
chr16:85643083-85645704	chr16:85453561-85455290	chr16:85644342-85649342	GSE1	NM_001278184	+	chr16:85453877-85455131	CTCF_peak_12478	chr16:85454535-85454553	65.6	+
chr16:85643083-85645704	chr16:85453561-85455290	chr16:85644342-85649342	GSE1	NM_001278184	+	chr16:85453877-85455131	CTCF_peak_12478	chr16:85454535-85454553	65.6	+
chr16:85643083-85645704	chr16:85453561-85455290	chr16:85644342-85649342	GSE1	NM_001278184	+	chr16:85453877-85455131	CTCF_peak_12478	chr16:85454535-85454553	65.6	+
chr16:85643083-85645704	chr16:85474046-85475997	chr16:85642529-85647529	GSE1	NM_001134473	+	chr16:85474416-85475057	CTCF_peak_12480	chr16:85474905-85474923	53.4	+
chr16:85643083-85645704	chr16:85474046-85475997	chr16:85642529-85647529	GSE1	NM_001134473	+	chr16:85474416-85475057	CTCF_peak_12480	chr16:85474905-85474923	53.4	+
chr16:85643083-85645704	chr16:85474046-85475997	chr16:85642529-85647529	GSE1	NM_001134473	+	chr16:85474416-85475057	CTCF_peak_12480	chr16:85474905-85474923	53.4	+
chr16:85643083-85645704	chr16:85474046-85475997	chr16:85644342-85649342	GSE1	NM_001278184	+	chr16:85474416-85475057	CTCF_peak_12480	chr16:85474905-85474923	53.4	+
chr16:85643083-85645704	chr16:85474046-85475997	chr16:85644342-85649342	GSE1	NM_001278184	+	chr16:85474416-85475057	CTCF_peak_12480	chr16:85474905-85474923	53.4	+
chr16:85643083-85645704	chr16:85474046-85475997	chr16:85644342-85649342	GSE1	NM_001278184	+	chr16:85474416-85475057	CTCF_peak_12480	chr16:85474905-85474923	53.4	+
chr16:85648893-85650569	chr16:85449578-85450797	chr16:85644342-85649342	GSE1	NM_001278184	+	chr16:85449664-85450657	CTCF_peak_12477	chr16:85450144-85450162	59.3	+
chr16:85648893-85650569	chr16:85449578-85450797	chr16:85644342-85649342	GSE1	NM_001278184	+	chr16:85449664-85450657	CTCF_peak_12477	chr16:85450144-85450162	59.3	+
chr16:85648893-85650569	chr16:85474046-85475997	chr16:85644342-85649342	GSE1	NM_001278184	+	chr16:85474416-85475057	CTCF_peak_12480	chr16:85474905-85474923	53.4	+
chr16:85648893-85650569	chr16:85474046-85475997	chr16:85644342-85649342	GSE1	NM_001278184	+	chr16:85474416-85475057	CTCF_peak_12480	chr16:85474905-85474923	53.4	+
chr16:87810781-87813451	chr16:87882819-87884551	chr16:87810254-87815254	LOC102724467	NR_120309	-	chr16:87883040-87884299	CTCF_peak_12529	chr16:87883749-87883767	91.2	+
chr16:87904290-87906660	chr16:87882819-87884551	chr16:87900605-87905605	SLC7A5	NM_003486	-	chr16:87883040-87884299	CTCF_peak_12529	chr16:87883749-87883767	91.2	+
chr16:89006932-89010630	chr16:89232989-89234993	chr16:89005108-89010108	CBFA2T3	NM_175931	-	chr16:89233528-89235027	CTCF_peak_12571	chr16:89233890-89233908	57.4	+
chr16:89282317-89284529	chr16:89232989-89234993	chr16:89281611-89286611	ZNF778	NM_001201407	+	chr16:89233528-89235027	CTCF_peak_12571	chr16:89233890-89233908	57.4	+
chr17:263486-264421	chr17:260258-263305	chr17:261314-266314	LOC105371430	NR_136407	-	chr17:261821-262640	CTCF_peak_12597	chr17:262199-262217	64.8	+
chr17:899261-900687	chr17:901798-903286	chr17:897633-902633	TIMM22	NM_013337	+	chr17:901972-902883	CTCF_peak_12605	chr17:902528-902546	64.4	-
chr17:899261-900687	chr17:901798-903286	chr17:897633-902633	TIMM22	NM_013337	+	chr17:901972-902883	CTCF_peak_12605	chr17:902528-902546	64.4	-
chr17:899261-900687	chr17:958843-960183	chr17:897633-902633	TIMM22	NM_013337	+	chr17:959042-959916	CTCF_peak_12606	chr17:959463-959481	68.8	-
chr17:899261-900687	chr17:958843-960183	chr17:897633-902633	TIMM22	NM_013337	+	chr17:959042-959916	CTCF_peak_12606	chr17:959463-959481	68.8	-
chr17:1944613-1946708	chr17:1811577-1813024	chr17:1942777-1947777	OVCA2	NM_080822	+	chr17:1811674-1812534	CTCF_peak_12632	chr17:1812197-1812215	66.5	+
chr17:3626251-3627412	chr17:3585840-3587259	chr17:3624697-3629697	GSG2	NM_031965	+	chr17:3586008-3586877	CTCF_peak_12659	chr17:3586443-3586461	50.9	+
chr17:4634438-4635473	chr17:4636297-4637241	chr17:4632203-4637203	MED11	NM_001001683	+	chr17:4636495-4636947	CTCF_peak_12688	chr17:4636671-4636689	40.9	+
chr17:7080278-7081571	chr17:6948615-6950477	chr17:7080383-7085383	ASGR1	NM_001197216	-	chr17:6948918-6949755	CTCF_peak_12729	chr17:6949258-6949276	48.6	+
chr17:7080278-7081571	chr17:6948615-6950477	chr17:7080383-7085383	ASGR1	NM_001197216	-	chr17:6948918-6949755	CTCF_peak_12729	chr17:6949258-6949276	48.6	+
chr17:7080278-7081571	chr17:6954906-6956346	chr17:7080383-7085383	ASGR1	NM_001197216	-	chr17:6955266-6955957	CTCF_peak_12730	chr17:6955543-6955561	53.6	+
chr17:7080278-7081571	chr17:6954906-6956346	chr17:7080383-7085383	ASGR1	NM_001197216	-	chr17:6955266-6955957	CTCF_peak_12730	chr17:6955543-6955561	53.6	+
chr17:7463257-7465217	chr17:7183246-7185340	chr17:7462809-7467809	SENP3:EIF4A1	NR_037926	+	chr17:7183516-7184678	CTCF_peak_12737	chr17:7184037-7184055	65.3	+
chr17:7463257-7465217	chr17:7183246-7185340	chr17:7462809-7467809	SENP3:EIF4A1	NR_037926	+	chr17:7183516-7184678	CTCF_peak_12737	chr17:7184037-7184055	65.3	+
chr17:7463257-7465217	chr17:7417579-7418879	chr17:7462809-7467809	SENP3:EIF4A1	NR_037926	+	chr17:7417858-7418671	CTCF_peak_12746	chr17:7418255-7418273	50.7	+
chr17:7463257-7465217	chr17:7417579-7418879	chr17:7462809-7467809	SENP3:EIF4A1	NR_037926	+	chr17:7417858-7418671	CTCF_peak_12746	chr17:7418255-7418273	50.7	+
chr17:15159944-15161676	chr17:15163479-15164896	chr17:15161661-15166661	PMP22	NM_153322	-	chr17:15163696-15164775	CTCF_peak_12875	chr17:15164234-15164252	52.4	+
chr17:15901247-15903204	chr17:15731682-15732695	chr17:15900506-15905506	ZSWIM7	NM_001042697	-	chr17:15731667-15732836	CTCF_peak_12883	chr17:15732213-15732231	63.5	+
chr17:15901247-15903204	chr17:15731682-15732695	chr17:15900506-15905506	ZSWIM7	NM_001042697	-	chr17:15731667-15732836	CTCF_peak_12883	chr17:15732213-15732231	63.5	+
chr17:15901247-15903204	chr17:15847491-15849157	chr17:15900506-15905506	ZSWIM7	NM_001042697	-	chr17:15847755-15849005	CTCF_peak_12884	chr17:15848524-15848542	51.3	+
chr17:15901247-15903204	chr17:15847491-15849157	chr17:15900506-15905506	ZSWIM7	NM_001042697	-	chr17:15847755-15849005	CTCF_peak_12884	chr17:15848524-15848542	51.3	+
chr17:17585869-17586750	chr17:17583801-17585455	chr17:17582287-17587287	RAI1	NM_030665	+	chr17:17584066-17585393	CTCF_peak_12922	chr17:17584598-17584616	60.3	+
chr17:27229320-27230872	chr17:27090057-27091548	chr17:27227589-27232589	DHRS13	NM_144683	-	chr17:27090436-27091224	CTCF_peak_13057	chr17:27090907-27090925	60.4	+
chr17:27278448-27281396	chr17:27442534-27444992	chr17:27276008-27281008	PHF12	NM_001033561	-	chr17:27443842-27444972	CTCF_peak_13067	chr17:27444329-27444347	92.2	-
chr17:27278448-27281396	chr17:27442534-27444992	chr17:27276008-27281008	PHF12	NM_001033561	-	chr17:27442681-27443569	CTCF_peak_13066	chr17:27443086-27443104	59.4	+
chr17:27943684-27946962	chr17:27906829-27908147	chr17:27945941-27950941	CORO6	NM_032854	-	chr17:27907057-27907805	CTCF_peak_13080	chr17:27907500-27907518	99	+
chr17:27943684-27946962	chr17:27906829-27908147	chr17:27945941-27950941	CORO6	NM_032854	-	chr17:27907057-27907805	CTCF_peak_13080	chr17:27907500-27907518	99	+
chr17:27943684-27946962	chr17:28105575-28107109	chr17:27945941-27950941	CORO6	NM_032854	-	chr17:28106050-28106884	CTCF_peak_13087	chr17:28106440-28106458	61.3	-
chr17:27943684-27946962	chr17:28105575-28107109	chr17:27945941-27950941	CORO6	NM_032854	-	chr17:28106050-28106884	CTCF_peak_13087	chr17:28106440-28106458	61.3	-
chr17:28257702-28259346	chr17:28134066-28136084	chr17:28254558-28259558	SSH2	NM_033389	-	chr17:28134455-28135178	CTCF_peak_13088	chr17:28134958-28134976	62.8	+
chr17:28257702-28259346	chr17:28134066-28136084	chr17:28254746-28259746	SSH2	NM_001282129	-	chr17:28134455-28135178	CTCF_peak_13088	chr17:28134958-28134976	62.8	+
chr17:33445937-33447637	chr17:32889054-32890182	chr17:33444388-33449388	RAD51D	NM_001142571	-	chr17:32889173-32889997	CTCF_peak_13172	chr17:32889607-32889625	50.2	+
chr17:33445937-33447637	chr17:32889054-32890182	chr17:33444388-33449388	RAD51D	NM_001142571	-	chr17:32889173-32889997	CTCF_peak_13172	chr17:32889607-32889625	50.2	+
chr17:33445937-33447637	chr17:32889054-32890182	chr17:33446131-33451131	FNDC8	NM_017559	+	chr17:32889173-32889997	CTCF_peak_13172	chr17:32889607-32889625	50.2	+
chr17:33445937-33447637	chr17:32889054-32890182	chr17:33446131-33451131	FNDC8	NM_017559	+	chr17:32889173-32889997	CTCF_peak_13172	chr17:32889607-32889625	50.2	+
chr17:33445937-33447637	chr17:33324824-33326104	chr17:33444388-33449388	RAD51D	NM_001142571	-	chr17:33324916-33325728	CTCF_peak_13177	chr17:33325385-33325403	69.1	+
chr17:33445937-33447637	chr17:33324824-33326104	chr17:33444388-33449388	RAD51D	NM_001142571	-	chr17:33324916-33325728	CTCF_peak_13177	chr17:33325385-33325403	69.1	+
chr17:33445937-33447637	chr17:33324824-33326104	chr17:33446131-33451131	FNDC8	NM_017559	+	chr17:33324916-33325728	CTCF_peak_13177	chr17:33325385-33325403	69.1	+
chr17:33445937-33447637	chr17:33324824-33326104	chr17:33446131-33451131	FNDC8	NM_017559	+	chr17:33324916-33325728	CTCF_peak_13177	chr17:33325385-33325403	69.1	+
chr17:34135549-34136770	chr17:34090564-34092374	chr17:34133959-34138959	TAF15	NM_003487	+	chr17:34090764-34092238	CTCF_peak_13188	chr17:34091246-34091264	71.4	+
chr17:36832628-36834124	chr17:36890744-36892330	chr17:36828687-36833687	EPOP	NM_001130677	-	chr17:36890864-36892178	CTCF_peak_13250	chr17:36891516-36891534	77.9	-
chr17:37024943-37028410	chr17:37023335-37024660	chr17:37023612-37028612	LASP1	NM_001271608	+	chr17:37023512-37024378	CTCF_peak_13254	chr17:37023959-37023977	40.7	-
chr17:38572648-38574635	chr17:38571292-38572524	chr17:38571702-38576702	TOP2A	NM_001067	-	chr17:38571517-38572204	CTCF_peak_13305	chr17:38571770-38571788	57.7	-
chr17:40729373-40731108	chr17:40872662-40873800	chr17:40727234-40732234	PSMC3IP	NM_001256014	-	chr17:40872826-40873683	CTCF_peak_13368	chr17:40873208-40873226	60.9	+
chr17:40831251-40832577	chr17:40833077-40834014	chr17:40826548-40831548	PLEKHH3	NM_024927	-	chr17:40833001-40833833	CTCF_peak_13367	chr17:40833379-40833397	64.7	-
chr17:42295267-42296448	chr17:42287200-42288512	chr17:42295750-42300750	UBTF	NM_001076683	-	chr17:42287338-42288511	CTCF_peak_13414	chr17:42287874-42287892	57.9	+
chr17:43212184-43213577	chr17:43274500-43276076	chr17:43207400-43212400	PLCD3	NM_133373	-	chr17:43274724-43275933	CTCF_peak_13442	chr17:43275332-43275350	52.6	-
chr17:43212184-43213577	chr17:43274500-43276076	chr17:43207400-43212400	PLCD3	NM_133373	-	chr17:43274724-43275933	CTCF_peak_13442	chr17:43275332-43275350	52.6	-
chr17:43212184-43213577	chr17:43274500-43276076	chr17:43210514-43215514	ACBD4	NM_001135705	+	chr17:43274724-43275933	CTCF_peak_13442	chr17:43275332-43275350	52.6	-
chr17:43212184-43213577	chr17:43274500-43276076	chr17:43210514-43215514	ACBD4	NM_001135705	+	chr17:43274724-43275933	CTCF_peak_13442	chr17:43275332-43275350	52.6	-
chr17:43212184-43213577	chr17:43311703-43314013	chr17:43207400-43212400	PLCD3	NM_133373	-	chr17:43311922-43312657	CTCF_peak_13445	chr17:43312189-43312207	51.2	+
chr17:43212184-43213577	chr17:43311703-43314013	chr17:43207400-43212400	PLCD3	NM_133373	-	chr17:43312771-43313773	CTCF_peak_13446	chr17:43313208-43313226	73.1	-
chr17:43212184-43213577	chr17:43311703-43314013	chr17:43207400-43212400	PLCD3	NM_133373	-	chr17:43311922-43312657	CTCF_peak_13445	chr17:43312189-43312207	51.2	+
chr17:43212184-43213577	chr17:43311703-43314013	chr17:43207400-43212400	PLCD3	NM_133373	-	chr17:43312771-43313773	CTCF_peak_13446	chr17:43313208-43313226	73.1	-
chr17:43212184-43213577	chr17:43311703-43314013	chr17:43210514-43215514	ACBD4	NM_001135705	+	chr17:43311922-43312657	CTCF_peak_13445	chr17:43312189-43312207	51.2	+
chr17:43212184-43213577	chr17:43311703-43314013	chr17:43210514-43215514	ACBD4	NM_001135705	+	chr17:43312771-43313773	CTCF_peak_13446	chr17:43313208-43313226	73.1	-
chr17:43212184-43213577	chr17:43311703-43314013	chr17:43210514-43215514	ACBD4	NM_001135705	+	chr17:43311922-43312657	CTCF_peak_13445	chr17:43312189-43312207	51.2	+
chr17:43212184-43213577	chr17:43311703-43314013	chr17:43210514-43215514	ACBD4	NM_001135705	+	chr17:43312771-43313773	CTCF_peak_13446	chr17:43313208-43313226	73.1	-
chr17:43225483-43227274	chr17:43274500-43276076	chr17:43222184-43227184	HEXIM1	NM_006460	+	chr17:43274724-43275933	CTCF_peak_13442	chr17:43275332-43275350	52.6	-
chr17:43300624-43301743	chr17:43311703-43314013	chr17:43296792-43301792	FMNL1	NM_005892	+	chr17:43311922-43312657	CTCF_peak_13445	chr17:43312189-43312207	51.2	+
chr17:43300624-43301743	chr17:43311703-43314013	chr17:43296792-43301792	FMNL1	NM_005892	+	chr17:43312771-43313773	CTCF_peak_13446	chr17:43313208-43313226	73.1	-
chr17:45917928-45921313	chr17:45921831-45922944	chr17:45916199-45921199	SCRN2	NM_001145023	-	chr17:45921942-45922761	CTCF_peak_13513	chr17:45922500-45922518	35.3	+
chr17:45917928-45921313	chr17:45921831-45922944	chr17:45916199-45921199	SCRN2	NM_001145023	-	chr17:45921942-45922761	CTCF_peak_13513	chr17:45922500-45922518	35.3	+
chr17:45917928-45921313	chr17:45921831-45922944	chr17:45916199-45921199	SCRN2	NM_001145023	-	chr17:45921942-45922761	CTCF_peak_13513	chr17:45922500-45922518	35.3	+
chr17:45917928-45921313	chr17:45966789-45968371	chr17:45916199-45921199	SCRN2	NM_001145023	-	chr17:45967262-45968065	CTCF_peak_13515	chr17:45967471-45967489	86.8	-
chr17:45917928-45921313	chr17:45966789-45968371	chr17:45916199-45921199	SCRN2	NM_001145023	-	chr17:45967262-45968065	CTCF_peak_13515	chr17:45967471-45967489	86.8	-
chr17:45917928-45921313	chr17:45966789-45968371	chr17:45916199-45921199	SCRN2	NM_001145023	-	chr17:45967262-45968065	CTCF_peak_13515	chr17:45967471-45967489	86.8	-
chr17:45917928-45921313	chr17:46094795-46096466	chr17:45916199-45921199	SCRN2	NM_001145023	-	chr17:46095558-46096058	CTCF_peak_13521	chr17:46095888-46095906	56.2	-
chr17:45917928-45921313	chr17:46094795-46096466	chr17:45916199-45921199	SCRN2	NM_001145023	-	chr17:46095558-46096058	CTCF_peak_13521	chr17:46095888-46095906	56.2	-
chr17:45917928-45921313	chr17:46094795-46096466	chr17:45916199-45921199	SCRN2	NM_001145023	-	chr17:46095558-46096058	CTCF_peak_13521	chr17:46095888-46095906	56.2	-
chr17:47784218-47786812	chr17:47856548-47857857	chr17:47782813-47787813	SLC35B1	NM_001278784	-	chr17:47856907-47857616	CTCF_peak_13582	chr17:47857236-47857254	66.5	-
chr17:47784218-47786812	chr17:47856548-47857857	chr17:47782813-47787813	SLC35B1	NM_001278784	-	chr17:47856907-47857616	CTCF_peak_13582	chr17:47857236-47857254	66.5	-
chr17:47784218-47786812	chr17:47928488-47930024	chr17:47782813-47787813	SLC35B1	NM_001278784	-	chr17:47928746-47929841	CTCF_peak_13584	chr17:47929296-47929314	55.2	-
chr17:47784218-47786812	chr17:47928488-47930024	chr17:47782813-47787813	SLC35B1	NM_001278784	-	chr17:47928746-47929841	CTCF_peak_13584	chr17:47929296-47929314	55.2	-
chr17:48555574-48557167	chr17:48277003-48279140	chr17:48553661-48558661	RSAD1	NM_018346	+	chr17:48277472-48278770	CTCF_peak_13606	chr17:48278237-48278255	69.5	+
chr17:56403900-56411910	chr17:56494230-56496012	chr17:56403652-56408652	TSPOAP1	NM_001261835	-	chr17:56494784-56495536	CTCF_peak_13731	chr17:56495027-56495045	47.4	-
chr17:56403900-56411910	chr17:56494230-56496012	chr17:56404466-56409466	TSPOAP1:AS1	NR_038413	+	chr17:56494784-56495536	CTCF_peak_13731	chr17:56495027-56495045	47.4	-
chr17:62503106-62504373	chr17:62732670-62733886	chr17:62499574-62504574	DDX5	NM_001320597	-	chr17:62732764-62733552	CTCF_peak_13838	chr17:62733208-62733226	52.7	-
chr17:62503106-62504373	chr17:62732670-62733886	chr17:62500139-62505139	DDX5	NM_004396	-	chr17:62732764-62733552	CTCF_peak_13838	chr17:62733208-62733226	52.7	-
chr17:62503106-62504373	chr17:62732670-62733886	chr17:62500304-62505304	DDX5	NM_001320596	-	chr17:62732764-62733552	CTCF_peak_13838	chr17:62733208-62733226	52.7	-
chr17:62503106-62504373	chr17:62732670-62733886	chr17:62500354-62505354	CEP95	NM_001316990	+	chr17:62732764-62733552	CTCF_peak_13838	chr17:62733208-62733226	52.7	-
chr17:62503106-62504373	chr17:62732670-62733886	chr17:62500656-62505656	DDX5	NM_001320595	-	chr17:62732764-62733552	CTCF_peak_13838	chr17:62733208-62733226	52.7	-
chr17:63095919-63097602	chr17:63194225-63195751	chr17:63094430-63099430	LOC100507002	NR_110801	+	chr17:63194629-63195476	CTCF_peak_13848	chr17:63195055-63195073	80	-
chr17:72199126-72200301	chr17:71994240-71995610	chr17:72197295-72202295	RPL38	NM_000999	+	chr17:71994466-71995325	CTCF_peak_13962	chr17:71994933-71994951	55.3	-
chr17:72199126-72200301	chr17:71994240-71995610	chr17:72197295-72202295	RPL38	NM_000999	+	chr17:71994466-71995325	CTCF_peak_13962	chr17:71994933-71994951	55.3	-
chr17:72199126-72200301	chr17:72195341-72196543	chr17:72197295-72202295	RPL38	NM_000999	+	chr17:72195526-72196389	CTCF_peak_13967	chr17:72195927-72195945	55.9	-
chr17:72199126-72200301	chr17:72195341-72196543	chr17:72197295-72202295	RPL38	NM_000999	+	chr17:72195526-72196389	CTCF_peak_13967	chr17:72195927-72195945	55.9	-
chr17:72732378-72735237	chr17:72652894-72654455	chr17:72730199-72735199	RAB37	NM_001330471	+	chr17:72653390-72654145	CTCF_peak_13984	chr17:72653736-72653754	57.5	+
chr17:72732378-72735237	chr17:72652894-72654455	chr17:72730459-72735459	RAB37	NM_001163989	+	chr17:72653390-72654145	CTCF_peak_13984	chr17:72653736-72653754	57.5	+
chr17:72732378-72735237	chr17:72652894-72654455	chr17:72730856-72735856	RAB37	NM_001006638	+	chr17:72653390-72654145	CTCF_peak_13984	chr17:72653736-72653754	57.5	+
chr17:73399735-73402634	chr17:73318400-73320041	chr17:73399289-73404289	GRB2	NM_002086	-	chr17:73318978-73319845	CTCF_peak_14011	chr17:73319316-73319334	56.1	+
chr17:73399735-73402634	chr17:73318400-73320041	chr17:73399290-73404290	GRB2	NM_203506	-	chr17:73318978-73319845	CTCF_peak_14011	chr17:73319316-73319334	56.1	+
chr17:73900563-73901993	chr17:74001157-74002391	chr17:73898681-73903681	MRPL38	NM_032478	-	chr17:74001346-74002245	CTCF_peak_14045	chr17:74001851-74001869	79.5	-
chr17:75368783-75371288	chr17:75326904-75329338	chr17:75366772-75371772	0.404606	NM_001113493	+	chr17:75327233-75328106	CTCF_peak_14092	chr17:75327661-75327679	76	+
chr17:75368783-75371288	chr17:75326904-75329338	chr17:75366772-75371772	0.404606	NM_001113493	+	chr17:75327233-75328106	CTCF_peak_14092	chr17:75327661-75327679	76	+
chr17:75368783-75371288	chr17:75489787-75492091	chr17:75366772-75371772	0.404606	NM_001113493	+	chr17:75490661-75491584	CTCF_peak_14096	chr17:75491194-75491212	66.5	-
chr17:75368783-75371288	chr17:75489787-75492091	chr17:75366772-75371772	0.404606	NM_001113493	+	chr17:75490661-75491584	CTCF_peak_14096	chr17:75491194-75491212	66.5	-
chr17:79826681-79828195	chr17:79977436-79980730	chr17:79826350-79831350	ARHGDIA	NM_001185077	-	chr17:79977453-79978607	CTCF_peak_14215	chr17:79977977-79977995	72.9	+
chr17:79826681-79828195	chr17:79977436-79980730	chr17:79826350-79831350	ARHGDIA	NM_001185077	-	chr17:79978728-79979864	CTCF_peak_14216	chr17:79979183-79979201	75.7	-
chr18:657171-659298	chr18:623403-625858	chr18:655104-660104	TYMS	NM_001071	+	chr18:623637-624741	CTCF_peak_14260	chr18:624190-624208	54.4	+
chr18:657171-659298	chr18:623403-625858	chr18:655840-660840	TYMSOS	NM_001012716	-	chr18:623637-624741	CTCF_peak_14260	chr18:624190-624208	54.4	+
chr18:710539-713328	chr18:623403-625858	chr18:710017-715017	ENOSF1	NM_202758	-	chr18:623637-624741	CTCF_peak_14260	chr18:624190-624208	54.4	+
chr18:710539-713328	chr18:623403-625858	chr18:710017-715017	ENOSF1	NM_202758	-	chr18:623637-624741	CTCF_peak_14260	chr18:624190-624208	54.4	+
chr18:710539-713328	chr18:623403-625858	chr18:710017-715017	ENOSF1	NM_202758	-	chr18:623637-624741	CTCF_peak_14260	chr18:624190-624208	54.4	+
chr18:710539-713328	chr18:623403-625858	chr18:710162-715162	ENOSF1	NM_001126123	-	chr18:623637-624741	CTCF_peak_14260	chr18:624190-624208	54.4	+
chr18:710539-713328	chr18:623403-625858	chr18:710162-715162	ENOSF1	NM_001126123	-	chr18:623637-624741	CTCF_peak_14260	chr18:624190-624208	54.4	+
chr18:710539-713328	chr18:623403-625858	chr18:710162-715162	ENOSF1	NM_001126123	-	chr18:623637-624741	CTCF_peak_14260	chr18:624190-624208	54.4	+
chr18:710539-713328	chr18:665983-666932	chr18:710017-715017	ENOSF1	NM_202758	-	chr18:666157-666804	CTCF_peak_14263	chr18:666338-666356	53.5	+
chr18:710539-713328	chr18:665983-666932	chr18:710017-715017	ENOSF1	NM_202758	-	chr18:666157-666804	CTCF_peak_14263	chr18:666338-666356	53.5	+
chr18:710539-713328	chr18:665983-666932	chr18:710017-715017	ENOSF1	NM_202758	-	chr18:666157-666804	CTCF_peak_14263	chr18:666338-666356	53.5	+
chr18:710539-713328	chr18:665983-666932	chr18:710162-715162	ENOSF1	NM_001126123	-	chr18:666157-666804	CTCF_peak_14263	chr18:666338-666356	53.5	+
chr18:710539-713328	chr18:665983-666932	chr18:710162-715162	ENOSF1	NM_001126123	-	chr18:666157-666804	CTCF_peak_14263	chr18:666338-666356	53.5	+
chr18:710539-713328	chr18:665983-666932	chr18:710162-715162	ENOSF1	NM_001126123	-	chr18:666157-666804	CTCF_peak_14263	chr18:666338-666356	53.5	+
chr18:710539-713328	chr18:838694-840485	chr18:710017-715017	ENOSF1	NM_202758	-	chr18:839095-840063	CTCF_peak_14270	chr18:839511-839529	90.8	-
chr18:710539-713328	chr18:838694-840485	chr18:710017-715017	ENOSF1	NM_202758	-	chr18:839095-840063	CTCF_peak_14270	chr18:839511-839529	90.8	-
chr18:710539-713328	chr18:838694-840485	chr18:710017-715017	ENOSF1	NM_202758	-	chr18:839095-840063	CTCF_peak_14270	chr18:839511-839529	90.8	-
chr18:710539-713328	chr18:838694-840485	chr18:710162-715162	ENOSF1	NM_001126123	-	chr18:839095-840063	CTCF_peak_14270	chr18:839511-839529	90.8	-
chr18:710539-713328	chr18:838694-840485	chr18:710162-715162	ENOSF1	NM_001126123	-	chr18:839095-840063	CTCF_peak_14270	chr18:839511-839529	90.8	-
chr18:710539-713328	chr18:838694-840485	chr18:710162-715162	ENOSF1	NM_001126123	-	chr18:839095-840063	CTCF_peak_14270	chr18:839511-839529	90.8	-
chr18:3245269-3246906	chr18:2931474-2933462	chr18:3244980-3249980	MYL12A	NM_001303048	+	chr18:2931894-2932777	CTCF_peak_14285	chr18:2932367-2932385	62.4	+
chr18:3245269-3246906	chr18:2931474-2933462	chr18:3244980-3249980	MYL12A	NM_001303048	+	chr18:2931894-2932777	CTCF_peak_14285	chr18:2932367-2932385	62.4	+
chr18:3245269-3246906	chr18:2931474-2933462	chr18:3245028-3250028	MYL12A	NM_001303047	+	chr18:2931894-2932777	CTCF_peak_14285	chr18:2932367-2932385	62.4	+
chr18:3245269-3246906	chr18:2931474-2933462	chr18:3245028-3250028	MYL12A	NM_001303047	+	chr18:2931894-2932777	CTCF_peak_14285	chr18:2932367-2932385	62.4	+
chr18:3245269-3246906	chr18:3150856-3152312	chr18:3244980-3249980	MYL12A	NM_001303048	+	chr18:3151171-3152127	CTCF_peak_14289	chr18:3151586-3151604	57.7	-
chr18:3245269-3246906	chr18:3150856-3152312	chr18:3244980-3249980	MYL12A	NM_001303048	+	chr18:3151171-3152127	CTCF_peak_14289	chr18:3151586-3151604	57.7	-
chr18:3245269-3246906	chr18:3150856-3152312	chr18:3245028-3250028	MYL12A	NM_001303047	+	chr18:3151171-3152127	CTCF_peak_14289	chr18:3151586-3151604	57.7	-
chr18:3245269-3246906	chr18:3150856-3152312	chr18:3245028-3250028	MYL12A	NM_001303047	+	chr18:3151171-3152127	CTCF_peak_14289	chr18:3151586-3151604	57.7	-
chr18:43752691-43754553	chr18:43860534-43862168	chr18:43751488-43756488	C18orf25	NM_001008239	+	chr18:43860856-43861758	CTCF_peak_14619	chr18:43861303-43861321	47.4	+
chr18:60987185-60988800	chr18:60989666-60991227	chr18:60984113-60989113	BCL2	NM_000633	-	chr18:60990015-60990771	CTCF_peak_14817	chr18:60990437-60990455	64.7	-
chr19:983751-985200	chr19:982101-983610	chr19:981828-986828	WDR18	NM_024100	+	chr19:982495-983456	CTCF_peak_14987	chr19:982875-982893	66.4	-
chr19:2235548-2237260	chr19:2155562-2156841	chr19:2234316-2239316	SF3A2	NM_007165	+	chr19:2155789-2156528	CTCF_peak_15046	chr19:2156153-2156171	59.5	+
chr19:2235548-2237260	chr19:2155562-2156841	chr19:2234316-2239316	SF3A2	NM_007165	+	chr19:2155789-2156528	CTCF_peak_15046	chr19:2156153-2156171	59.5	+
chr19:2235548-2237260	chr19:2273070-2274803	chr19:2234316-2239316	SF3A2	NM_007165	+	chr19:2273436-2274444	CTCF_peak_15052	chr19:2273880-2273898	77.3	-
chr19:2235548-2237260	chr19:2273070-2274803	chr19:2234316-2239316	SF3A2	NM_007165	+	chr19:2273436-2274444	CTCF_peak_15052	chr19:2273880-2273898	77.3	-
chr19:3761231-3762429	chr19:3821459-3822802	chr19:3759173-3764173	APBA3	NM_004886	-	chr19:3821763-3822616	CTCF_peak_15110	chr19:3822057-3822075	71.3	-
chr19:3761231-3762429	chr19:3821459-3822802	chr19:3760165-3765165	MRPL54	NM_172251	+	chr19:3821763-3822616	CTCF_peak_15110	chr19:3822057-3822075	71.3	-
chr19:3985280-3987068	chr19:3987394-3988361	chr19:3982961-3987961	EEF2	NM_001961	-	chr19:3987451-3988412	CTCF_peak_15115	chr19:3987953-3987971	55.5	-
chr19:4790594-4791983	chr19:4732236-4733420	chr19:4789228-4794228	FEM1A	NM_018708	+	chr19:4732538-4733247	CTCF_peak_15143	chr19:4732799-4732817	61.5	+
chr19:4911084-4912701	chr19:4872193-4873603	chr19:4906942-4911942	UHRF1	NM_001048201	+	chr19:4872405-4873272	CTCF_peak_15149	chr19:4872787-4872805	75	+
chr19:4911084-4912701	chr19:4872193-4873603	chr19:4907605-4912605	UHRF1	NM_001290051	+	chr19:4872405-4873272	CTCF_peak_15149	chr19:4872787-4872805	75	+
chr19:4911084-4912701	chr19:4872193-4873603	chr19:4907879-4912879	UHRF1	NM_001290052	+	chr19:4872405-4873272	CTCF_peak_15149	chr19:4872787-4872805	75	+
chr19:6735965-6739875	chr19:6515844-6517905	chr19:6735133-6740133	GPR108	NM_001080452	-	chr19:6516542-6517610	CTCF_peak_15203	chr19:6517055-6517073	78.1	+
chr19:6735965-6739875	chr19:6515844-6517905	chr19:6735133-6740133	GPR108	NM_001080452	-	chr19:6516542-6517610	CTCF_peak_15203	chr19:6517055-6517073	78.1	+
chr19:6735965-6739875	chr19:6515844-6517905	chr19:6735133-6740133	GPR108	NM_001080452	-	chr19:6516542-6517610	CTCF_peak_15203	chr19:6517055-6517073	78.1	+
chr19:6735965-6739875	chr19:6515844-6517905	chr19:6735133-6740133	GPR108	NM_001080452	-	chr19:6516542-6517610	CTCF_peak_15203	chr19:6517055-6517073	78.1	+
chr19:6735965-6739875	chr19:6631564-6634115	chr19:6735133-6740133	GPR108	NM_001080452	-	chr19:6631889-6632708	CTCF_peak_15205	chr19:6632214-6632232	69.6	+
chr19:6735965-6739875	chr19:6631564-6634115	chr19:6735133-6740133	GPR108	NM_001080452	-	chr19:6633050-6633664	CTCF_peak_15206	chr19:6633411-6633429	56.4	-
chr19:6735965-6739875	chr19:6631564-6634115	chr19:6735133-6740133	GPR108	NM_001080452	-	chr19:6631889-6632708	CTCF_peak_15205	chr19:6632214-6632232	69.6	+
chr19:6735965-6739875	chr19:6631564-6634115	chr19:6735133-6740133	GPR108	NM_001080452	-	chr19:6633050-6633664	CTCF_peak_15206	chr19:6633411-6633429	56.4	-
chr19:6735965-6739875	chr19:6631564-6634115	chr19:6735133-6740133	GPR108	NM_001080452	-	chr19:6631889-6632708	CTCF_peak_15205	chr19:6632214-6632232	69.6	+
chr19:6735965-6739875	chr19:6631564-6634115	chr19:6735133-6740133	GPR108	NM_001080452	-	chr19:6633050-6633664	CTCF_peak_15206	chr19:6633411-6633429	56.4	-
chr19:6735965-6739875	chr19:6631564-6634115	chr19:6735133-6740133	GPR108	NM_001080452	-	chr19:6631889-6632708	CTCF_peak_15205	chr19:6632214-6632232	69.6	+
chr19:6735965-6739875	chr19:6631564-6634115	chr19:6735133-6740133	GPR108	NM_001080452	-	chr19:6633050-6633664	CTCF_peak_15206	chr19:6633411-6633429	56.4	-
chr19:6735965-6739875	chr19:6768904-6769986	chr19:6735133-6740133	GPR108	NM_001080452	-	chr19:6769049-6769727	CTCF_peak_15211	chr19:6769471-6769489	64.1	-
chr19:6735965-6739875	chr19:6768904-6769986	chr19:6735133-6740133	GPR108	NM_001080452	-	chr19:6769049-6769727	CTCF_peak_15211	chr19:6769471-6769489	64.1	-
chr19:6735965-6739875	chr19:6768904-6769986	chr19:6735133-6740133	GPR108	NM_001080452	-	chr19:6769049-6769727	CTCF_peak_15211	chr19:6769471-6769489	64.1	-
chr19:6735965-6739875	chr19:6768904-6769986	chr19:6735133-6740133	GPR108	NM_001080452	-	chr19:6769049-6769727	CTCF_peak_15211	chr19:6769471-6769489	64.1	-
chr19:6735965-6739875	chr19:6862202-6864416	chr19:6735133-6740133	GPR108	NM_001080452	-	chr19:6862518-6864051	CTCF_peak_15212	chr19:6863758-6863776	82.7	-
chr19:6735965-6739875	chr19:6862202-6864416	chr19:6735133-6740133	GPR108	NM_001080452	-	chr19:6862518-6864051	CTCF_peak_15212	chr19:6863758-6863776	82.7	-
chr19:6735965-6739875	chr19:6862202-6864416	chr19:6735133-6740133	GPR108	NM_001080452	-	chr19:6862518-6864051	CTCF_peak_15212	chr19:6863758-6863776	82.7	-
chr19:6735965-6739875	chr19:6862202-6864416	chr19:6735133-6740133	GPR108	NM_001080452	-	chr19:6862518-6864051	CTCF_peak_15212	chr19:6863758-6863776	82.7	-
chr19:7743785-7747395	chr19:7632950-7634015	chr19:7743207-7748207	TRAPPC5	NM_001042461	+	chr19:7633022-7633742	CTCF_peak_15226	chr19:7633433-7633451	87.1	+
chr19:7743785-7747395	chr19:7632950-7634015	chr19:7743207-7748207	TRAPPC5	NM_001042461	+	chr19:7633022-7633742	CTCF_peak_15226	chr19:7633433-7633451	87.1	+
chr19:7743785-7747395	chr19:7863898-7865586	chr19:7743207-7748207	TRAPPC5	NM_001042461	+	chr19:7864331-7865120	CTCF_peak_15232	chr19:7864635-7864653	49.9	-
chr19:7743785-7747395	chr19:7863898-7865586	chr19:7743207-7748207	TRAPPC5	NM_001042461	+	chr19:7864331-7865120	CTCF_peak_15232	chr19:7864635-7864653	49.9	-
chr19:8008281-8009972	chr19:8317238-8318777	chr19:8006208-8011208	TIMM44	NM_006351	-	chr19:8317630-8318496	CTCF_peak_15248	chr19:8318051-8318069	63.1	-
chr19:10675453-10677388	chr19:10682560-10684018	chr19:10674202-10679202	KRI1	NM_023008	-	chr19:10682888-10683684	CTCF_peak_15315	chr19:10683180-10683198	57.8	-
chr19:11490901-11492629	chr19:11403977-11405361	chr19:11492518-11497518	EPOR	NM_000121	-	chr19:11404105-11405132	CTCF_peak_15338	chr19:11404619-11404637	47.8	+
chr19:11490901-11492629	chr19:11403977-11405361	chr19:11492518-11497518	EPOR	NM_000121	-	chr19:11404105-11405132	CTCF_peak_15338	chr19:11404619-11404637	47.8	+
chr19:11490901-11492629	chr19:11493207-11494196	chr19:11492518-11497518	EPOR	NM_000121	-	chr19:11493225-11494581	CTCF_peak_15341	chr19:11493705-11493723	46.5	+
chr19:11490901-11492629	chr19:11493207-11494196	chr19:11492518-11497518	EPOR	NM_000121	-	chr19:11493225-11494581	CTCF_peak_15341	chr19:11493705-11493723	46.5	+
chr19:11907784-11909793	chr19:11922687-11923804	chr19:11906891-11911891	ZNF491	NM_152356	+	chr19:11922746-11923518	CTCF_peak_15357	chr19:11923119-11923137	57.3	-
chr19:12887866-12889553	chr19:12906586-12908240	chr19:12883934-12888934	HOOK2	NM_001100176	-	chr19:12907050-12908005	CTCF_peak_15381	chr19:12907519-12907537	56	-
chr19:14682365-14683700	chr19:14684507-14685917	chr19:14680389-14685389	NDUFB7	NM_004146	-	chr19:14684972-14685445	CTCF_peak_15452	chr19:14685155-14685173	55.4	+
chr19:16295601-16297301	chr19:16151664-16153279	chr19:16293712-16298712	FAM32A	NM_014077	+	chr19:16152091-16153003	CTCF_peak_15476	chr19:16152504-16152522	50.6	+
chr19:17969748-17971189	chr19:18107002-18108619	chr19:17968187-17973187	RPL18A	NM_000980	+	chr19:18107311-18108412	CTCF_peak_15532	chr19:18107822-18107840	99.2	-
chr19:19753391-19755544	chr19:19642476-19644026	chr19:19751976-19756976	GMIP	NM_001288998	-	chr19:19642651-19643702	CTCF_peak_15589	chr19:19643191-19643209	84.9	+
chr19:19753391-19755544	chr19:19642476-19644026	chr19:19751976-19756976	GMIP	NM_001288998	-	chr19:19642651-19643702	CTCF_peak_15589	chr19:19643191-19643209	84.9	+
chr19:19753391-19755544	chr19:19664755-19666048	chr19:19751976-19756976	GMIP	NM_001288998	-	chr19:19664886-19665739	CTCF_peak_15591	chr19:19665351-19665369	64.1	-
chr19:19753391-19755544	chr19:19664755-19666048	chr19:19751976-19756976	GMIP	NM_001288998	-	chr19:19664886-19665739	CTCF_peak_15591	chr19:19665351-19665369	64.1	-
chr19:30158341-30159533	chr19:30185019-30186329	chr19:30153827-30158827	PLEKHF1	NM_024310	+	chr19:30185290-30186287	CTCF_peak_15646	chr19:30185668-30185686	63.8	+
chr19:30206810-30208282	chr19:30100928-30102498	chr19:30203463-30208463	C19orf12	NM_001031726	-	chr19:30101187-30102143	CTCF_peak_15641	chr19:30101660-30101678	69.9	+
chr19:39420214-39421972	chr19:39219858-39221091	chr19:39418848-39423848	MRPS12	NM_033362	+	chr19:39220097-39221002	CTCF_peak_15776	chr19:39220502-39220520	83.4	+
chr19:39899988-39904104	chr19:39831977-39833122	chr19:39901250-39906250	PLEKHG2	NM_022835	+	chr19:39832307-39833034	CTCF_peak_15794	chr19:39832707-39832725	54	-
chr19:39899988-39904104	chr19:39831977-39833122	chr19:39901250-39906250	PLEKHG2	NM_022835	+	chr19:39832307-39833034	CTCF_peak_15794	chr19:39832707-39832725	54	-
chr19:39899988-39904104	chr19:39887573-39889312	chr19:39901250-39906250	PLEKHG2	NM_022835	+	chr19:39887948-39888921	CTCF_peak_15795	chr19:39888457-39888475	75.2	+
chr19:39899988-39904104	chr19:39887573-39889312	chr19:39901250-39906250	PLEKHG2	NM_022835	+	chr19:39887948-39888921	CTCF_peak_15795	chr19:39888457-39888475	75.2	+
chr19:40022834-40024229	chr19:39964297-39965675	chr19:40021007-40026007	EID2B	NM_152361	-	chr19:39964511-39965460	CTCF_peak_15797	chr19:39964952-39964970	85.4	+
chr19:40475179-40477651	chr19:40403793-40405048	chr19:40474412-40479412	PSMC4	NM_006503	+	chr19:40403970-40404741	CTCF_peak_15810	chr19:40404316-40404334	57.7	+
chr19:41767605-41769018	chr19:41709771-41711024	chr19:41765881-41770881	HNRNPUL1	NM_144732	+	chr19:41709956-41710539	CTCF_peak_15839	chr19:41710357-41710375	50.9	+
chr19:41767605-41769018	chr19:41709771-41711024	chr19:41767579-41772579	HNRNPUL1	NM_007040	+	chr19:41709956-41710539	CTCF_peak_15839	chr19:41710357-41710375	50.9	+
chr19:41767605-41769018	chr19:41709771-41711024	chr19:41767764-41772764	HNRNPUL1	NM_001321208	+	chr19:41709956-41710539	CTCF_peak_15839	chr19:41710357-41710375	50.9	+
chr19:41767605-41769018	chr19:41709771-41711024	chr19:41768455-41773455	HNRNPUL1	NM_001301016	+	chr19:41709956-41710539	CTCF_peak_15839	chr19:41710357-41710375	50.9	+
chr19:42363067-42364601	chr19:42455142-42456648	chr19:42361488-42366488	RPS19	NM_001022	+	chr19:42455452-42456339	CTCF_peak_15875	chr19:42455966-42455984	71.8	-
chr19:42363067-42364601	chr19:42455142-42456648	chr19:42361837-42366837	RPS19	NM_001321484	+	chr19:42455452-42456339	CTCF_peak_15875	chr19:42455966-42455984	71.8	-
chr19:42748331-42749821	chr19:42783230-42785145	chr19:42744236-42749236	GSK3A	NM_019884	-	chr19:42783668-42784728	CTCF_peak_15893	chr19:42784085-42784103	59.6	-
chr19:44099956-44101405	chr19:44098333-44099889	chr19:44097787-44102787	IRGQ	NM_001007561	-	chr19:44098484-44099415	CTCF_peak_15938	chr19:44098614-44098632	49.6	+
chr19:44099956-44101405	chr19:44098333-44099889	chr19:44097787-44102787	IRGQ	NM_001007561	-	chr19:44098484-44099415	CTCF_peak_15938	chr19:44098614-44098632	49.6	+
chr19:44099956-44101405	chr19:44098333-44099889	chr19:44098238-44103238	ZNF576	NM_001145347	+	chr19:44098484-44099415	CTCF_peak_15938	chr19:44098614-44098632	49.6	+
chr19:44099956-44101405	chr19:44098333-44099889	chr19:44098238-44103238	ZNF576	NM_001145347	+	chr19:44098484-44099415	CTCF_peak_15938	chr19:44098614-44098632	49.6	+
chr19:44099956-44101405	chr19:44155931-44157207	chr19:44097787-44102787	IRGQ	NM_001007561	-	chr19:44156255-44157036	CTCF_peak_15940	chr19:44156627-44156645	63.9	-
chr19:44099956-44101405	chr19:44155931-44157207	chr19:44097787-44102787	IRGQ	NM_001007561	-	chr19:44156255-44157036	CTCF_peak_15940	chr19:44156627-44156645	63.9	-
chr19:44099956-44101405	chr19:44155931-44157207	chr19:44098238-44103238	ZNF576	NM_001145347	+	chr19:44156255-44157036	CTCF_peak_15940	chr19:44156627-44156645	63.9	-
chr19:44099956-44101405	chr19:44155931-44157207	chr19:44098238-44103238	ZNF576	NM_001145347	+	chr19:44156255-44157036	CTCF_peak_15940	chr19:44156627-44156645	63.9	-
chr19:46144944-46147195	chr19:45930545-45932505	chr19:46140175-46145175	EML2	NM_012155	-	chr19:45930631-45932530	CTCF_peak_15979	chr19:45932003-45932021	50.4	+
chr19:46144944-46147195	chr19:45930545-45932505	chr19:46140175-46145175	EML2	NM_012155	-	chr19:45930631-45932530	CTCF_peak_15979	chr19:45932003-45932021	50.4	+
chr19:46144944-46147195	chr19:45930545-45932505	chr19:46142252-46147252	EML2:AS1	NR_130728	+	chr19:45930631-45932530	CTCF_peak_15979	chr19:45932003-45932021	50.4	+
chr19:46144944-46147195	chr19:45930545-45932505	chr19:46142252-46147252	EML2:AS1	NR_130728	+	chr19:45930631-45932530	CTCF_peak_15979	chr19:45932003-45932021	50.4	+
chr19:46144944-46147195	chr19:45930545-45932505	chr19:46144485-46149485	EML2	NM_001193269	-	chr19:45930631-45932530	CTCF_peak_15979	chr19:45932003-45932021	50.4	+
chr19:46144944-46147195	chr19:45930545-45932505	chr19:46144485-46149485	EML2	NM_001193269	-	chr19:45930631-45932530	CTCF_peak_15979	chr19:45932003-45932021	50.4	+
chr19:46144944-46147195	chr19:46026406-46027815	chr19:46140175-46145175	EML2	NM_012155	-	chr19:46026664-46027533	CTCF_peak_15986	chr19:46027092-46027110	61.7	+
chr19:46144944-46147195	chr19:46026406-46027815	chr19:46140175-46145175	EML2	NM_012155	-	chr19:46026664-46027533	CTCF_peak_15986	chr19:46027092-46027110	61.7	+
chr19:46144944-46147195	chr19:46026406-46027815	chr19:46142252-46147252	EML2:AS1	NR_130728	+	chr19:46026664-46027533	CTCF_peak_15986	chr19:46027092-46027110	61.7	+
chr19:46144944-46147195	chr19:46026406-46027815	chr19:46142252-46147252	EML2:AS1	NR_130728	+	chr19:46026664-46027533	CTCF_peak_15986	chr19:46027092-46027110	61.7	+
chr19:46144944-46147195	chr19:46026406-46027815	chr19:46144485-46149485	EML2	NM_001193269	-	chr19:46026664-46027533	CTCF_peak_15986	chr19:46027092-46027110	61.7	+
chr19:46144944-46147195	chr19:46026406-46027815	chr19:46144485-46149485	EML2	NM_001193269	-	chr19:46026664-46027533	CTCF_peak_15986	chr19:46027092-46027110	61.7	+
chr19:49149192-49150699	chr19:49241612-49242888	chr19:49147069-49152069	CA11	NM_001217	-	chr19:49241866-49242808	CTCF_peak_16100	chr19:49242257-49242275	54.6	-
chr19:49976751-49978124	chr19:50049686-50051124	chr19:49974966-49979966	FLT3LG	NM_001204502	+	chr19:50050007-50050908	CTCF_peak_16135	chr19:50050413-50050431	78.6	-
chr19:49976751-49978124	chr19:50049686-50051124	chr19:49974966-49979966	FLT3LG	NM_001204502	+	chr19:50050007-50050908	CTCF_peak_16135	chr19:50050413-50050431	78.6	-
chr19:49976751-49978124	chr19:50072834-50075331	chr19:49974966-49979966	FLT3LG	NM_001204502	+	chr19:50073042-50074296	CTCF_peak_16136	chr19:50073542-50073560	65.6	-
chr19:49976751-49978124	chr19:50072834-50075331	chr19:49974966-49979966	FLT3LG	NM_001204502	+	chr19:50073042-50074296	CTCF_peak_16136	chr19:50073542-50073560	65.6	-
chr19:50180440-50181839	chr19:50009289-50010874	chr19:50177909-50182909	PRMT1	NM_001207042	+	chr19:50009649-50010340	CTCF_peak_16133	chr19:50010003-50010021	64.1	+
chr19:52642012-52643697	chr19:52740437-52741976	chr19:52640691-52645691	ZNF616	NM_178523	-	chr19:52740772-52741668	CTCF_peak_16210	chr19:52741214-52741232	59.2	-
chr19:59024674-59026198	chr19:59092007-59093372	chr19:59020932-59025932	SLC27A5	NM_001321196	-	chr19:59092239-59093254	CTCF_peak_16311	chr19:59092739-59092757	46.7	+
chr19:59029826-59032104	chr19:59092007-59093372	chr19:59028426-59033426	ZBTB45	NM_001316978	-	chr19:59092239-59093254	CTCF_peak_16311	chr19:59092739-59092757	46.7	+
chr19:59029826-59032104	chr19:59092007-59093372	chr19:59028876-59033876	ZBTB45	NM_001316979	-	chr19:59092239-59093254	CTCF_peak_16311	chr19:59092739-59092757	46.7	+
chr2:10264114-10265548	chr2:10548559-10550075	chr2:10260195-10265195	RRM2	NM_001165931	+	chr2:10548895-10549872	CTCF_peak_16434	chr2:10549420-10549438	50.8	-
chr2:10264114-10265548	chr2:10548559-10550075	chr2:10260195-10265195	RRM2	NM_001165931	+	chr2:10548895-10549872	CTCF_peak_16434	chr2:10549420-10549438	50.8	-
chr2:10264114-10265548	chr2:10574308-10576039	chr2:10260195-10265195	RRM2	NM_001165931	+	chr2:10574669-10575786	CTCF_peak_16435	chr2:10575237-10575255	77	-
chr2:10264114-10265548	chr2:10574308-10576039	chr2:10260195-10265195	RRM2	NM_001165931	+	chr2:10574669-10575786	CTCF_peak_16435	chr2:10575237-10575255	77	-
chr2:12855520-12858261	chr2:11968800-11971006	chr2:12854498-12859498	TRIB2	NM_021643	+	chr2:11969096-11970027	CTCF_peak_16463	chr2:11969528-11969546	70.4	+
chr2:12855520-12858261	chr2:11968800-11971006	chr2:12854498-12859498	TRIB2	NM_021643	+	chr2:11969096-11970027	CTCF_peak_16463	chr2:11969528-11969546	70.4	+
chr2:12855520-12858261	chr2:12556221-12557730	chr2:12854498-12859498	TRIB2	NM_021643	+	chr2:12556511-12557311	CTCF_peak_16466	chr2:12556880-12556898	66.2	+
chr2:12855520-12858261	chr2:12556221-12557730	chr2:12854498-12859498	TRIB2	NM_021643	+	chr2:12556511-12557311	CTCF_peak_16466	chr2:12556880-12556898	66.2	+
chr2:20850289-20851581	chr2:20642613-20643810	chr2:20848364-20853364	HS1BP3	NM_022460	-	chr2:20642788-20643532	CTCF_peak_16541	chr2:20643151-20643169	66.2	+
chr2:24306332-24308208	chr2:24386782-24388244	chr2:24304701-24309701	TP53I3	NM_001206802	-	chr2:24386876-24388007	CTCF_peak_16573	chr2:24387473-24387491	72.1	-
chr2:24306332-24308208	chr2:24386782-24388244	chr2:24305585-24310585	TP53I3	NM_004881	-	chr2:24386876-24388007	CTCF_peak_16573	chr2:24387473-24387491	72.1	-
chr2:55275116-55278704	chr2:55394958-55396608	chr2:55271522-55276522	RTN4	NM_001321863	-	chr2:55395503-55396322	CTCF_peak_16834	chr2:55395885-55395903	47.7	-
chr2:64749305-64751739	chr2:65092131-65093653	chr2:64748939-64753939	AFTPH	NM_001002243	+	chr2:65092302-65093435	CTCF_peak_16916	chr2:65092864-65092882	84	-
chr2:68477338-68478879	chr2:68422694-68424163	chr2:68477151-68482151	PPP3R1	NM_000945	-	chr2:68423034-68423855	CTCF_peak_16944	chr2:68423443-68423461	67.7	+
chr2:69663550-69665317	chr2:69941066-69942617	chr2:69662260-69667260	NFU1	NM_001002755	-	chr2:69941479-69942395	CTCF_peak_16965	chr2:69941964-69941982	61.3	-
chr2:70528104-70529897	chr2:69951058-69952934	chr2:70526720-70531720	FAM136A	NM_001329755	-	chr2:69951484-69952419	CTCF_peak_16966	chr2:69951952-69951970	64	+
chr2:70528104-70529897	chr2:69951058-69952934	chr2:70526720-70531720	FAM136A	NM_001329755	-	chr2:69951484-69952419	CTCF_peak_16966	chr2:69951952-69951970	64	+
chr2:70528104-70529897	chr2:70138126-70140727	chr2:70526720-70531720	FAM136A	NM_001329755	-	chr2:70138946-70139730	CTCF_peak_16968	chr2:70139288-70139306	69.7	+
chr2:70528104-70529897	chr2:70138126-70140727	chr2:70526720-70531720	FAM136A	NM_001329755	-	chr2:70138946-70139730	CTCF_peak_16968	chr2:70139288-70139306	69.7	+
chr2:71173530-71176683	chr2:71016345-71017547	chr2:71173241-71178241	ATP6V1B1:AS1	NR_110273	-	chr2:71016432-71017330	CTCF_peak_16985	chr2:71016901-71016919	57.2	+
chr2:71173530-71176683	chr2:71016345-71017547	chr2:71173241-71178241	ATP6V1B1:AS1	NR_110273	-	chr2:71016432-71017330	CTCF_peak_16985	chr2:71016901-71016919	57.2	+
chr2:71173530-71176683	chr2:71016345-71017547	chr2:71173241-71178241	ATP6V1B1:AS1	NR_110273	-	chr2:71016432-71017330	CTCF_peak_16985	chr2:71016901-71016919	57.2	+
chr2:71173530-71176683	chr2:71088519-71089809	chr2:71173241-71178241	ATP6V1B1:AS1	NR_110273	-	chr2:71088705-71089670	CTCF_peak_16986	chr2:71089143-71089161	70.4	+
chr2:71173530-71176683	chr2:71088519-71089809	chr2:71173241-71178241	ATP6V1B1:AS1	NR_110273	-	chr2:71088705-71089670	CTCF_peak_16986	chr2:71089143-71089161	70.4	+
chr2:71173530-71176683	chr2:71088519-71089809	chr2:71173241-71178241	ATP6V1B1:AS1	NR_110273	-	chr2:71088705-71089670	CTCF_peak_16986	chr2:71089143-71089161	70.4	+
chr2:71173530-71176683	chr2:71097920-71099720	chr2:71173241-71178241	ATP6V1B1:AS1	NR_110273	-	chr2:71098302-71099262	CTCF_peak_16988	chr2:71098796-71098814	81.5	+
chr2:71173530-71176683	chr2:71097920-71099720	chr2:71173241-71178241	ATP6V1B1:AS1	NR_110273	-	chr2:71098302-71099262	CTCF_peak_16988	chr2:71098796-71098814	81.5	+
chr2:71173530-71176683	chr2:71097920-71099720	chr2:71173241-71178241	ATP6V1B1:AS1	NR_110273	-	chr2:71098302-71099262	CTCF_peak_16988	chr2:71098796-71098814	81.5	+
chr2:87034114-87036700	chr2:86991228-86993032	chr2:87033019-87038019	CD8A	NM_001145873	-	chr2:86991648-86992445	CTCF_peak_17167	chr2:86992037-86992055	56.3	+
chr2:95687485-95689803	chr2:95745419-95746429	chr2:95688900-95693900	MAL	NM_002371	+	chr2:95745717-95746076	CTCF_peak_17271	chr2:95745906-95745924	65.8	-
chr2:95687485-95689803	chr2:95745419-95746429	chr2:95688900-95693900	MAL	NM_002371	+	chr2:95745717-95746076	CTCF_peak_17271	chr2:95745906-95745924	65.8	-
chr2:95687485-95689803	chr2:95780507-95781835	chr2:95688900-95693900	MAL	NM_002371	+	chr2:95780850-95781735	CTCF_peak_17272	chr2:95781260-95781278	64	-
chr2:95687485-95689803	chr2:95780507-95781835	chr2:95688900-95693900	MAL	NM_002371	+	chr2:95780850-95781735	CTCF_peak_17272	chr2:95781260-95781278	64	-
chr2:96658147-96659136	chr2:98206877-98208032	chr2:96655568-96660568	ANKRD36C	NM_001310154	-	chr2:98206608-98207729	CTCF_peak_17317	chr2:98207473-98207491	65.6	+
chr2:97522491-97524616	chr2:97616367-97617698	chr2:97521256-97526256	ANKRD39	NM_016466	-	chr2:97616727-97617512	CTCF_peak_17310	chr2:97617082-97617100	74.4	-
chr2:97522491-97524616	chr2:97616367-97617698	chr2:97521256-97526256	ANKRD39	NM_016466	-	chr2:97616727-97617512	CTCF_peak_17310	chr2:97617082-97617100	74.4	-
chr2:97522491-97524616	chr2:97625670-97627085	chr2:97521256-97526256	ANKRD39	NM_016466	-	chr2:97625853-97626919	CTCF_peak_17311	chr2:97626312-97626330	63.6	-
chr2:97522491-97524616	chr2:97625670-97627085	chr2:97521256-97526256	ANKRD39	NM_016466	-	chr2:97625853-97626919	CTCF_peak_17311	chr2:97626312-97626330	63.6	-
chr2:118571244-118572749	chr2:118227258-118229556	chr2:118569755-118574755	DDX18	NM_006773	+	chr2:118227575-118228450	CTCF_peak_17556	chr2:118227994-118228012	68.9	+
chr2:118571244-118572749	chr2:118227258-118229556	chr2:118569755-118574755	DDX18	NM_006773	+	chr2:118227575-118228450	CTCF_peak_17556	chr2:118227994-118228012	68.9	+
chr2:118571244-118572749	chr2:118760445-118761751	chr2:118569755-118574755	DDX18	NM_006773	+	chr2:118760680-118761531	CTCF_peak_17564	chr2:118761091-118761109	65.1	-
chr2:118571244-118572749	chr2:118760445-118761751	chr2:118569755-118574755	DDX18	NM_006773	+	chr2:118760680-118761531	CTCF_peak_17564	chr2:118761091-118761109	65.1	-
chr2:169102143-169104801	chr2:168992502-168993904	chr2:169101605-169106605	STK39	NM_013233	-	chr2:168992792-168993383	CTCF_peak_17968	chr2:168993068-168993086	49.2	+
chr2:169102143-169104801	chr2:168992502-168993904	chr2:169101605-169106605	STK39	NM_013233	-	chr2:168992792-168993383	CTCF_peak_17968	chr2:168993068-168993086	49.2	+
chr2:169102143-169104801	chr2:169016936-169018354	chr2:169101605-169106605	STK39	NM_013233	-	chr2:169017174-169017911	CTCF_peak_17969	chr2:169017564-169017582	42.6	+
chr2:169102143-169104801	chr2:169016936-169018354	chr2:169101605-169106605	STK39	NM_013233	-	chr2:169017174-169017911	CTCF_peak_17969	chr2:169017564-169017582	42.6	+
chr2:178127551-178129229	chr2:178028732-178031257	chr2:178126359-178131359	NFE2L2	NM_001145412	-	chr2:178029026-178030002	CTCF_peak_18086	chr2:178029473-178029491	56.8	+
chr2:178976472-178977649	chr2:178974236-178975525	chr2:178974651-178979651	RBM45	NM_152945	+	chr2:178974337-178975090	CTCF_peak_18103	chr2:178974747-178974765	71	+
chr2:182320016-182326606	chr2:182330380-182332346	chr2:182319119-182324119	ITGA4	NM_000885	+	chr2:182331154-182332003	CTCF_peak_18140	chr2:182331549-182331567	73.3	-
chr2:182818357-182819856	chr2:182606915-182608630	chr2:182816468-182821468	PPP1R1C	NR_048567	+	chr2:182607364-182608225	CTCF_peak_18146	chr2:182607739-182607757	46.9	+
chr2:198175110-198176803	chr2:197977418-197979031	chr2:198173021-198178021	ANKRD44	NM_001195144	-	chr2:197977688-197978524	CTCF_peak_18249	chr2:197978120-197978138	45.1	+
chr2:198175110-198176803	chr2:197977418-197979031	chr2:198173021-198178021	ANKRD44	NM_001195144	-	chr2:197977688-197978524	CTCF_peak_18249	chr2:197978120-197978138	45.1	+
chr2:198175110-198176803	chr2:198055344-198057449	chr2:198173021-198178021	ANKRD44	NM_001195144	-	chr2:198055821-198056857	CTCF_peak_18251	chr2:198056350-198056368	58	+
chr2:198175110-198176803	chr2:198055344-198057449	chr2:198173021-198178021	ANKRD44	NM_001195144	-	chr2:198055821-198056857	CTCF_peak_18251	chr2:198056350-198056368	58	+
chr2:202096176-202099497	chr2:202022305-202023950	chr2:202095666-202100666	CASP8	NM_001080124	+	chr2:202022791-202023667	CTCF_peak_18299	chr2:202023240-202023258	56.4	-
chr2:202096176-202099497	chr2:202022305-202023950	chr2:202095666-202100666	CASP8	NM_001080124	+	chr2:202022791-202023667	CTCF_peak_18299	chr2:202023240-202023258	56.4	-
chr2:202096176-202099497	chr2:202022305-202023950	chr2:202095666-202100666	CASP8	NM_001080124	+	chr2:202022791-202023667	CTCF_peak_18299	chr2:202023240-202023258	56.4	-
chr2:202096176-202099497	chr2:202041206-202043003	chr2:202095666-202100666	CASP8	NM_001080124	+	chr2:202041990-202042698	CTCF_peak_18300	chr2:202042263-202042281	50.3	-
chr2:202096176-202099497	chr2:202041206-202043003	chr2:202095666-202100666	CASP8	NM_001080124	+	chr2:202041990-202042698	CTCF_peak_18300	chr2:202042263-202042281	50.3	-
chr2:202096176-202099497	chr2:202041206-202043003	chr2:202095666-202100666	CASP8	NM_001080124	+	chr2:202041990-202042698	CTCF_peak_18300	chr2:202042263-202042281	50.3	-
chr2:202096176-202099497	chr2:202228069-202229452	chr2:202095666-202100666	CASP8	NM_001080124	+	chr2:202228402-202229153	CTCF_peak_18303	chr2:202228847-202228865	56.6	-
chr2:202096176-202099497	chr2:202228069-202229452	chr2:202095666-202100666	CASP8	NM_001080124	+	chr2:202228402-202229153	CTCF_peak_18303	chr2:202228847-202228865	56.6	-
chr2:202096176-202099497	chr2:202228069-202229452	chr2:202095666-202100666	CASP8	NM_001080124	+	chr2:202228402-202229153	CTCF_peak_18303	chr2:202228847-202228865	56.6	-
chr2:214012747-214019882	chr2:213727232-213729165	chr2:214013833-214018833	IKZF2	NM_001079526	-	chr2:213727659-213728486	CTCF_peak_18409	chr2:213728045-213728063	56.3	+
chr2:214012747-214019882	chr2:213727232-213729165	chr2:214013833-214018833	IKZF2	NM_001079526	-	chr2:213727659-213728486	CTCF_peak_18409	chr2:213728045-213728063	56.3	+
chr2:214012747-214019882	chr2:214110743-214112641	chr2:214013833-214018833	IKZF2	NM_001079526	-	chr2:214111160-214112014	CTCF_peak_18411	chr2:214111589-214111607	55.1	+
chr2:214012747-214019882	chr2:214110743-214112641	chr2:214013833-214018833	IKZF2	NM_001079526	-	chr2:214111160-214112014	CTCF_peak_18411	chr2:214111589-214111607	55.1	+
chr2:219134597-219135484	chr2:219136791-219138251	chr2:219132432-219137432	AAMP	NM_001087	-	chr2:219137103-219138168	CTCF_peak_18466	chr2:219137561-219137579	62.1	+
chr2:219134597-219135484	chr2:219136791-219138251	chr2:219132615-219137615	PNKD	NM_001077399	+	chr2:219137103-219138168	CTCF_peak_18466	chr2:219137561-219137579	62.1	+
chr2:219260061-219262058	chr2:219136791-219138251	chr2:219260561-219265561	CTDSP1	NM_001206878	+	chr2:219137103-219138168	CTCF_peak_18466	chr2:219137561-219137579	62.1	+
chr2:219260061-219262058	chr2:219136791-219138251	chr2:219260561-219265561	CTDSP1	NM_001206878	+	chr2:219137103-219138168	CTCF_peak_18466	chr2:219137561-219137579	62.1	+
chr2:219260061-219262058	chr2:219165299-219166891	chr2:219260561-219265561	CTDSP1	NM_001206878	+	chr2:219165718-219166641	CTCF_peak_18468	chr2:219166173-219166191	78.5	+
chr2:219260061-219262058	chr2:219165299-219166891	chr2:219260561-219265561	CTDSP1	NM_001206878	+	chr2:219165718-219166641	CTCF_peak_18468	chr2:219166173-219166191	78.5	+
chr2:220024388-220025865	chr2:220216686-220218081	chr2:220023087-220028087	NHEJ1	NM_024782	-	chr2:220216928-220217875	CTCF_peak_18501	chr2:220217342-220217360	57	-
chr20:5106603-5107980	chr20:5172385-5173806	chr20:5104768-5109768	PCNA	NM_002592	-	chr20:5172700-5173396	CTCF_peak_18948	chr20:5173145-5173163	64.9	-
chr20:5106603-5107980	chr20:5172385-5173806	chr20:5104907-5109907	CDS2	NM_003818	+	chr20:5172700-5173396	CTCF_peak_18948	chr20:5173145-5173163	64.9	-
chr20:24972906-24977191	chr20:25045878-25047210	chr20:24970925-24975925	APMAP	NM_020531	-	chr20:25046185-25046954	CTCF_peak_19172	chr20:25046551-25046569	36	-
chr20:24972906-24977191	chr20:25045878-25047210	chr20:24970925-24975925	APMAP	NM_020531	-	chr20:25046185-25046954	CTCF_peak_19172	chr20:25046551-25046569	36	-
chr20:24972906-24977191	chr20:25045878-25047210	chr20:24970925-24975925	APMAP	NM_020531	-	chr20:25046185-25046954	CTCF_peak_19172	chr20:25046551-25046569	36	-
chr20:24972906-24977191	chr20:25158949-25160823	chr20:24970925-24975925	APMAP	NM_020531	-	chr20:25159557-25160424	CTCF_peak_19174	chr20:25159984-25160002	39.8	-
chr20:24972906-24977191	chr20:25158949-25160823	chr20:24970925-24975925	APMAP	NM_020531	-	chr20:25159557-25160424	CTCF_peak_19174	chr20:25159984-25160002	39.8	-
chr20:24972906-24977191	chr20:25158949-25160823	chr20:24970925-24975925	APMAP	NM_020531	-	chr20:25159557-25160424	CTCF_peak_19174	chr20:25159984-25160002	39.8	-
chr20:24972906-24977191	chr20:25274594-25276047	chr20:24970925-24975925	APMAP	NM_020531	-	chr20:25274750-25275845	CTCF_peak_19177	chr20:25275201-25275219	60.9	-
chr20:24972906-24977191	chr20:25274594-25276047	chr20:24970925-24975925	APMAP	NM_020531	-	chr20:25274750-25275845	CTCF_peak_19177	chr20:25275201-25275219	60.9	-
chr20:24972906-24977191	chr20:25274594-25276047	chr20:24970925-24975925	APMAP	NM_020531	-	chr20:25274750-25275845	CTCF_peak_19177	chr20:25275201-25275219	60.9	-
chr20:30309835-30312641	chr20:30221628-30222963	chr20:30306810-30311810	ABALON	NR_131907	+	chr20:30221763-30222588	CTCF_peak_19204	chr20:30222221-30222239	89.1	+
chr20:30309835-30312641	chr20:30221628-30222963	chr20:30307633-30312633	BCL2L1	NR_134257	-	chr20:30221763-30222588	CTCF_peak_19204	chr20:30222221-30222239	89.1	+
chr20:30309835-30312641	chr20:30221628-30222963	chr20:30307855-30312855	BCL2L1	NM_001322242	-	chr20:30221763-30222588	CTCF_peak_19204	chr20:30222221-30222239	89.1	+
chr20:30309835-30312641	chr20:30221628-30222963	chr20:30308401-30313401	BCL2L1	NM_001191	-	chr20:30221763-30222588	CTCF_peak_19204	chr20:30222221-30222239	89.1	+
chr20:30309835-30312641	chr20:30221628-30222963	chr20:30309302-30314302	BCL2L1	NM_001317920	-	chr20:30221763-30222588	CTCF_peak_19204	chr20:30222221-30222239	89.1	+
chr20:32318834-32320649	chr20:32044765-32045849	chr20:32317066-32322066	ZNF341	NM_001282933	+	chr20:32044803-32045500	CTCF_peak_19241	chr20:32045162-32045180	64.7	+
chr20:33460090-33462841	chr20:33548062-33549582	chr20:33458161-33463161	GGT7	NM_178026	-	chr20:33548353-33549224	CTCF_peak_19268	chr20:33548757-33548775	44.7	-
chr20:33460090-33462841	chr20:33548062-33549582	chr20:33460266-33465266	ACSS2	NM_001242393	+	chr20:33548353-33549224	CTCF_peak_19268	chr20:33548757-33548775	44.7	-
chr20:33542975-33544323	chr20:33548062-33549582	chr20:33541120-33546120	GSS	NM_000178	-	chr20:33548353-33549224	CTCF_peak_19268	chr20:33548757-33548775	44.7	-
chr20:34541901-34543197	chr20:34725996-34727512	chr20:34540048-34545048	SCAND1	NM_033630	-	chr20:34726373-34727227	CTCF_peak_19295	chr20:34726741-34726759	55.3	-
chr20:34541901-34543197	chr20:34725996-34727512	chr20:34540781-34545781	SCAND1	NM_016558	-	chr20:34726373-34727227	CTCF_peak_19295	chr20:34726741-34726759	55.3	-
chr20:37433214-37434798	chr20:37521583-37523461	chr20:37431836-37436836	PPP1R16B	NM_001172735	+	chr20:37522184-37523033	CTCF_peak_19360	chr20:37522620-37522638	77.7	-
chr20:37554124-37555473	chr20:37676238-37677620	chr20:37552455-37557455	FAM83D	NM_030919	+	chr20:37676373-37677422	CTCF_peak_19363	chr20:37676869-37676887	88.4	-
chr20:48805937-48809424	chr20:48802216-48804210	chr20:48804620-48809620	CEBPB	NM_001285878	+	chr20:48802486-48803449	CTCF_peak_19558	chr20:48802951-48802969	65.6	+
chr20:48805937-48809424	chr20:48802216-48804210	chr20:48804620-48809620	CEBPB	NM_001285878	+	chr20:48802486-48803449	CTCF_peak_19558	chr20:48802951-48802969	65.6	+
chr20:48805937-48809424	chr20:48802216-48804210	chr20:48804620-48809620	CEBPB	NM_001285878	+	chr20:48802486-48803449	CTCF_peak_19558	chr20:48802951-48802969	65.6	+
chr20:48805937-48809424	chr20:48802216-48804210	chr20:48804620-48809620	CEBPB	NM_001285878	+	chr20:48802486-48803449	CTCF_peak_19558	chr20:48802951-48802969	65.6	+
chr20:48805937-48809424	chr20:48802216-48804210	chr20:48806106-48811106	CEBPB:AS1	NR_125739	-	chr20:48802486-48803449	CTCF_peak_19558	chr20:48802951-48802969	65.6	+
chr20:48805937-48809424	chr20:48802216-48804210	chr20:48806106-48811106	CEBPB:AS1	NR_125739	-	chr20:48802486-48803449	CTCF_peak_19558	chr20:48802951-48802969	65.6	+
chr20:48805937-48809424	chr20:48802216-48804210	chr20:48806106-48811106	CEBPB:AS1	NR_125739	-	chr20:48802486-48803449	CTCF_peak_19558	chr20:48802951-48802969	65.6	+
chr20:48805937-48809424	chr20:48802216-48804210	chr20:48806106-48811106	CEBPB:AS1	NR_125739	-	chr20:48802486-48803449	CTCF_peak_19558	chr20:48802951-48802969	65.6	+
chr20:48805937-48809424	chr20:49076573-49078229	chr20:48804620-48809620	CEBPB	NM_001285878	+	chr20:49076946-49077999	CTCF_peak_19565	chr20:49077463-49077481	75.7	-
chr20:48805937-48809424	chr20:49076573-49078229	chr20:48804620-48809620	CEBPB	NM_001285878	+	chr20:49076946-49077999	CTCF_peak_19565	chr20:49077463-49077481	75.7	-
chr20:48805937-48809424	chr20:49076573-49078229	chr20:48804620-48809620	CEBPB	NM_001285878	+	chr20:49076946-49077999	CTCF_peak_19565	chr20:49077463-49077481	75.7	-
chr20:48805937-48809424	chr20:49076573-49078229	chr20:48804620-48809620	CEBPB	NM_001285878	+	chr20:49076946-49077999	CTCF_peak_19565	chr20:49077463-49077481	75.7	-
chr20:48805937-48809424	chr20:49076573-49078229	chr20:48806106-48811106	CEBPB:AS1	NR_125739	-	chr20:49076946-49077999	CTCF_peak_19565	chr20:49077463-49077481	75.7	-
chr20:48805937-48809424	chr20:49076573-49078229	chr20:48806106-48811106	CEBPB:AS1	NR_125739	-	chr20:49076946-49077999	CTCF_peak_19565	chr20:49077463-49077481	75.7	-
chr20:48805937-48809424	chr20:49076573-49078229	chr20:48806106-48811106	CEBPB:AS1	NR_125739	-	chr20:49076946-49077999	CTCF_peak_19565	chr20:49077463-49077481	75.7	-
chr20:48805937-48809424	chr20:49076573-49078229	chr20:48806106-48811106	CEBPB:AS1	NR_125739	-	chr20:49076946-49077999	CTCF_peak_19565	chr20:49077463-49077481	75.7	-
chr20:48805937-48809424	chr20:49080205-49081815	chr20:48804620-48809620	CEBPB	NM_001285878	+	chr20:49080385-49081362	CTCF_peak_19566	chr20:49080955-49080973	55.3	-
chr20:48805937-48809424	chr20:49080205-49081815	chr20:48804620-48809620	CEBPB	NM_001285878	+	chr20:49080385-49081362	CTCF_peak_19566	chr20:49080955-49080973	55.3	-
chr20:48805937-48809424	chr20:49080205-49081815	chr20:48804620-48809620	CEBPB	NM_001285878	+	chr20:49080385-49081362	CTCF_peak_19566	chr20:49080955-49080973	55.3	-
chr20:48805937-48809424	chr20:49080205-49081815	chr20:48804620-48809620	CEBPB	NM_001285878	+	chr20:49080385-49081362	CTCF_peak_19566	chr20:49080955-49080973	55.3	-
chr20:48805937-48809424	chr20:49080205-49081815	chr20:48806106-48811106	CEBPB:AS1	NR_125739	-	chr20:49080385-49081362	CTCF_peak_19566	chr20:49080955-49080973	55.3	-
chr20:48805937-48809424	chr20:49080205-49081815	chr20:48806106-48811106	CEBPB:AS1	NR_125739	-	chr20:49080385-49081362	CTCF_peak_19566	chr20:49080955-49080973	55.3	-
chr20:48805937-48809424	chr20:49080205-49081815	chr20:48806106-48811106	CEBPB:AS1	NR_125739	-	chr20:49080385-49081362	CTCF_peak_19566	chr20:49080955-49080973	55.3	-
chr20:48805937-48809424	chr20:49080205-49081815	chr20:48806106-48811106	CEBPB:AS1	NR_125739	-	chr20:49080385-49081362	CTCF_peak_19566	chr20:49080955-49080973	55.3	-
chr20:48805937-48809424	chr20:49195932-49197405	chr20:48804620-48809620	CEBPB	NM_001285878	+	chr20:49196249-49197152	CTCF_peak_19569	chr20:49196691-49196709	65.8	-
chr20:48805937-48809424	chr20:49195932-49197405	chr20:48804620-48809620	CEBPB	NM_001285878	+	chr20:49196249-49197152	CTCF_peak_19569	chr20:49196691-49196709	65.8	-
chr20:48805937-48809424	chr20:49195932-49197405	chr20:48804620-48809620	CEBPB	NM_001285878	+	chr20:49196249-49197152	CTCF_peak_19569	chr20:49196691-49196709	65.8	-
chr20:48805937-48809424	chr20:49195932-49197405	chr20:48804620-48809620	CEBPB	NM_001285878	+	chr20:49196249-49197152	CTCF_peak_19569	chr20:49196691-49196709	65.8	-
chr20:48805937-48809424	chr20:49195932-49197405	chr20:48806106-48811106	CEBPB:AS1	NR_125739	-	chr20:49196249-49197152	CTCF_peak_19569	chr20:49196691-49196709	65.8	-
chr20:48805937-48809424	chr20:49195932-49197405	chr20:48806106-48811106	CEBPB:AS1	NR_125739	-	chr20:49196249-49197152	CTCF_peak_19569	chr20:49196691-49196709	65.8	-
chr20:48805937-48809424	chr20:49195932-49197405	chr20:48806106-48811106	CEBPB:AS1	NR_125739	-	chr20:49196249-49197152	CTCF_peak_19569	chr20:49196691-49196709	65.8	-
chr20:48805937-48809424	chr20:49195932-49197405	chr20:48806106-48811106	CEBPB:AS1	NR_125739	-	chr20:49196249-49197152	CTCF_peak_19569	chr20:49196691-49196709	65.8	-
chr20:55204581-55206235	chr20:55621795-55624162	chr20:55201858-55206858	TFAP2C	NM_003222	+	chr20:55622922-55624036	CTCF_peak_19648	chr20:55623500-55623518	50.8	-
chr20:61637897-61642251	chr20:61453618-61454900	chr20:61635887-61640887	BHLHE23	NM_080606	-	chr20:61453541-61454741	CTCF_peak_19767	chr20:61454296-61454314	48.6	+
chr20:61637897-61642251	chr20:61453618-61454900	chr20:61635887-61640887	BHLHE23	NM_080606	-	chr20:61453541-61454741	CTCF_peak_19767	chr20:61454296-61454314	48.6	+
chr20:61637897-61642251	chr20:61453618-61454900	chr20:61635887-61640887	BHLHE23	NM_080606	-	chr20:61453541-61454741	CTCF_peak_19767	chr20:61454296-61454314	48.6	+
chr20:61637897-61642251	chr20:61453618-61454900	chr20:61635887-61640887	BHLHE23	NM_080606	-	chr20:61453541-61454741	CTCF_peak_19767	chr20:61454296-61454314	48.6	+
chr20:61637897-61642251	chr20:61531155-61532827	chr20:61635887-61640887	BHLHE23	NM_080606	-	chr20:61531305-61532751	CTCF_peak_19768	chr20:61531773-61531791	72.2	+
chr20:61637897-61642251	chr20:61531155-61532827	chr20:61635887-61640887	BHLHE23	NM_080606	-	chr20:61531305-61532751	CTCF_peak_19768	chr20:61531773-61531791	72.2	+
chr20:61637897-61642251	chr20:61531155-61532827	chr20:61635887-61640887	BHLHE23	NM_080606	-	chr20:61531305-61532751	CTCF_peak_19768	chr20:61531773-61531791	72.2	+
chr20:61637897-61642251	chr20:61531155-61532827	chr20:61635887-61640887	BHLHE23	NM_080606	-	chr20:61531305-61532751	CTCF_peak_19768	chr20:61531773-61531791	72.2	+
chr20:61637897-61642251	chr20:61602922-61604600	chr20:61635887-61640887	BHLHE23	NM_080606	-	chr20:61603340-61604318	CTCF_peak_19772	chr20:61603829-61603847	50.2	+
chr20:61637897-61642251	chr20:61602922-61604600	chr20:61635887-61640887	BHLHE23	NM_080606	-	chr20:61603340-61604318	CTCF_peak_19772	chr20:61603829-61603847	50.2	+
chr20:61637897-61642251	chr20:61602922-61604600	chr20:61635887-61640887	BHLHE23	NM_080606	-	chr20:61603340-61604318	CTCF_peak_19772	chr20:61603829-61603847	50.2	+
chr20:61637897-61642251	chr20:61602922-61604600	chr20:61635887-61640887	BHLHE23	NM_080606	-	chr20:61603340-61604318	CTCF_peak_19772	chr20:61603829-61603847	50.2	+
chr20:61637897-61642251	chr20:61605298-61606513	chr20:61635887-61640887	BHLHE23	NM_080606	-	chr20:61605402-61606428	CTCF_peak_19773	chr20:61605811-61605829	43.1	+
chr20:61637897-61642251	chr20:61605298-61606513	chr20:61635887-61640887	BHLHE23	NM_080606	-	chr20:61605402-61606428	CTCF_peak_19773	chr20:61605811-61605829	43.1	+
chr20:61637897-61642251	chr20:61605298-61606513	chr20:61635887-61640887	BHLHE23	NM_080606	-	chr20:61605402-61606428	CTCF_peak_19773	chr20:61605811-61605829	43.1	+
chr20:61637897-61642251	chr20:61605298-61606513	chr20:61635887-61640887	BHLHE23	NM_080606	-	chr20:61605402-61606428	CTCF_peak_19773	chr20:61605811-61605829	43.1	+
chr20:62367357-62369182	chr20:62337643-62339898	chr20:62365312-62370312	LIME1	NM_001305655	+	chr20:62337949-62338777	CTCF_peak_19801	chr20:62338290-62338308	43.4	+
chr20:62367357-62369182	chr20:62337643-62339898	chr20:62368711-62373711	SLC2A4RG	NM_020062	+	chr20:62337949-62338777	CTCF_peak_19801	chr20:62338290-62338308	43.4	+
chr21:26979216-26981591	chr21:27011606-27012663	chr21:26977301-26982301	MRPL39	NM_017446	-	chr21:27011730-27012665	CTCF_peak_19904	chr21:27012173-27012191	59.7	-
chr21:26979216-26981591	chr21:27011606-27012663	chr21:26977301-26982301	MRPL39	NM_017446	-	chr21:27011730-27012665	CTCF_peak_19904	chr21:27012173-27012191	59.7	-
chr21:26979216-26981591	chr21:27011606-27012663	chr21:26977301-26982301	MRPL39	NM_017446	-	chr21:27011730-27012665	CTCF_peak_19904	chr21:27012173-27012191	59.7	-
chr21:26979216-26981591	chr21:27011606-27012663	chr21:26977301-26982301	MRPL39	NM_017446	-	chr21:27011730-27012665	CTCF_peak_19904	chr21:27012173-27012191	59.7	-
chr21:26979216-26981591	chr21:27080304-27081711	chr21:26977301-26982301	MRPL39	NM_017446	-	chr21:27080595-27081366	CTCF_peak_19905	chr21:27080974-27080992	62.5	-
chr21:26979216-26981591	chr21:27080304-27081711	chr21:26977301-26982301	MRPL39	NM_017446	-	chr21:27080595-27081366	CTCF_peak_19905	chr21:27080974-27080992	62.5	-
chr21:26979216-26981591	chr21:27080304-27081711	chr21:26977301-26982301	MRPL39	NM_017446	-	chr21:27080595-27081366	CTCF_peak_19905	chr21:27080974-27080992	62.5	-
chr21:26979216-26981591	chr21:27080304-27081711	chr21:26977301-26982301	MRPL39	NM_017446	-	chr21:27080595-27081366	CTCF_peak_19905	chr21:27080974-27080992	62.5	-
chr21:26979216-26981591	chr21:27234170-27235736	chr21:26977301-26982301	MRPL39	NM_017446	-	chr21:27234556-27235437	CTCF_peak_19907	chr21:27235018-27235036	61.2	-
chr21:26979216-26981591	chr21:27234170-27235736	chr21:26977301-26982301	MRPL39	NM_017446	-	chr21:27234556-27235437	CTCF_peak_19907	chr21:27235018-27235036	61.2	-
chr21:26979216-26981591	chr21:27234170-27235736	chr21:26977301-26982301	MRPL39	NM_017446	-	chr21:27234556-27235437	CTCF_peak_19907	chr21:27235018-27235036	61.2	-
chr21:26979216-26981591	chr21:27234170-27235736	chr21:26977301-26982301	MRPL39	NM_017446	-	chr21:27234556-27235437	CTCF_peak_19907	chr21:27235018-27235036	61.2	-
chr21:26979216-26981591	chr21:27253349-27255113	chr21:26977301-26982301	MRPL39	NM_017446	-	chr21:27253828-27254761	CTCF_peak_19908	chr21:27254280-27254298	86.7	+
chr21:26979216-26981591	chr21:27253349-27255113	chr21:26977301-26982301	MRPL39	NM_017446	-	chr21:27253828-27254761	CTCF_peak_19908	chr21:27254280-27254298	86.7	+
chr21:26979216-26981591	chr21:27253349-27255113	chr21:26977301-26982301	MRPL39	NM_017446	-	chr21:27253828-27254761	CTCF_peak_19908	chr21:27254280-27254298	86.7	+
chr21:26979216-26981591	chr21:27253349-27255113	chr21:26977301-26982301	MRPL39	NM_017446	-	chr21:27253828-27254761	CTCF_peak_19908	chr21:27254280-27254298	86.7	+
chr21:40176250-40180082	chr21:40507354-40510979	chr21:40174731-40179731	ETS2	NM_001256295	+	chr21:40509784-40510681	CTCF_peak_20080	chr21:40510252-40510270	56.8	-
chr21:40176250-40180082	chr21:40507354-40510979	chr21:40175255-40180255	ETS2	NM_005239	+	chr21:40509784-40510681	CTCF_peak_20080	chr21:40510252-40510270	56.8	-
chr21:46219418-46222232	chr21:46312217-46313740	chr21:46219656-46224656	LINC01424	NR_109928	+	chr21:46312479-46313378	CTCF_peak_20180	chr21:46312871-46312889	63.5	+
chr22:18558212-18561119	chr22:18312140-18313876	chr22:18558186-18563186	PEX26	NM_001199319	+	chr22:18312408-18313296	CTCF_peak_20232	chr22:18312920-18312938	58	+
chr22:18558212-18561119	chr22:18312140-18313876	chr22:18558260-18563260	PEX26	NM_001127649	+	chr22:18312408-18313296	CTCF_peak_20232	chr22:18312920-18312938	58	+
chr22:19131679-19133005	chr22:19616550-19618463	chr22:19129690-19134690	DGCR14	NM_022719	-	chr22:19617116-19618066	CTCF_peak_20255	chr22:19617613-19617631	72.5	-
chr22:23520173-23523112	chr22:23631573-23633479	chr22:23520052-23525052	BCR	NM_004327	+	chr22:23631908-23633253	CTCF_peak_20385	chr22:23632838-23632856	59.9	-
chr22:23520173-23523112	chr22:23631573-23633479	chr22:23520052-23525052	BCR	NM_004327	+	chr22:23631908-23633253	CTCF_peak_20385	chr22:23632838-23632856	59.9	-
chr22:23520173-23523112	chr22:23727293-23729109	chr22:23520052-23525052	BCR	NM_004327	+	chr22:23727714-23728882	CTCF_peak_20388	chr22:23728258-23728276	78.6	-
chr22:23520173-23523112	chr22:23727293-23729109	chr22:23520052-23525052	BCR	NM_004327	+	chr22:23727714-23728882	CTCF_peak_20388	chr22:23728258-23728276	78.6	-
chr22:25842954-25844791	chr22:25757464-25759037	chr22:25841554-25846554	CRYBB2P1	NR_033733	+	chr22:25757683-25758957	CTCF_peak_20447	chr22:25758286-25758304	72.7	+
chr22:30682166-30687352	chr22:30484097-30486078	chr22:30683116-30688116	GATSL3	NM_001037666	-	chr22:30484627-30485506	CTCF_peak_20516	chr22:30485101-30485119	57.7	-
chr22:30682166-30687352	chr22:30484097-30486078	chr22:30683116-30688116	GATSL3	NM_001037666	-	chr22:30484627-30485506	CTCF_peak_20516	chr22:30485101-30485119	57.7	-
chr22:30682166-30687352	chr22:30484097-30486078	chr22:30683116-30688116	GATSL3	NM_001037666	-	chr22:30484627-30485506	CTCF_peak_20516	chr22:30485101-30485119	57.7	-
chr22:30682166-30687352	chr22:30484097-30486078	chr22:30683116-30688116	GATSL3	NM_001037666	-	chr22:30484627-30485506	CTCF_peak_20516	chr22:30485101-30485119	57.7	-
chr22:30682166-30687352	chr22:30484097-30486078	chr22:30683116-30688116	GATSL3	NM_001037666	-	chr22:30484627-30485506	CTCF_peak_20516	chr22:30485101-30485119	57.7	-
chr22:30682166-30687352	chr22:30503967-30505383	chr22:30683116-30688116	GATSL3	NM_001037666	-	chr22:30504406-30505049	CTCF_peak_20517	chr22:30504817-30504835	42.7	+
chr22:30682166-30687352	chr22:30503967-30505383	chr22:30683116-30688116	GATSL3	NM_001037666	-	chr22:30504406-30505049	CTCF_peak_20517	chr22:30504817-30504835	42.7	+
chr22:30682166-30687352	chr22:30503967-30505383	chr22:30683116-30688116	GATSL3	NM_001037666	-	chr22:30504406-30505049	CTCF_peak_20517	chr22:30504817-30504835	42.7	+
chr22:30682166-30687352	chr22:30503967-30505383	chr22:30683116-30688116	GATSL3	NM_001037666	-	chr22:30504406-30505049	CTCF_peak_20517	chr22:30504817-30504835	42.7	+
chr22:30682166-30687352	chr22:30503967-30505383	chr22:30683116-30688116	GATSL3	NM_001037666	-	chr22:30504406-30505049	CTCF_peak_20517	chr22:30504817-30504835	42.7	+
chr22:30682166-30687352	chr22:30651513-30652844	chr22:30683116-30688116	GATSL3	NM_001037666	-	chr22:30651659-30652643	CTCF_peak_20519	chr22:30652231-30652249	73.4	+
chr22:30682166-30687352	chr22:30651513-30652844	chr22:30683116-30688116	GATSL3	NM_001037666	-	chr22:30651659-30652643	CTCF_peak_20519	chr22:30652231-30652249	73.4	+
chr22:30682166-30687352	chr22:30651513-30652844	chr22:30683116-30688116	GATSL3	NM_001037666	-	chr22:30651659-30652643	CTCF_peak_20519	chr22:30652231-30652249	73.4	+
chr22:30682166-30687352	chr22:30651513-30652844	chr22:30683116-30688116	GATSL3	NM_001037666	-	chr22:30651659-30652643	CTCF_peak_20519	chr22:30652231-30652249	73.4	+
chr22:30682166-30687352	chr22:30651513-30652844	chr22:30683116-30688116	GATSL3	NM_001037666	-	chr22:30651659-30652643	CTCF_peak_20519	chr22:30652231-30652249	73.4	+
chr22:30682166-30687352	chr22:30658256-30659775	chr22:30683116-30688116	GATSL3	NM_001037666	-	chr22:30658461-30659568	CTCF_peak_20521	chr22:30659020-30659038	67.9	+
chr22:30682166-30687352	chr22:30658256-30659775	chr22:30683116-30688116	GATSL3	NM_001037666	-	chr22:30658461-30659568	CTCF_peak_20521	chr22:30659020-30659038	67.9	+
chr22:30682166-30687352	chr22:30658256-30659775	chr22:30683116-30688116	GATSL3	NM_001037666	-	chr22:30658461-30659568	CTCF_peak_20521	chr22:30659020-30659038	67.9	+
chr22:30682166-30687352	chr22:30658256-30659775	chr22:30683116-30688116	GATSL3	NM_001037666	-	chr22:30658461-30659568	CTCF_peak_20521	chr22:30659020-30659038	67.9	+
chr22:30682166-30687352	chr22:30658256-30659775	chr22:30683116-30688116	GATSL3	NM_001037666	-	chr22:30658461-30659568	CTCF_peak_20521	chr22:30659020-30659038	67.9	+
chr22:30682166-30687352	chr22:30782749-30784261	chr22:30683116-30688116	GATSL3	NM_001037666	-	chr22:30782660-30784051	CTCF_peak_20523	chr22:30783489-30783507	103	-
chr22:30682166-30687352	chr22:30782749-30784261	chr22:30683116-30688116	GATSL3	NM_001037666	-	chr22:30782660-30784051	CTCF_peak_20523	chr22:30783489-30783507	103	-
chr22:30682166-30687352	chr22:30782749-30784261	chr22:30683116-30688116	GATSL3	NM_001037666	-	chr22:30782660-30784051	CTCF_peak_20523	chr22:30783489-30783507	103	-
chr22:30682166-30687352	chr22:30782749-30784261	chr22:30683116-30688116	GATSL3	NM_001037666	-	chr22:30782660-30784051	CTCF_peak_20523	chr22:30783489-30783507	103	-
chr22:30682166-30687352	chr22:30782749-30784261	chr22:30683116-30688116	GATSL3	NM_001037666	-	chr22:30782660-30784051	CTCF_peak_20523	chr22:30783489-30783507	103	-
chr22:30821533-30823326	chr22:30880834-30882266	chr22:30819111-30824111	MTFP1	NM_001003704	+	chr22:30881127-30882142	CTCF_peak_20528	chr22:30881543-30881561	82.4	-
chr22:31480586-31481962	chr22:31343131-31344561	chr22:31478482-31483482	SMTN	NM_001207018	+	chr22:31343589-31344348	CTCF_peak_20540	chr22:31343969-31343987	54.3	+
chr22:31480586-31481962	chr22:31343131-31344561	chr22:31478482-31483482	SMTN	NM_001207018	+	chr22:31343589-31344348	CTCF_peak_20540	chr22:31343969-31343987	54.3	+
chr22:31480586-31481962	chr22:31432353-31433235	chr22:31478482-31483482	SMTN	NM_001207018	+	chr22:31432537-31433014	CTCF_peak_20541	chr22:31432718-31432736	48.4	+
chr22:31480586-31481962	chr22:31432353-31433235	chr22:31478482-31483482	SMTN	NM_001207018	+	chr22:31432537-31433014	CTCF_peak_20541	chr22:31432718-31432736	48.4	+
chr22:39930003-39931669	chr22:40203544-40205019	chr22:39926360-39931360	RPS19BP1	NM_194326	-	chr22:40203911-40204595	CTCF_peak_20731	chr22:40204243-40204261	62.1	-
chr22:39930003-39931669	chr22:40203544-40205019	chr22:39926360-39931360	RPS19BP1	NM_194326	-	chr22:40203911-40204595	CTCF_peak_20731	chr22:40204243-40204261	62.1	-
chr22:39930003-39931669	chr22:40432042-40433543	chr22:39926360-39931360	RPS19BP1	NM_194326	-	chr22:40432388-40433221	CTCF_peak_20736	chr22:40432817-40432835	58.8	-
chr22:39930003-39931669	chr22:40432042-40433543	chr22:39926360-39931360	RPS19BP1	NM_194326	-	chr22:40432388-40433221	CTCF_peak_20736	chr22:40432817-40432835	58.8	-
chr22:42486230-42487904	chr22:42832910-42834586	chr22:42484437-42489437	NDUFA6:AS1	NR_034118	+	chr22:42833292-42834250	CTCF_peak_20779	chr22:42833657-42833675	81.8	-
chr22:42486230-42487904	chr22:42832910-42834586	chr22:42484459-42489459	NDUFA6	NM_002490	-	chr22:42833292-42834250	CTCF_peak_20779	chr22:42833657-42833675	81.8	-
chr3:9974058-9975831	chr3:9972315-9973337	chr3:9973024-9978024	CRELD1	NM_015513	+	chr3:9972518-9973241	CTCF_peak_21001	chr3:9972891-9972909	41.9	-
chr3:9974058-9975831	chr3:9972315-9973337	chr3:9973025-9978025	CRELD1	NM_001031717	+	chr3:9972518-9973241	CTCF_peak_21001	chr3:9972891-9972909	41.9	-
chr3:10362340-10363254	chr3:10363577-10364811	chr3:10360225-10365225	SEC13	NM_001136232	-	chr3:10363759-10364386	CTCF_peak_21009	chr3:10364182-10364200	65.2	-
chr3:10362340-10363254	chr3:10363577-10364811	chr3:10360372-10365372	SEC13	NM_001136026	-	chr3:10363759-10364386	CTCF_peak_21009	chr3:10364182-10364200	65.2	-
chr3:14443259-14444982	chr3:14301529-14304362	chr3:14441576-14446576	SLC6A6	NM_001134367	+	chr3:14302291-14303391	CTCF_peak_21089	chr3:14302819-14302837	85.8	+
chr3:38387238-38389179	chr3:38158945-38160360	chr3:38385751-38390751	XYLB	NM_005108	+	chr3:38159110-38160056	CTCF_peak_21296	chr3:38159110-38159128	56.5	-
chr3:38387238-38389179	chr3:38158945-38160360	chr3:38385751-38390751	XYLB	NM_005108	+	chr3:38159110-38160056	CTCF_peak_21296	chr3:38159110-38159128	56.5	-
chr3:38387238-38389179	chr3:38520689-38522298	chr3:38385751-38390751	XYLB	NM_005108	+	chr3:38520970-38521955	CTCF_peak_21301	chr3:38521514-38521532	66.8	-
chr3:38387238-38389179	chr3:38520689-38522298	chr3:38385751-38390751	XYLB	NM_005108	+	chr3:38520970-38521955	CTCF_peak_21301	chr3:38521514-38521532	66.8	-
chr3:38537013-38538766	chr3:38158945-38160360	chr3:38535263-38540263	EXOG	NM_001145464	+	chr3:38159110-38160056	CTCF_peak_21296	chr3:38159110-38159128	56.5	-
chr3:45634121-45635410	chr3:45587675-45588923	chr3:45633823-45638823	LIMD1	NM_014240	+	chr3:45587882-45588761	CTCF_peak_21392	chr3:45588321-45588339	62.8	-
chr3:50648610-50649837	chr3:50609094-50610397	chr3:50646793-50651793	MAPKAPK3	NM_001243926	+	chr3:50609208-50610215	CTCF_peak_21510	chr3:50609710-50609728	68.2	+
chr3:51975478-51976996	chr3:51752511-51754244	chr3:51973457-51978457	RRP9	NM_004704	-	chr3:51752810-51754203	CTCF_peak_21530	chr3:51753301-51753319	79.4	+
chr3:51975478-51976996	chr3:51752511-51754244	chr3:51973457-51978457	RRP9	NM_004704	-	chr3:51752810-51754203	CTCF_peak_21530	chr3:51753301-51753319	79.4	+
chr3:51975478-51976996	chr3:51752511-51754244	chr3:51973821-51978821	PARP3	NM_001003931	+	chr3:51752810-51754203	CTCF_peak_21530	chr3:51753301-51753319	79.4	+
chr3:51975478-51976996	chr3:51752511-51754244	chr3:51973821-51978821	PARP3	NM_001003931	+	chr3:51752810-51754203	CTCF_peak_21530	chr3:51753301-51753319	79.4	+
chr3:51975478-51976996	chr3:52177648-52179285	chr3:51973457-51978457	RRP9	NM_004704	-	chr3:52178008-52178920	CTCF_peak_21544	chr3:52178472-52178490	63.4	-
chr3:51975478-51976996	chr3:52177648-52179285	chr3:51973457-51978457	RRP9	NM_004704	-	chr3:52178008-52178920	CTCF_peak_21544	chr3:52178472-52178490	63.4	-
chr3:51975478-51976996	chr3:52177648-52179285	chr3:51973821-51978821	PARP3	NM_001003931	+	chr3:52178008-52178920	CTCF_peak_21544	chr3:52178472-52178490	63.4	-
chr3:51975478-51976996	chr3:52177648-52179285	chr3:51973821-51978821	PARP3	NM_001003931	+	chr3:52178008-52178920	CTCF_peak_21544	chr3:52178472-52178490	63.4	-
chr3:52478832-52479524	chr3:52480500-52482099	chr3:52476601-52481601	SEMA3G	NM_020163	-	chr3:52480672-52481746	CTCF_peak_21558	chr3:52481213-52481231	56.2	-
chr3:57993133-57995892	chr3:58152697-58153889	chr3:57991627-57996627	FLNB	NM_001164317	+	chr3:58152845-58153779	CTCF_peak_21627	chr3:58153258-58153276	48.2	+
chr3:58318017-58319654	chr3:58399854-58401285	chr3:58316117-58321117	PXK	NM_001289095	+	chr3:58400093-58400992	CTCF_peak_21638	chr3:58400507-58400525	50.4	-
chr3:72899875-72901343	chr3:72987301-72988949	chr3:72895098-72900098	SHQ1	NM_018130	-	chr3:72987593-72988619	CTCF_peak_21767	chr3:72988191-72988209	60	+
chr3:72899875-72901343	chr3:72987301-72988949	chr3:72895098-72900098	SHQ1	NM_018130	-	chr3:72987593-72988619	CTCF_peak_21767	chr3:72988191-72988209	60	+
chr3:72899875-72901343	chr3:73134493-73136160	chr3:72895098-72900098	SHQ1	NM_018130	-	chr3:73134919-73135790	CTCF_peak_21769	chr3:73135333-73135351	66.2	-
chr3:72899875-72901343	chr3:73134493-73136160	chr3:72895098-72900098	SHQ1	NM_018130	-	chr3:73134919-73135790	CTCF_peak_21769	chr3:73135333-73135351	66.2	-
chr3:111257718-111259547	chr3:109250560-109252467	chr3:111258426-111263426	CD96	NM_001318889	+	chr3:109251095-109251673	CTCF_peak_21954	chr3:109251278-109251296	53.3	+
chr3:113463488-113464774	chr3:113454802-113456399	chr3:113462646-113467646	NAA50	NM_001308445	-	chr3:113455101-113455741	CTCF_peak_21992	chr3:113455495-113455513	46	+
chr3:113463488-113464774	chr3:113454802-113456399	chr3:113463366-113468366	ATP6V1A	NM_001690	+	chr3:113455101-113455741	CTCF_peak_21992	chr3:113455495-113455513	46	+
chr3:130610726-130613253	chr3:130478028-130479744	chr3:130610335-130615335	ATP2C1	NM_001199179	+	chr3:130478345-130479211	CTCF_peak_22214	chr3:130478749-130478767	64	+
chr3:130610726-130613253	chr3:130478028-130479744	chr3:130610359-130615359	ATP2C1	NM_001001485	+	chr3:130478345-130479211	CTCF_peak_22214	chr3:130478749-130478767	64	+
chr3:130610726-130613253	chr3:130478028-130479744	chr3:130610792-130615792	ATP2C1	NM_001199185	+	chr3:130478345-130479211	CTCF_peak_22214	chr3:130478749-130478767	64	+
chr3:130610726-130613253	chr3:130478028-130479744	chr3:130610934-130615934	ATP2C1	NM_001001486	+	chr3:130478345-130479211	CTCF_peak_22214	chr3:130478749-130478767	64	+
chr3:136470012-136472770	chr3:135793469-135795227	chr3:136468745-136473745	STAG1	NM_005862	-	chr3:135793841-135794595	CTCF_peak_22272	chr3:135794240-135794258	62.8	+
chr3:136470012-136472770	chr3:135793469-135795227	chr3:136468745-136473745	STAG1	NM_005862	-	chr3:135793841-135794595	CTCF_peak_22272	chr3:135794240-135794258	62.8	+
chr3:136470012-136472770	chr3:135793469-135795227	chr3:136468745-136473745	STAG1	NM_005862	-	chr3:135793841-135794595	CTCF_peak_22272	chr3:135794240-135794258	62.8	+
chr3:136470012-136472770	chr3:135796444-135798525	chr3:136468745-136473745	STAG1	NM_005862	-	chr3:135797564-135798209	CTCF_peak_22273	chr3:135797798-135797816	52.1	+
chr3:136470012-136472770	chr3:135796444-135798525	chr3:136468745-136473745	STAG1	NM_005862	-	chr3:135797564-135798209	CTCF_peak_22273	chr3:135797798-135797816	52.1	+
chr3:136470012-136472770	chr3:135796444-135798525	chr3:136468745-136473745	STAG1	NM_005862	-	chr3:135797564-135798209	CTCF_peak_22273	chr3:135797798-135797816	52.1	+
chr3:136470012-136472770	chr3:136731527-136733644	chr3:136468745-136473745	STAG1	NM_005862	-	chr3:136732454-136733384	CTCF_peak_22279	chr3:136732900-136732918	82.8	-
chr3:136470012-136472770	chr3:136731527-136733644	chr3:136468745-136473745	STAG1	NM_005862	-	chr3:136733435-136733933	CTCF_peak_22280	chr3:136733450-136733468	36.3	-
chr3:136470012-136472770	chr3:136731527-136733644	chr3:136468745-136473745	STAG1	NM_005862	-	chr3:136732454-136733384	CTCF_peak_22279	chr3:136732900-136732918	82.8	-
chr3:136470012-136472770	chr3:136731527-136733644	chr3:136468745-136473745	STAG1	NM_005862	-	chr3:136733435-136733933	CTCF_peak_22280	chr3:136733450-136733468	36.3	-
chr3:136470012-136472770	chr3:136731527-136733644	chr3:136468745-136473745	STAG1	NM_005862	-	chr3:136732454-136733384	CTCF_peak_22279	chr3:136732900-136732918	82.8	-
chr3:136470012-136472770	chr3:136731527-136733644	chr3:136468745-136473745	STAG1	NM_005862	-	chr3:136733435-136733933	CTCF_peak_22280	chr3:136733450-136733468	36.3	-
chr3:136580263-136582330	chr3:136731527-136733644	chr3:136578550-136583550	NCK1	NM_001291999	+	chr3:136732454-136733384	CTCF_peak_22279	chr3:136732900-136732918	82.8	-
chr3:136580263-136582330	chr3:136731527-136733644	chr3:136578550-136583550	NCK1	NM_001291999	+	chr3:136733435-136733933	CTCF_peak_22280	chr3:136733450-136733468	36.3	-
chr3:140768187-140771220	chr3:140910214-140912325	chr3:140767744-140772744	SPSB4	NM_080862	+	chr3:140910768-140911872	CTCF_peak_22337	chr3:140911255-140911273	70.7	-
chr3:142837993-142841126	chr3:143045854-143048055	chr3:142836118-142841118	CHST2	NM_004267	+	chr3:143047151-143047833	CTCF_peak_22371	chr3:143047484-143047502	45.7	-
chr3:142837993-142841126	chr3:143045854-143048055	chr3:142836118-142841118	CHST2	NM_004267	+	chr3:143047151-143047833	CTCF_peak_22371	chr3:143047484-143047502	45.7	-
chr3:142837993-142841126	chr3:143045854-143048055	chr3:142836118-142841118	CHST2	NM_004267	+	chr3:143047151-143047833	CTCF_peak_22371	chr3:143047484-143047502	45.7	-
chr3:142837993-142841126	chr3:143362533-143364337	chr3:142836118-142841118	CHST2	NM_004267	+	chr3:143363162-143363852	CTCF_peak_22373	chr3:143363523-143363541	57.3	-
chr3:142837993-142841126	chr3:143362533-143364337	chr3:142836118-142841118	CHST2	NM_004267	+	chr3:143363162-143363852	CTCF_peak_22373	chr3:143363523-143363541	57.3	-
chr3:142837993-142841126	chr3:143362533-143364337	chr3:142836118-142841118	CHST2	NM_004267	+	chr3:143363162-143363852	CTCF_peak_22373	chr3:143363523-143363541	57.3	-
chr3:142837993-142841126	chr3:143392497-143394043	chr3:142836118-142841118	CHST2	NM_004267	+	chr3:143392919-143393750	CTCF_peak_22375	chr3:143393528-143393546	37.7	-
chr3:142837993-142841126	chr3:143392497-143394043	chr3:142836118-142841118	CHST2	NM_004267	+	chr3:143392919-143393750	CTCF_peak_22375	chr3:143393528-143393546	37.7	-
chr3:142837993-142841126	chr3:143392497-143394043	chr3:142836118-142841118	CHST2	NM_004267	+	chr3:143392919-143393750	CTCF_peak_22375	chr3:143393528-143393546	37.7	-
chr3:156391505-156392879	chr3:156393096-156393894	chr3:156389705-156394705	TIPARP	NM_015508	+	chr3:156391616-156393886	CTCF_peak_22503	chr3:156393431-156393449	56.8	+
chr3:156391505-156392879	chr3:156393096-156393894	chr3:156391953-156396953	TIPARP	NM_001184718	+	chr3:156391616-156393886	CTCF_peak_22503	chr3:156393431-156393449	56.8	+
chr3:179038949-179041217	chr3:178732654-178734395	chr3:179039051-179044051	ZNF639	NM_016331	+	chr3:178733027-178734011	CTCF_peak_22662	chr3:178733490-178733508	66.9	+
chr3:183966996-183968890	chr3:183944623-183946129	chr3:183964259-183969259	ALG3	NM_005787	-	chr3:183945056-183945951	CTCF_peak_22711	chr3:183945350-183945368	52.4	+
chr3:183966996-183968890	chr3:183944623-183946129	chr3:183964813-183969813	ALG3	NM_001006941	-	chr3:183945056-183945951	CTCF_peak_22711	chr3:183945350-183945368	52.4	+
chr3:187455648-187461266	chr3:188466293-188467822	chr3:187461013-187466013	BCL6	NM_001706	-	chr3:188466577-188467489	CTCF_peak_22784	chr3:188466988-188467006	48.5	-
chr3:187455648-187461266	chr3:188466293-188467822	chr3:187461013-187466013	BCL6	NM_001706	-	chr3:188466577-188467489	CTCF_peak_22784	chr3:188466988-188467006	48.5	-
chr3:187455648-187461266	chr3:188466293-188467822	chr3:187461013-187466013	BCL6	NM_001706	-	chr3:188466577-188467489	CTCF_peak_22784	chr3:188466988-188467006	48.5	-
chr3:187455648-187461266	chr3:188466293-188467822	chr3:187461013-187466013	BCL6	NM_001706	-	chr3:188466577-188467489	CTCF_peak_22784	chr3:188466988-188467006	48.5	-
chr3:187455648-187461266	chr3:188466293-188467822	chr3:187461013-187466013	BCL6	NM_001706	-	chr3:188466577-188467489	CTCF_peak_22784	chr3:188466988-188467006	48.5	-
chr3:187455648-187461266	chr3:188671730-188673393	chr3:187461013-187466013	BCL6	NM_001706	-	chr3:188672149-188673047	CTCF_peak_22787	chr3:188672580-188672598	66.6	-
chr3:187455648-187461266	chr3:188671730-188673393	chr3:187461013-187466013	BCL6	NM_001706	-	chr3:188672149-188673047	CTCF_peak_22787	chr3:188672580-188672598	66.6	-
chr3:187455648-187461266	chr3:188671730-188673393	chr3:187461013-187466013	BCL6	NM_001706	-	chr3:188672149-188673047	CTCF_peak_22787	chr3:188672580-188672598	66.6	-
chr3:187455648-187461266	chr3:188671730-188673393	chr3:187461013-187466013	BCL6	NM_001706	-	chr3:188672149-188673047	CTCF_peak_22787	chr3:188672580-188672598	66.6	-
chr3:187455648-187461266	chr3:188671730-188673393	chr3:187461013-187466013	BCL6	NM_001706	-	chr3:188672149-188673047	CTCF_peak_22787	chr3:188672580-188672598	66.6	-
chr3:187455648-187461266	chr3:188674141-188675518	chr3:187461013-187466013	BCL6	NM_001706	-	chr3:188674428-188675150	CTCF_peak_22788	chr3:188674812-188674830	63.6	-
chr3:187455648-187461266	chr3:188674141-188675518	chr3:187461013-187466013	BCL6	NM_001706	-	chr3:188674428-188675150	CTCF_peak_22788	chr3:188674812-188674830	63.6	-
chr3:187455648-187461266	chr3:188674141-188675518	chr3:187461013-187466013	BCL6	NM_001706	-	chr3:188674428-188675150	CTCF_peak_22788	chr3:188674812-188674830	63.6	-
chr3:187455648-187461266	chr3:188674141-188675518	chr3:187461013-187466013	BCL6	NM_001706	-	chr3:188674428-188675150	CTCF_peak_22788	chr3:188674812-188674830	63.6	-
chr3:187455648-187461266	chr3:188674141-188675518	chr3:187461013-187466013	BCL6	NM_001706	-	chr3:188674428-188675150	CTCF_peak_22788	chr3:188674812-188674830	63.6	-
chr3:187455648-187461266	chr3:188758664-188760249	chr3:187461013-187466013	BCL6	NM_001706	-	chr3:188759019-188759826	CTCF_peak_22789	chr3:188759468-188759486	67.4	-
chr3:187455648-187461266	chr3:188758664-188760249	chr3:187461013-187466013	BCL6	NM_001706	-	chr3:188759019-188759826	CTCF_peak_22789	chr3:188759468-188759486	67.4	-
chr3:187455648-187461266	chr3:188758664-188760249	chr3:187461013-187466013	BCL6	NM_001706	-	chr3:188759019-188759826	CTCF_peak_22789	chr3:188759468-188759486	67.4	-
chr3:187455648-187461266	chr3:188758664-188760249	chr3:187461013-187466013	BCL6	NM_001706	-	chr3:188759019-188759826	CTCF_peak_22789	chr3:188759468-188759486	67.4	-
chr3:187455648-187461266	chr3:188758664-188760249	chr3:187461013-187466013	BCL6	NM_001706	-	chr3:188759019-188759826	CTCF_peak_22789	chr3:188759468-188759486	67.4	-
chr3:187455648-187461266	chr3:188865159-188866723	chr3:187461013-187466013	BCL6	NM_001706	-	chr3:188865600-188866423	CTCF_peak_22790	chr3:188865980-188865998	72.1	-
chr3:187455648-187461266	chr3:188865159-188866723	chr3:187461013-187466013	BCL6	NM_001706	-	chr3:188865600-188866423	CTCF_peak_22790	chr3:188865980-188865998	72.1	-
chr3:187455648-187461266	chr3:188865159-188866723	chr3:187461013-187466013	BCL6	NM_001706	-	chr3:188865600-188866423	CTCF_peak_22790	chr3:188865980-188865998	72.1	-
chr3:187455648-187461266	chr3:188865159-188866723	chr3:187461013-187466013	BCL6	NM_001706	-	chr3:188865600-188866423	CTCF_peak_22790	chr3:188865980-188865998	72.1	-
chr3:187455648-187461266	chr3:188865159-188866723	chr3:187461013-187466013	BCL6	NM_001706	-	chr3:188865600-188866423	CTCF_peak_22790	chr3:188865980-188865998	72.1	-
chr3:187461452-187464089	chr3:187465059-187467340	chr3:187461013-187466013	BCL6	NM_001706	-	chr3:187465441-187466483	CTCF_peak_22782	chr3:187465945-187465963	48.7	+
chr3:196668236-196669955	chr3:196695882-196697609	chr3:196666811-196671811	NCBP2	NM_001308036	-	chr3:196696048-196697502	CTCF_peak_22875	chr3:196696915-196696933	62.1	-
chr3:196668236-196669955	chr3:196695882-196697609	chr3:196666964-196671964	NCBP2	NM_001042540	-	chr3:196696048-196697502	CTCF_peak_22875	chr3:196696915-196696933	62.1	-
chr3:196668236-196669955	chr3:196695882-196697609	chr3:196666994-196671994	NCBP2:AS2	NR_024388	+	chr3:196696048-196697502	CTCF_peak_22875	chr3:196696915-196696933	62.1	-
chr4:10019762-10021435	chr4:10014798-10017900	chr4:10020614-10025614	SLC2A9	NM_020041	-	chr4:10015144-10016021	CTCF_peak_23063	chr4:10015551-10015569	73.2	-
chr4:10019762-10021435	chr4:10014798-10017900	chr4:10020614-10025614	SLC2A9	NM_020041	-	chr4:10016482-10017407	CTCF_peak_23064	chr4:10016997-10017015	66.9	-
chr4:10019762-10021435	chr4:10014798-10017900	chr4:10020614-10025614	SLC2A9	NM_020041	-	chr4:10015144-10016021	CTCF_peak_23063	chr4:10015551-10015569	73.2	-
chr4:10019762-10021435	chr4:10014798-10017900	chr4:10020614-10025614	SLC2A9	NM_020041	-	chr4:10016482-10017407	CTCF_peak_23064	chr4:10016997-10017015	66.9	-
chr4:10019762-10021435	chr4:10014798-10017900	chr4:10020614-10025614	SLC2A9	NM_020041	-	chr4:10015144-10016021	CTCF_peak_23063	chr4:10015551-10015569	73.2	-
chr4:10019762-10021435	chr4:10014798-10017900	chr4:10020614-10025614	SLC2A9	NM_020041	-	chr4:10016482-10017407	CTCF_peak_23064	chr4:10016997-10017015	66.9	-
chr4:10019762-10021435	chr4:12634080-12635552	chr4:10020614-10025614	SLC2A9	NM_020041	-	chr4:12634482-12635290	CTCF_peak_23085	chr4:12634871-12634889	59.9	-
chr4:10019762-10021435	chr4:12634080-12635552	chr4:10020614-10025614	SLC2A9	NM_020041	-	chr4:12634482-12635290	CTCF_peak_23085	chr4:12634871-12634889	59.9	-
chr4:10019762-10021435	chr4:12634080-12635552	chr4:10020614-10025614	SLC2A9	NM_020041	-	chr4:12634482-12635290	CTCF_peak_23085	chr4:12634871-12634889	59.9	-
chr4:10019762-10021435	chr4:9899534-9901206	chr4:10020614-10025614	SLC2A9	NM_020041	-	chr4:9900104-9900887	CTCF_peak_23062	chr4:9900431-9900449	40.6	-
chr4:10019762-10021435	chr4:9899534-9901206	chr4:10020614-10025614	SLC2A9	NM_020041	-	chr4:9900104-9900887	CTCF_peak_23062	chr4:9900431-9900449	40.6	-
chr4:10019762-10021435	chr4:9899534-9901206	chr4:10020614-10025614	SLC2A9	NM_020041	-	chr4:9900104-9900887	CTCF_peak_23062	chr4:9900431-9900449	40.6	-
chr4:13548721-13551434	chr4:12725769-12726787	chr4:13546948-13551948	LINC01096	NR_015450	-	chr4:12725928-12726583	CTCF_peak_23086	chr4:12726330-12726348	63	-
chr4:13548721-13551434	chr4:12725769-12726787	chr4:13546948-13551948	LINC01096	NR_015450	-	chr4:12725928-12726583	CTCF_peak_23086	chr4:12726330-12726348	63	-
chr4:13548721-13551434	chr4:12725769-12726787	chr4:13546948-13551948	LINC01096	NR_015450	-	chr4:12725928-12726583	CTCF_peak_23086	chr4:12726330-12726348	63	-
chr4:13548721-13551434	chr4:12730519-12731875	chr4:13546948-13551948	LINC01096	NR_015450	-	chr4:12730781-12731519	CTCF_peak_23087	chr4:12731171-12731189	68.7	+
chr4:13548721-13551434	chr4:12730519-12731875	chr4:13546948-13551948	LINC01096	NR_015450	-	chr4:12730781-12731519	CTCF_peak_23087	chr4:12731171-12731189	68.7	+
chr4:13548721-13551434	chr4:12730519-12731875	chr4:13546948-13551948	LINC01096	NR_015450	-	chr4:12730781-12731519	CTCF_peak_23087	chr4:12731171-12731189	68.7	+
chr4:13548721-13551434	chr4:12853409-12854943	chr4:13546948-13551948	LINC01096	NR_015450	-	chr4:12853789-12854414	CTCF_peak_23089	chr4:12854072-12854090	58.3	+
chr4:13548721-13551434	chr4:12853409-12854943	chr4:13546948-13551948	LINC01096	NR_015450	-	chr4:12853789-12854414	CTCF_peak_23089	chr4:12854072-12854090	58.3	+
chr4:13548721-13551434	chr4:12853409-12854943	chr4:13546948-13551948	LINC01096	NR_015450	-	chr4:12853789-12854414	CTCF_peak_23089	chr4:12854072-12854090	58.3	+
chr4:39978966-39980272	chr4:39470552-39472085	chr4:39977076-39982076	PDS5A	NM_001100399	-	chr4:39470584-39471593	CTCF_peak_23262	chr4:39471223-39471241	67.1	+
chr4:56814126-56815627	chr4:57167102-57168508	chr4:56812474-56817474	CEP135	NM_025009	+	chr4:57167393-57168279	CTCF_peak_23412	chr4:57167828-57167846	58.5	-
chr4:71553008-71554769	chr4:71517216-71518916	chr4:71551696-71556696	UTP3	NM_020368	+	chr4:71517626-71518250	CTCF_peak_23474	chr4:71518017-71518035	61	+
chr4:71569729-71571897	chr4:71517216-71518916	chr4:71568154-71573154	RUFY3	NM_001130709	+	chr4:71517626-71518250	CTCF_peak_23474	chr4:71518017-71518035	61	+
chr4:76648724-76650251	chr4:76498009-76499593	chr4:76647206-76652206	USO1	NM_001290049	+	chr4:76498285-76499398	CTCF_peak_23521	chr4:76498777-76498795	74.9	+
chr4:84204824-84206471	chr4:84202207-84204062	chr4:84203567-84208567	COQ2	NM_015697	-	chr4:84202920-84203862	CTCF_peak_23605	chr4:84203377-84203395	57.5	-
chr4:99915757-99917158	chr4:99976551-99978032	chr4:99914288-99919288	METAP1	NM_015143	+	chr4:99976960-99977722	CTCF_peak_23701	chr4:99977370-99977388	48.5	-
chr4:118953716-118958232	chr4:119190991-119192508	chr4:118953000-118958000	NDST3	NM_004784	+	chr4:119191404-119192173	CTCF_peak_23842	chr4:119191778-119191796	67.7	-
chr4:124317236-124320065	chr4:124485405-124486908	chr4:124317041-124322041	SPRY1	NM_001258039	+	chr4:124485626-124486581	CTCF_peak_23892	chr4:124486109-124486127	50	-
chr4:124317236-124320065	chr4:124485405-124486908	chr4:124317041-124322041	SPRY1	NM_001258039	+	chr4:124485626-124486581	CTCF_peak_23892	chr4:124486109-124486127	50	-
chr4:124317236-124320065	chr4:124580132-124583229	chr4:124317041-124322041	SPRY1	NM_001258039	+	chr4:124580775-124581557	CTCF_peak_23894	chr4:124581331-124581349	36.7	-
chr4:124317236-124320065	chr4:124580132-124583229	chr4:124317041-124322041	SPRY1	NM_001258039	+	chr4:124582105-124582878	CTCF_peak_23895	chr4:124582466-124582484	56.1	-
chr4:124317236-124320065	chr4:124580132-124583229	chr4:124317041-124322041	SPRY1	NM_001258039	+	chr4:124580775-124581557	CTCF_peak_23894	chr4:124581331-124581349	36.7	-
chr4:124317236-124320065	chr4:124580132-124583229	chr4:124317041-124322041	SPRY1	NM_001258039	+	chr4:124582105-124582878	CTCF_peak_23895	chr4:124582466-124582484	56.1	-
chr4:154264985-154268469	chr4:154494779-154496574	chr4:154263301-154268301	MND1	NM_001253861	+	chr4:154495376-154495992	CTCF_peak_24094	chr4:154495680-154495698	52.7	-
chr4:154264985-154268469	chr4:154494779-154496574	chr4:154263301-154268301	MND1	NM_001253861	+	chr4:154495376-154495992	CTCF_peak_24094	chr4:154495680-154495698	52.7	-
chr4:154264985-154268469	chr4:154496601-154498251	chr4:154263301-154268301	MND1	NM_001253861	+	chr4:154497323-154497811	CTCF_peak_24095	chr4:154497504-154497522	44.7	-
chr4:154264985-154268469	chr4:154496601-154498251	chr4:154263301-154268301	MND1	NM_001253861	+	chr4:154497323-154497811	CTCF_peak_24095	chr4:154497504-154497522	44.7	-
chr4:157889039-157892644	chr4:158125298-158126663	chr4:157890046-157895046	PDGFC	NM_016205	-	chr4:158125467-158126314	CTCF_peak_24131	chr4:158125883-158125901	74.2	-
chr4:187646244-187648569	chr4:190122821-190124351	chr4:187642487-187647487	FAT1	NM_005245	-	chr4:190123142-190124034	CTCF_peak_24360	chr4:190123603-190123621	43.7	-
chr5:40678596-40682914	chr5:40687299-40689361	chr5:40677532-40682532	PTGER4	NM_000958	+	chr5:40688017-40688966	CTCF_peak_24656	chr5:40688427-40688445	63.2	-
chr5:43064593-43065812	chr5:42908434-42909849	chr5:43064573-43069573	LOC100132356	NR_034127	-	chr5:42908722-42909621	CTCF_peak_24678	chr5:42909169-42909187	41	+
chr5:43064593-43065812	chr5:42908434-42909849	chr5:43064625-43069625	LOC100506639	NR_102752	+	chr5:42908722-42909621	CTCF_peak_24678	chr5:42909169-42909187	41	+
chr5:43064593-43065812	chr5:42908434-42909849	chr5:43065041-43070041	LOC648987	NR_104651	-	chr5:42908722-42909621	CTCF_peak_24678	chr5:42909169-42909187	41	+
chr5:74344922-74350259	chr5:74220617-74221903	chr5:74345968-74350968	LINC01336	NR_126375	-	chr5:74220935-74221649	CTCF_peak_24900	chr5:74221269-74221287	52.5	+
chr5:74344922-74350259	chr5:74220617-74221903	chr5:74345968-74350968	LINC01336	NR_126375	-	chr5:74220935-74221649	CTCF_peak_24900	chr5:74221269-74221287	52.5	+
chr5:74344922-74350259	chr5:74560863-74562308	chr5:74345968-74350968	LINC01336	NR_126375	-	chr5:74561365-74562107	CTCF_peak_24906	chr5:74561662-74561680	49.7	-
chr5:74344922-74350259	chr5:74560863-74562308	chr5:74345968-74350968	LINC01336	NR_126375	-	chr5:74561365-74562107	CTCF_peak_24906	chr5:74561662-74561680	49.7	-
chr5:75697405-75701279	chr5:75551355-75553032	chr5:75696580-75701580	IQGAP2	NM_006633	+	chr5:75551807-75552716	CTCF_peak_24915	chr5:75552277-75552295	47.4	-
chr5:89825320-89826744	chr5:89734976-89736564	chr5:89822901-89827901	LYSMD3	NM_001286812	-	chr5:89735339-89736071	CTCF_peak_25017	chr5:89735671-89735689	58.8	+
chr5:98103332-98108201	chr5:98085955-98087194	chr5:98102499-98107499	RGMB	NM_001012761	+	chr5:98086246-98086974	CTCF_peak_25075	chr5:98086570-98086588	42.3	-
chr5:98103332-98108201	chr5:98085955-98087194	chr5:98102499-98107499	RGMB	NM_001012761	+	chr5:98086246-98086974	CTCF_peak_25075	chr5:98086570-98086588	42.3	-
chr5:98103332-98108201	chr5:98131340-98132772	chr5:98102499-98107499	RGMB	NM_001012761	+	chr5:98131766-98132580	CTCF_peak_25078	chr5:98132517-98132535	52.7	-
chr5:98103332-98108201	chr5:98131340-98132772	chr5:98102499-98107499	RGMB	NM_001012761	+	chr5:98131766-98132580	CTCF_peak_25078	chr5:98132517-98132535	52.7	-
chr5:111495856-111497091	chr5:111510113-111511529	chr5:111493723-111498723	EPB41L4A:AS1	NR_015370	+	chr5:111510507-111511379	CTCF_peak_25152	chr5:111510869-111510887	69.6	+
chr5:133746093-133748458	chr5:133912753-133914534	chr5:133745098-133750098	CDKN2AIPNL	NM_080656	-	chr5:133913340-133914125	CTCF_peak_25315	chr5:133913647-133913665	69.5	-
chr5:133861374-133863980	chr5:133912753-133914534	chr5:133858840-133863840	JADE2	NM_001289984	+	chr5:133913340-133914125	CTCF_peak_25315	chr5:133913647-133913665	69.5	-
chr5:133861374-133863980	chr5:133912753-133914534	chr5:133859298-133864298	JADE2	NM_015288	+	chr5:133913340-133914125	CTCF_peak_25315	chr5:133913647-133913665	69.5	-
chr5:134239764-134241968	chr5:134526425-134528009	chr5:134238310-134243310	PCBD2	NM_032151	+	chr5:134526697-134527758	CTCF_peak_25321	chr5:134527218-134527236	65.5	-
chr5:140998070-140999627	chr5:140971191-140972702	chr5:140996122-141001122	DIAPH1	NM_001079812	-	chr5:140971543-140972228	CTCF_peak_25448	chr5:140971768-140971786	59.5	+
chr5:141391164-141393215	chr5:141522500-141525850	chr5:141390120-141395120	GNPDA1	NM_005471	-	chr5:141524658-141525466	CTCF_peak_25468	chr5:141525068-141525086	64.2	-
chr5:141394251-141396056	chr5:141522500-141525850	chr5:141390120-141395120	GNPDA1	NM_005471	-	chr5:141524658-141525466	CTCF_peak_25468	chr5:141525068-141525086	64.2	-
chr5:171709601-171711176	chr5:171533275-171535014	chr5:171708295-171713295	UBTD2	NM_152277	-	chr5:171533492-171534541	CTCF_peak_25782	chr5:171534039-171534057	55.3	+
chr5:172197383-172199843	chr5:172143152-172144871	chr5:172195703-172200703	DUSP1	NM_004417	-	chr5:172143273-172144416	CTCF_peak_25796	chr5:172143966-172143984	61.2	+
chr5:176871396-176874277	chr5:176829216-176832155	chr5:176872826-176877826	PRR7	NM_001174102	+	chr5:176829293-176831965	CTCF_peak_25876	chr5:176830889-176830907	64.9	+
chr5:178157111-178158654	chr5:178920403-178921831	chr5:178155203-178160203	ZNF354A	NM_001324339	-	chr5:178920900-178921449	CTCF_peak_25916	chr5:178921224-178921242	54.7	-
chr6:2988307-2990480	chr6:2845898-2847678	chr6:2985701-2990701	LINC01011	NR_026856	+	chr6:2846369-2847164	CTCF_peak_26006	chr6:2846717-2846735	58.5	+
chr6:2988307-2990480	chr6:2845898-2847678	chr6:2985701-2990701	LINC01011	NR_026856	+	chr6:2846369-2847164	CTCF_peak_26006	chr6:2846717-2846735	58.5	+
chr6:2988307-2990480	chr6:2931514-2933439	chr6:2985701-2990701	LINC01011	NR_026856	+	chr6:2932100-2933044	CTCF_peak_26008	chr6:2932587-2932605	57.1	-
chr6:2988307-2990480	chr6:2931514-2933439	chr6:2985701-2990701	LINC01011	NR_026856	+	chr6:2932100-2933044	CTCF_peak_26008	chr6:2932587-2932605	57.1	-
chr6:2998064-2999667	chr6:2845898-2847678	chr6:2997550-3002550	NQO2	NM_000904	+	chr6:2846369-2847164	CTCF_peak_26006	chr6:2846717-2846735	58.5	+
chr6:2998064-2999667	chr6:2845898-2847678	chr6:2997892-3002892	NQO2	NM_001318940	+	chr6:2846369-2847164	CTCF_peak_26006	chr6:2846717-2846735	58.5	+
chr6:13574043-13576450	chr6:13335958-13337697	chr6:13572359-13577359	SIRT5	NM_012241	+	chr6:13336559-13337276	CTCF_peak_26131	chr6:13336893-13336911	53.7	+
chr6:20400314-20401459	chr6:20528071-20530199	chr6:20399637-20404637	E2F3	NM_001949	+	chr6:20528303-20529876	CTCF_peak_26211	chr6:20528744-20528762	60.6	-
chr6:20400314-20401459	chr6:20528071-20530199	chr6:20401410-20406410	E2F3	NM_001243076	+	chr6:20528303-20529876	CTCF_peak_26211	chr6:20528744-20528762	60.6	-
chr6:20404208-20405659	chr6:20528071-20530199	chr6:20399637-20404637	E2F3	NM_001949	+	chr6:20528303-20529876	CTCF_peak_26211	chr6:20528744-20528762	60.6	-
chr6:20404208-20405659	chr6:20528071-20530199	chr6:20401410-20406410	E2F3	NM_001243076	+	chr6:20528303-20529876	CTCF_peak_26211	chr6:20528744-20528762	60.6	-
chr6:26595354-26597486	chr6:26572440-26573728	chr6:26594671-26599671	ABT1	NM_013375	+	chr6:26572620-26573569	CTCF_peak_26260	chr6:26573008-26573026	63.9	+
chr6:35264732-35266771	chr6:35261664-35263011	chr6:35263095-35268095	DEF6	NM_022047	+	chr6:35261818-35262770	CTCF_peak_26469	chr6:35262292-35262310	53.7	+
chr6:35264732-35266771	chr6:35261664-35263011	chr6:35263095-35268095	DEF6	NM_022047	+	chr6:35261818-35262770	CTCF_peak_26469	chr6:35262292-35262310	53.7	+
chr6:35264732-35266771	chr6:35261664-35263011	chr6:35263095-35268095	DEF6	NM_022047	+	chr6:35261818-35262770	CTCF_peak_26469	chr6:35262292-35262310	53.7	+
chr6:35264732-35266771	chr6:35261664-35263011	chr6:35263095-35268095	DEF6	NM_022047	+	chr6:35261818-35262770	CTCF_peak_26469	chr6:35262292-35262310	53.7	+
chr6:35264732-35266771	chr6:35294621-35296067	chr6:35263095-35268095	DEF6	NM_022047	+	chr6:35294912-35295829	CTCF_peak_26471	chr6:35295411-35295429	57	-
chr6:35264732-35266771	chr6:35294621-35296067	chr6:35263095-35268095	DEF6	NM_022047	+	chr6:35294912-35295829	CTCF_peak_26471	chr6:35295411-35295429	57	-
chr6:35264732-35266771	chr6:35294621-35296067	chr6:35263095-35268095	DEF6	NM_022047	+	chr6:35294912-35295829	CTCF_peak_26471	chr6:35295411-35295429	57	-
chr6:35264732-35266771	chr6:35294621-35296067	chr6:35263095-35268095	DEF6	NM_022047	+	chr6:35294912-35295829	CTCF_peak_26471	chr6:35295411-35295429	57	-
chr6:35264732-35266771	chr6:35309301-35310929	chr6:35263095-35268095	DEF6	NM_022047	+	chr6:35309655-35310733	CTCF_peak_26473	chr6:35310160-35310178	58.1	+
chr6:35264732-35266771	chr6:35309301-35310929	chr6:35263095-35268095	DEF6	NM_022047	+	chr6:35309655-35310733	CTCF_peak_26473	chr6:35310160-35310178	58.1	+
chr6:35264732-35266771	chr6:35309301-35310929	chr6:35263095-35268095	DEF6	NM_022047	+	chr6:35309655-35310733	CTCF_peak_26473	chr6:35310160-35310178	58.1	+
chr6:35264732-35266771	chr6:35309301-35310929	chr6:35263095-35268095	DEF6	NM_022047	+	chr6:35309655-35310733	CTCF_peak_26473	chr6:35310160-35310178	58.1	+
chr6:35264732-35266771	chr6:35416622-35418298	chr6:35263095-35268095	DEF6	NM_022047	+	chr6:35417126-35417919	CTCF_peak_26476	chr6:35417359-35417377	68.7	-
chr6:35264732-35266771	chr6:35416622-35418298	chr6:35263095-35268095	DEF6	NM_022047	+	chr6:35417126-35417919	CTCF_peak_26476	chr6:35417359-35417377	68.7	-
chr6:35264732-35266771	chr6:35416622-35418298	chr6:35263095-35268095	DEF6	NM_022047	+	chr6:35417126-35417919	CTCF_peak_26476	chr6:35417359-35417377	68.7	-
chr6:35264732-35266771	chr6:35416622-35418298	chr6:35263095-35268095	DEF6	NM_022047	+	chr6:35417126-35417919	CTCF_peak_26476	chr6:35417359-35417377	68.7	-
chr6:35994691-35996073	chr6:36269671-36271090	chr6:35992954-35997954	MAPK14	NM_001315	+	chr6:36269851-36270912	CTCF_peak_26489	chr6:36270397-36270415	75.5	+
chr6:39196790-39198028	chr6:39270154-39271951	chr6:39194751-39199751	KCNK5	NM_003740	-	chr6:39270618-39271577	CTCF_peak_26548	chr6:39271132-39271150	73.6	-
chr6:43196653-43197901	chr6:43473931-43475276	chr6:43194711-43199711	DNPH1	NM_006443	-	chr6:43474173-43475074	CTCF_peak_26631	chr6:43474622-43474640	71.8	-
chr6:43968176-43969860	chr6:43736602-43739231	chr6:43965837-43970837	C6orf223	NM_001171992	+	chr6:43736770-43737968	CTCF_peak_26637	chr6:43737364-43737382	67	+
chr6:43968176-43969860	chr6:43736602-43739231	chr6:43965837-43970837	C6orf223	NM_001171992	+	chr6:43736770-43737968	CTCF_peak_26637	chr6:43737364-43737382	67	+
chr6:43968176-43969860	chr6:43740529-43743446	chr6:43965837-43970837	C6orf223	NM_001171992	+	chr6:43740707-43741758	CTCF_peak_26638	chr6:43741244-43741262	50.7	-
chr6:43968176-43969860	chr6:43740529-43743446	chr6:43965837-43970837	C6orf223	NM_001171992	+	chr6:43742130-43743141	CTCF_peak_26639	chr6:43742661-43742679	54.1	+
chr6:43968176-43969860	chr6:43740529-43743446	chr6:43965837-43970837	C6orf223	NM_001171992	+	chr6:43740707-43741758	CTCF_peak_26638	chr6:43741244-43741262	50.7	-
chr6:43968176-43969860	chr6:43740529-43743446	chr6:43965837-43970837	C6orf223	NM_001171992	+	chr6:43742130-43743141	CTCF_peak_26639	chr6:43742661-43742679	54.1	+
chr6:47276372-47278678	chr6:47040327-47041561	chr6:47275183-47280183	TNFRSF21	NM_014452	-	chr6:47040580-47041325	CTCF_peak_26688	chr6:47040965-47040983	41.9	-
chr6:47276372-47278678	chr6:47040327-47041561	chr6:47275183-47280183	TNFRSF21	NM_014452	-	chr6:47040580-47041325	CTCF_peak_26688	chr6:47040965-47040983	41.9	-
chr6:47276372-47278678	chr6:47040327-47041561	chr6:47275183-47280183	TNFRSF21	NM_014452	-	chr6:47040580-47041325	CTCF_peak_26688	chr6:47040965-47040983	41.9	-
chr6:47276372-47278678	chr6:47046868-47048306	chr6:47275183-47280183	TNFRSF21	NM_014452	-	chr6:47047189-47048025	CTCF_peak_26689	chr6:47047928-47047946	48.7	+
chr6:47276372-47278678	chr6:47046868-47048306	chr6:47275183-47280183	TNFRSF21	NM_014452	-	chr6:47047189-47048025	CTCF_peak_26689	chr6:47047928-47047946	48.7	+
chr6:47276372-47278678	chr6:47046868-47048306	chr6:47275183-47280183	TNFRSF21	NM_014452	-	chr6:47047189-47048025	CTCF_peak_26689	chr6:47047928-47047946	48.7	+
chr6:47276372-47278678	chr6:47381127-47383457	chr6:47275183-47280183	TNFRSF21	NM_014452	-	chr6:47381420-47382421	CTCF_peak_26692	chr6:47381895-47381913	74.3	+
chr6:47276372-47278678	chr6:47381127-47383457	chr6:47275183-47280183	TNFRSF21	NM_014452	-	chr6:47381420-47382421	CTCF_peak_26692	chr6:47381895-47381913	74.3	+
chr6:47276372-47278678	chr6:47381127-47383457	chr6:47275183-47280183	TNFRSF21	NM_014452	-	chr6:47381420-47382421	CTCF_peak_26692	chr6:47381895-47381913	74.3	+
chr6:52527678-52529680	chr6:52027170-52028580	chr6:52526699-52531699	LOC730101	NR_024403	+	chr6:52027461-52028326	CTCF_peak_26727	chr6:52027914-52027932	65.4	+
chr6:52527678-52529680	chr6:52027170-52028580	chr6:52526699-52531699	LOC730101	NR_024403	+	chr6:52027461-52028326	CTCF_peak_26727	chr6:52027914-52027932	65.4	+
chr6:52527678-52529680	chr6:52027170-52028580	chr6:52526699-52531699	LOC730101	NR_024403	+	chr6:52027461-52028326	CTCF_peak_26727	chr6:52027914-52027932	65.4	+
chr6:52527678-52529680	chr6:52271643-52273014	chr6:52526699-52531699	LOC730101	NR_024403	+	chr6:52271932-52272807	CTCF_peak_26731	chr6:52272374-52272392	46.3	+
chr6:52527678-52529680	chr6:52271643-52273014	chr6:52526699-52531699	LOC730101	NR_024403	+	chr6:52271932-52272807	CTCF_peak_26731	chr6:52272374-52272392	46.3	+
chr6:52527678-52529680	chr6:52271643-52273014	chr6:52526699-52531699	LOC730101	NR_024403	+	chr6:52271932-52272807	CTCF_peak_26731	chr6:52272374-52272392	46.3	+
chr6:52527678-52529680	chr6:52280451-52282369	chr6:52526699-52531699	LOC730101	NR_024403	+	chr6:52281026-52282012	CTCF_peak_26732	chr6:52281514-52281532	59.2	+
chr6:52527678-52529680	chr6:52280451-52282369	chr6:52526699-52531699	LOC730101	NR_024403	+	chr6:52281026-52282012	CTCF_peak_26732	chr6:52281514-52281532	59.2	+
chr6:52527678-52529680	chr6:52280451-52282369	chr6:52526699-52531699	LOC730101	NR_024403	+	chr6:52281026-52282012	CTCF_peak_26732	chr6:52281514-52281532	59.2	+
chr6:52859403-52860587	chr6:52860761-52862252	chr6:52857678-52862678	GSTA4	NM_001512	-	chr6:52861004-52862108	CTCF_peak_26743	chr6:52861616-52861634	33.8	+
chr6:52925633-52927397	chr6:52588604-52590112	chr6:52924100-52929100	ICK	NM_014920	-	chr6:52588962-52589823	CTCF_peak_26737	chr6:52589399-52589417	59.8	+
chr6:52925633-52927397	chr6:52588604-52590112	chr6:52924100-52929100	ICK	NM_014920	-	chr6:52588962-52589823	CTCF_peak_26737	chr6:52589399-52589417	59.8	+
chr6:52925633-52927397	chr6:52588604-52590112	chr6:52924100-52929100	ICK	NM_014920	-	chr6:52588962-52589823	CTCF_peak_26737	chr6:52589399-52589417	59.8	+
chr6:52925633-52927397	chr6:52704004-52705226	chr6:52924100-52929100	ICK	NM_014920	-	chr6:52704257-52704952	CTCF_peak_26739	chr6:52704548-52704566	59	+
chr6:52925633-52927397	chr6:52704004-52705226	chr6:52924100-52929100	ICK	NM_014920	-	chr6:52704257-52704952	CTCF_peak_26739	chr6:52704548-52704566	59	+
chr6:52925633-52927397	chr6:52704004-52705226	chr6:52924100-52929100	ICK	NM_014920	-	chr6:52704257-52704952	CTCF_peak_26739	chr6:52704548-52704566	59	+
chr6:52925633-52927397	chr6:52860761-52862252	chr6:52924100-52929100	ICK	NM_014920	-	chr6:52861004-52862108	CTCF_peak_26743	chr6:52861616-52861634	33.8	+
chr6:52925633-52927397	chr6:52860761-52862252	chr6:52924100-52929100	ICK	NM_014920	-	chr6:52861004-52862108	CTCF_peak_26743	chr6:52861616-52861634	33.8	+
chr6:52925633-52927397	chr6:52860761-52862252	chr6:52924100-52929100	ICK	NM_014920	-	chr6:52861004-52862108	CTCF_peak_26743	chr6:52861616-52861634	33.8	+
chr6:57180724-57182914	chr6:56767223-56768599	chr6:57177103-57182103	PRIM2	NM_001282488	+	chr6:56767340-56768292	CTCF_peak_26785	chr6:56767852-56767870	67	+
chr6:57180724-57182914	chr6:56767223-56768599	chr6:57177103-57182103	PRIM2	NM_001282488	+	chr6:56767340-56768292	CTCF_peak_26785	chr6:56767852-56767870	67	+
chr6:57180724-57182914	chr6:56767223-56768599	chr6:57179915-57184915	PRIM2	NM_000947	+	chr6:56767340-56768292	CTCF_peak_26785	chr6:56767852-56767870	67	+
chr6:57180724-57182914	chr6:56767223-56768599	chr6:57179915-57184915	PRIM2	NM_000947	+	chr6:56767340-56768292	CTCF_peak_26785	chr6:56767852-56767870	67	+
chr6:57180724-57182914	chr6:56768630-56770216	chr6:57177103-57182103	PRIM2	NM_001282488	+	chr6:56769174-56769768	CTCF_peak_26786	chr6:56769546-56769564	49.5	+
chr6:57180724-57182914	chr6:56768630-56770216	chr6:57177103-57182103	PRIM2	NM_001282488	+	chr6:56769174-56769768	CTCF_peak_26786	chr6:56769546-56769564	49.5	+
chr6:57180724-57182914	chr6:56768630-56770216	chr6:57179915-57184915	PRIM2	NM_000947	+	chr6:56769174-56769768	CTCF_peak_26786	chr6:56769546-56769564	49.5	+
chr6:57180724-57182914	chr6:56768630-56770216	chr6:57179915-57184915	PRIM2	NM_000947	+	chr6:56769174-56769768	CTCF_peak_26786	chr6:56769546-56769564	49.5	+
chr6:80655444-80660310	chr6:80802945-80805062	chr6:80654815-80659815	ELOVL4	NM_022726	-	chr6:80803532-80804448	CTCF_peak_26925	chr6:80803931-80803949	47.6	-
chr6:97345109-97347623	chr6:97074118-97075576	chr6:97343267-97348267	NDUFAF4	NM_014165	-	chr6:97074416-97075239	CTCF_peak_27027	chr6:97074796-97074814	63.7	+
chr6:108879249-108881919	chr6:109102853-109104593	chr6:108878526-108883526	FOXO3	NM_201559	+	chr6:109103175-109104065	CTCF_peak_27123	chr6:109103661-109103679	53.1	-
chr6:109702119-109705360	chr6:109508408-109510122	chr6:109700442-109705442	CD164	NM_001346500	-	chr6:109508784-109509548	CTCF_peak_27128	chr6:109509197-109509215	29.7	+
chr6:112190931-112195592	chr6:112317254-112319326	chr6:112192155-112197155	FYN	NM_002037	-	chr6:112318029-112319073	CTCF_peak_27158	chr6:112318982-112319000	46.2	-
chr6:135500924-135506450	chr6:135322798-135324388	chr6:135499953-135504953	MYB	NM_001130172	+	chr6:135323117-135323946	CTCF_peak_27380	chr6:135323545-135323563	62.5	-
chr6:135500924-135506450	chr6:135322798-135324388	chr6:135499953-135504953	MYB	NM_001130172	+	chr6:135323117-135323946	CTCF_peak_27380	chr6:135323545-135323563	62.5	-
chr6:135500924-135506450	chr6:135758479-135761140	chr6:135499953-135504953	MYB	NM_001130172	+	chr6:135759900-135760639	CTCF_peak_27386	chr6:135760232-135760250	63.4	-
chr6:135500924-135506450	chr6:135758479-135761140	chr6:135499953-135504953	MYB	NM_001130172	+	chr6:135759900-135760639	CTCF_peak_27386	chr6:135760232-135760250	63.4	-
chr6:137112975-137115061	chr6:136903707-136904953	chr6:137111156-137116156	MAP3K5	NM_005923	-	chr6:136903875-136904774	CTCF_peak_27399	chr6:136904323-136904341	61.6	+
chr6:137112975-137115061	chr6:136903707-136904953	chr6:137111156-137116156	MAP3K5	NM_005923	-	chr6:136903875-136904774	CTCF_peak_27399	chr6:136904323-136904341	61.6	+
chr6:137112975-137115061	chr6:136903707-136904953	chr6:137111156-137116156	MAP3K5	NM_005923	-	chr6:136903875-136904774	CTCF_peak_27399	chr6:136904323-136904341	61.6	+
chr6:137112975-137115061	chr6:136928823-136930247	chr6:137111156-137116156	MAP3K5	NM_005923	-	chr6:136928847-136929920	CTCF_peak_27400	chr6:136929496-136929514	55.5	+
chr6:137112975-137115061	chr6:136928823-136930247	chr6:137111156-137116156	MAP3K5	NM_005923	-	chr6:136928847-136929920	CTCF_peak_27400	chr6:136929496-136929514	55.5	+
chr6:137112975-137115061	chr6:136928823-136930247	chr6:137111156-137116156	MAP3K5	NM_005923	-	chr6:136928847-136929920	CTCF_peak_27400	chr6:136929496-136929514	55.5	+
chr6:137112975-137115061	chr6:136964726-136966315	chr6:137111156-137116156	MAP3K5	NM_005923	-	chr6:136965053-136965855	CTCF_peak_27401	chr6:136965462-136965480	59.1	+
chr6:137112975-137115061	chr6:136964726-136966315	chr6:137111156-137116156	MAP3K5	NM_005923	-	chr6:136965053-136965855	CTCF_peak_27401	chr6:136965462-136965480	59.1	+
chr6:137112975-137115061	chr6:136964726-136966315	chr6:137111156-137116156	MAP3K5	NM_005923	-	chr6:136965053-136965855	CTCF_peak_27401	chr6:136965462-136965480	59.1	+
chr6:138187081-138193193	chr6:138025735-138027719	chr6:138186870-138191870	LOC100130476	NR_049793	-	chr6:138026259-138027077	CTCF_peak_27420	chr6:138026627-138026645	45.8	+
chr6:138187081-138193193	chr6:138025735-138027719	chr6:138186870-138191870	LOC100130476	NR_049793	-	chr6:138026259-138027077	CTCF_peak_27420	chr6:138026627-138026645	45.8	+
chr6:138187081-138193193	chr6:138025735-138027719	chr6:138186870-138191870	LOC100130476	NR_049793	-	chr6:138026259-138027077	CTCF_peak_27420	chr6:138026627-138026645	45.8	+
chr6:138187081-138193193	chr6:138259957-138262025	chr6:138186870-138191870	LOC100130476	NR_049793	-	chr6:138260860-138261695	CTCF_peak_27424	chr6:138261205-138261223	47.7	-
chr6:138187081-138193193	chr6:138259957-138262025	chr6:138186870-138191870	LOC100130476	NR_049793	-	chr6:138260860-138261695	CTCF_peak_27424	chr6:138261205-138261223	47.7	-
chr6:138187081-138193193	chr6:138259957-138262025	chr6:138186870-138191870	LOC100130476	NR_049793	-	chr6:138260860-138261695	CTCF_peak_27424	chr6:138261205-138261223	47.7	-
chr6:138187081-138193193	chr6:138324963-138326587	chr6:138186870-138191870	LOC100130476	NR_049793	-	chr6:138325467-138326198	CTCF_peak_27427	chr6:138325759-138325777	52.1	-
chr6:138187081-138193193	chr6:138324963-138326587	chr6:138186870-138191870	LOC100130476	NR_049793	-	chr6:138325467-138326198	CTCF_peak_27427	chr6:138325759-138325777	52.1	-
chr6:138187081-138193193	chr6:138324963-138326587	chr6:138186870-138191870	LOC100130476	NR_049793	-	chr6:138325467-138326198	CTCF_peak_27427	chr6:138325759-138325777	52.1	-
chr6:143263535-143266367	chr6:143013306-143015722	chr6:143263838-143268838	HIVEP2	NM_006734	-	chr6:143013845-143014746	CTCF_peak_27469	chr6:143014174-143014192	47.8	+
chr6:149067148-149069204	chr6:149268312-149270012	chr6:149065771-149070771	UST	NM_005715	+	chr6:149268788-149269586	CTCF_peak_27518	chr6:149269192-149269210	64	-
chr6:159462754-159465243	chr6:159530587-159531957	chr6:159463684-159468684	TAGAP	NM_054114	-	chr6:159530666-159531651	CTCF_peak_27650	chr6:159531190-159531208	49.8	-
chr6:159462754-159465243	chr6:159530587-159531957	chr6:159463684-159468684	TAGAP	NM_054114	-	chr6:159530666-159531651	CTCF_peak_27650	chr6:159531190-159531208	49.8	-
chr6:159462754-159465243	chr6:159555191-159556679	chr6:159463684-159468684	TAGAP	NM_054114	-	chr6:159555522-159556414	CTCF_peak_27652	chr6:159555940-159555958	60.5	-
chr6:159462754-159465243	chr6:159555191-159556679	chr6:159463684-159468684	TAGAP	NM_054114	-	chr6:159555522-159556414	CTCF_peak_27652	chr6:159555940-159555958	60.5	-
chr7:1545004-1545947	chr7:1543476-1544802	chr7:1541518-1546518	INTS1	NM_001080453	-	chr7:1543495-1544618	CTCF_peak_27798	chr7:1544133-1544151	51.8	-
chr7:39988740-39990034	chr7:39990693-39991908	chr7:39987459-39992459	CDK13	NM_003718	+	chr7:39990711-39991497	CTCF_peak_28265	chr7:39991267-39991285	53.5	+
chr7:43621520-43624352	chr7:43760396-43761649	chr7:43620192-43625192	STK17A	NM_004760	+	chr7:43760592-43761573	CTCF_peak_28301	chr7:43760996-43761014	60.8	-
chr7:43621520-43624352	chr7:43760396-43761649	chr7:43620192-43625192	STK17A	NM_004760	+	chr7:43760592-43761573	CTCF_peak_28301	chr7:43760996-43761014	60.8	-
chr7:43621520-43624352	chr7:43760396-43761649	chr7:43620192-43625192	STK17A	NM_004760	+	chr7:43760592-43761573	CTCF_peak_28301	chr7:43760996-43761014	60.8	-
chr7:43621520-43624352	chr7:43849681-43850977	chr7:43620192-43625192	STK17A	NM_004760	+	chr7:43850009-43850654	CTCF_peak_28302	chr7:43850330-43850348	70.6	-
chr7:43621520-43624352	chr7:43849681-43850977	chr7:43620192-43625192	STK17A	NM_004760	+	chr7:43850009-43850654	CTCF_peak_28302	chr7:43850330-43850348	70.6	-
chr7:43621520-43624352	chr7:43849681-43850977	chr7:43620192-43625192	STK17A	NM_004760	+	chr7:43850009-43850654	CTCF_peak_28302	chr7:43850330-43850348	70.6	-
chr7:43621520-43624352	chr7:43877827-43879360	chr7:43620192-43625192	STK17A	NM_004760	+	chr7:43878116-43878972	CTCF_peak_28303	chr7:43878623-43878641	65.9	-
chr7:43621520-43624352	chr7:43877827-43879360	chr7:43620192-43625192	STK17A	NM_004760	+	chr7:43878116-43878972	CTCF_peak_28303	chr7:43878623-43878641	65.9	-
chr7:43621520-43624352	chr7:43877827-43879360	chr7:43620192-43625192	STK17A	NM_004760	+	chr7:43878116-43878972	CTCF_peak_28303	chr7:43878623-43878641	65.9	-
chr7:92075983-92078158	chr7:92053200-92055596	chr7:92074262-92079262	GATAD1	NM_021167	+	chr7:92053589-92054422	CTCF_peak_28662	chr7:92054072-92054090	88.7	+
chr7:92213342-92222212	chr7:92683766-92685961	chr7:92217196-92222196	FAM133DP	NR_034169	-	chr7:92684798-92685561	CTCF_peak_28671	chr7:92685121-92685139	46.9	-
chr7:92213342-92222212	chr7:92683766-92685961	chr7:92217208-92222208	FAM133B	NM_001040057	-	chr7:92684798-92685561	CTCF_peak_28671	chr7:92685121-92685139	46.9	-
chr7:92457736-92467072	chr7:92683766-92685961	chr7:92460731-92465731	CDK6	NM_001259	-	chr7:92684798-92685561	CTCF_peak_28671	chr7:92685121-92685139	46.9	-
chr7:92457736-92467072	chr7:92683766-92685961	chr7:92463297-92468297	LOC101927497	NR_110086	+	chr7:92684798-92685561	CTCF_peak_28671	chr7:92685121-92685139	46.9	-
chr7:92457736-92467072	chr7:92683766-92685961	chr7:92463441-92468441	CDK6	NM_001145306	-	chr7:92684798-92685561	CTCF_peak_28671	chr7:92685121-92685139	46.9	-
chr7:99814890-99815627	chr7:99729760-99731090	chr7:99814371-99819371	PVRIG	NM_024070	+	chr7:99730006-99730853	CTCF_peak_28754	chr7:99730421-99730439	56.7	+
chr7:100201648-100202917	chr7:100288870-100290070	chr7:100197382-100202382	PCOLCE	NM_002593	+	chr7:100288936-100289948	CTCF_peak_28776	chr7:100289445-100289463	62.8	-
chr7:100302289-100304136	chr7:100449182-100450634	chr7:100301176-100306176	POP7	NM_005837	+	chr7:100449416-100450503	CTCF_peak_28781	chr7:100449821-100449839	60.5	-
chr7:102937086-102938414	chr7:103046856-103048185	chr7:102935373-102940373	PMPCB	NM_004279	+	chr7:103047250-103047957	CTCF_peak_28828	chr7:103047508-103047526	50.3	-
chr7:135242204-135244128	chr7:134965549-134967165	chr7:135240162-135245162	NUP205	NM_001329434	+	chr7:134965888-134966906	CTCF_peak_29130	chr7:134966379-134966397	61	+
chr7:139475005-139476933	chr7:139330099-139331529	chr7:139475193-139480193	HIPK2	NM_001113239	-	chr7:139330352-139331188	CTCF_peak_29175	chr7:139330841-139330859	75	+
chr7:139475005-139476933	chr7:139330099-139331529	chr7:139475193-139480193	HIPK2	NM_001113239	-	chr7:139330352-139331188	CTCF_peak_29175	chr7:139330841-139330859	75	+
chr7:139475005-139476933	chr7:139701204-139702986	chr7:139475193-139480193	HIPK2	NM_001113239	-	chr7:139701762-139702659	CTCF_peak_29178	chr7:139702262-139702280	71	-
chr7:139475005-139476933	chr7:139701204-139702986	chr7:139475193-139480193	HIPK2	NM_001113239	-	chr7:139701762-139702659	CTCF_peak_29178	chr7:139702262-139702280	71	-
chr7:140713704-140715674	chr7:140711537-140712743	chr7:140711979-140716979	MRPS33	NM_016071	-	chr7:140711769-140712520	CTCF_peak_29190	chr7:140712066-140712084	55.3	-
chr7:140713704-140715674	chr7:140711537-140712743	chr7:140712281-140717281	MRPS33	NM_053035	-	chr7:140711769-140712520	CTCF_peak_29190	chr7:140712066-140712084	55.3	-
chr7:148787315-148788707	chr7:148762511-148763557	chr7:148785369-148790369	ZNF786	NM_152411	-	chr7:148762562-148763414	CTCF_peak_29295	chr7:148763057-148763075	60.3	-
chr7:149321344-149323410	chr7:149438334-149440194	chr7:149319381-149324381	ZNF767P	NR_027788	-	chr7:149438672-149439952	CTCF_peak_29314	chr7:149439429-149439447	69.6	-
chr7:154718536-154721017	chr7:154799239-154800450	chr7:154717727-154722727	PAXIP1:AS2	NR_024476	+	chr7:154799471-154800257	CTCF_peak_29419	chr7:154799832-154799850	53	-
chr7:154718536-154721017	chr7:154799239-154800450	chr7:154717727-154722727	PAXIP1:AS2	NR_024476	+	chr7:154799471-154800257	CTCF_peak_29419	chr7:154799832-154799850	53	-
chr7:154718536-154721017	chr7:154799239-154800450	chr7:154717727-154722727	PAXIP1:AS2	NR_024476	+	chr7:154799471-154800257	CTCF_peak_29419	chr7:154799832-154799850	53	-
chr7:154718536-154721017	chr7:154799239-154800450	chr7:154717727-154722727	PAXIP1:AS2	NR_024476	+	chr7:154799471-154800257	CTCF_peak_29419	chr7:154799832-154799850	53	-
chr7:154718536-154721017	chr7:154799239-154800450	chr7:154717727-154722727	PAXIP1:AS2	NR_024476	+	chr7:154799471-154800257	CTCF_peak_29419	chr7:154799832-154799850	53	-
chr7:154718536-154721017	chr7:154799239-154800450	chr7:154717727-154722727	PAXIP1:AS2	NR_024476	+	chr7:154799471-154800257	CTCF_peak_29419	chr7:154799832-154799850	53	-
chr7:154718536-154721017	chr7:155164809-155165987	chr7:154717727-154722727	PAXIP1:AS2	NR_024476	+	chr7:155164814-155165859	CTCF_peak_29426	chr7:155165387-155165405	56.4	-
chr7:154718536-154721017	chr7:155164809-155165987	chr7:154717727-154722727	PAXIP1:AS2	NR_024476	+	chr7:155164814-155165859	CTCF_peak_29426	chr7:155165387-155165405	56.4	-
chr7:154718536-154721017	chr7:155164809-155165987	chr7:154717727-154722727	PAXIP1:AS2	NR_024476	+	chr7:155164814-155165859	CTCF_peak_29426	chr7:155165387-155165405	56.4	-
chr7:154718536-154721017	chr7:155164809-155165987	chr7:154717727-154722727	PAXIP1:AS2	NR_024476	+	chr7:155164814-155165859	CTCF_peak_29426	chr7:155165387-155165405	56.4	-
chr7:154718536-154721017	chr7:155164809-155165987	chr7:154717727-154722727	PAXIP1:AS2	NR_024476	+	chr7:155164814-155165859	CTCF_peak_29426	chr7:155165387-155165405	56.4	-
chr7:154718536-154721017	chr7:155164809-155165987	chr7:154717727-154722727	PAXIP1:AS2	NR_024476	+	chr7:155164814-155165859	CTCF_peak_29426	chr7:155165387-155165405	56.4	-
chr7:154718536-154721017	chr7:155172251-155173877	chr7:154717727-154722727	PAXIP1:AS2	NR_024476	+	chr7:155172516-155173404	CTCF_peak_29427	chr7:155172993-155173011	43.5	+
chr7:154718536-154721017	chr7:155172251-155173877	chr7:154717727-154722727	PAXIP1:AS2	NR_024476	+	chr7:155172516-155173404	CTCF_peak_29427	chr7:155172993-155173011	43.5	+
chr7:154718536-154721017	chr7:155172251-155173877	chr7:154717727-154722727	PAXIP1:AS2	NR_024476	+	chr7:155172516-155173404	CTCF_peak_29427	chr7:155172993-155173011	43.5	+
chr7:154718536-154721017	chr7:155172251-155173877	chr7:154717727-154722727	PAXIP1:AS2	NR_024476	+	chr7:155172516-155173404	CTCF_peak_29427	chr7:155172993-155173011	43.5	+
chr7:154718536-154721017	chr7:155172251-155173877	chr7:154717727-154722727	PAXIP1:AS2	NR_024476	+	chr7:155172516-155173404	CTCF_peak_29427	chr7:155172993-155173011	43.5	+
chr7:154718536-154721017	chr7:155172251-155173877	chr7:154717727-154722727	PAXIP1:AS2	NR_024476	+	chr7:155172516-155173404	CTCF_peak_29427	chr7:155172993-155173011	43.5	+
chr7:154718536-154721017	chr7:155191450-155192385	chr7:154717727-154722727	PAXIP1:AS2	NR_024476	+	chr7:155191473-155192288	CTCF_peak_29428	chr7:155191857-155191875	75.3	-
chr7:154718536-154721017	chr7:155191450-155192385	chr7:154717727-154722727	PAXIP1:AS2	NR_024476	+	chr7:155191473-155192288	CTCF_peak_29428	chr7:155191857-155191875	75.3	-
chr7:154718536-154721017	chr7:155191450-155192385	chr7:154717727-154722727	PAXIP1:AS2	NR_024476	+	chr7:155191473-155192288	CTCF_peak_29428	chr7:155191857-155191875	75.3	-
chr7:154718536-154721017	chr7:155191450-155192385	chr7:154717727-154722727	PAXIP1:AS2	NR_024476	+	chr7:155191473-155192288	CTCF_peak_29428	chr7:155191857-155191875	75.3	-
chr7:154718536-154721017	chr7:155191450-155192385	chr7:154717727-154722727	PAXIP1:AS2	NR_024476	+	chr7:155191473-155192288	CTCF_peak_29428	chr7:155191857-155191875	75.3	-
chr7:154718536-154721017	chr7:155191450-155192385	chr7:154717727-154722727	PAXIP1:AS2	NR_024476	+	chr7:155191473-155192288	CTCF_peak_29428	chr7:155191857-155191875	75.3	-
chr7:154718536-154721017	chr7:155197777-155198975	chr7:154717727-154722727	PAXIP1:AS2	NR_024476	+	chr7:155197848-155198612	CTCF_peak_29429	chr7:155198267-155198285	50.6	+
chr7:154718536-154721017	chr7:155197777-155198975	chr7:154717727-154722727	PAXIP1:AS2	NR_024476	+	chr7:155197848-155198612	CTCF_peak_29429	chr7:155198267-155198285	50.6	+
chr7:154718536-154721017	chr7:155197777-155198975	chr7:154717727-154722727	PAXIP1:AS2	NR_024476	+	chr7:155197848-155198612	CTCF_peak_29429	chr7:155198267-155198285	50.6	+
chr7:154718536-154721017	chr7:155197777-155198975	chr7:154717727-154722727	PAXIP1:AS2	NR_024476	+	chr7:155197848-155198612	CTCF_peak_29429	chr7:155198267-155198285	50.6	+
chr7:154718536-154721017	chr7:155197777-155198975	chr7:154717727-154722727	PAXIP1:AS2	NR_024476	+	chr7:155197848-155198612	CTCF_peak_29429	chr7:155198267-155198285	50.6	+
chr7:154718536-154721017	chr7:155197777-155198975	chr7:154717727-154722727	PAXIP1:AS2	NR_024476	+	chr7:155197848-155198612	CTCF_peak_29429	chr7:155198267-155198285	50.6	+
chr7:154718536-154721017	chr7:155325631-155327378	chr7:154717727-154722727	PAXIP1:AS2	NR_024476	+	chr7:155326263-155327562	CTCF_peak_29432	chr7:155326721-155326739	51.4	-
chr7:154718536-154721017	chr7:155325631-155327378	chr7:154717727-154722727	PAXIP1:AS2	NR_024476	+	chr7:155326263-155327562	CTCF_peak_29432	chr7:155326721-155326739	51.4	-
chr7:154718536-154721017	chr7:155325631-155327378	chr7:154717727-154722727	PAXIP1:AS2	NR_024476	+	chr7:155326263-155327562	CTCF_peak_29432	chr7:155326721-155326739	51.4	-
chr7:154718536-154721017	chr7:155325631-155327378	chr7:154717727-154722727	PAXIP1:AS2	NR_024476	+	chr7:155326263-155327562	CTCF_peak_29432	chr7:155326721-155326739	51.4	-
chr7:154718536-154721017	chr7:155325631-155327378	chr7:154717727-154722727	PAXIP1:AS2	NR_024476	+	chr7:155326263-155327562	CTCF_peak_29432	chr7:155326721-155326739	51.4	-
chr7:154718536-154721017	chr7:155325631-155327378	chr7:154717727-154722727	PAXIP1:AS2	NR_024476	+	chr7:155326263-155327562	CTCF_peak_29432	chr7:155326721-155326739	51.4	-
chr8:9006868-9009819	chr8:8886835-8888395	chr8:9005720-9010720	PPP1R3B	NM_024607	-	chr8:8887208-8888001	CTCF_peak_29577	chr8:8887494-8887512	62.6	+
chr8:9006868-9009819	chr8:8886835-8888395	chr8:9005720-9010720	PPP1R3B	NM_024607	-	chr8:8887208-8888001	CTCF_peak_29577	chr8:8887494-8887512	62.6	+
chr8:9006868-9009819	chr8:8886835-8888395	chr8:9006652-9011652	PPP1R3B	NM_001201329	-	chr8:8887208-8888001	CTCF_peak_29577	chr8:8887494-8887512	62.6	+
chr8:9006868-9009819	chr8:8886835-8888395	chr8:9006652-9011652	PPP1R3B	NM_001201329	-	chr8:8887208-8888001	CTCF_peak_29577	chr8:8887494-8887512	62.6	+
chr8:9006868-9009819	chr8:8922804-8924529	chr8:9005720-9010720	PPP1R3B	NM_024607	-	chr8:8923130-8924043	CTCF_peak_29579	chr8:8923404-8923422	82.1	+
chr8:9006868-9009819	chr8:8922804-8924529	chr8:9005720-9010720	PPP1R3B	NM_024607	-	chr8:8923130-8924043	CTCF_peak_29579	chr8:8923404-8923422	82.1	+
chr8:9006868-9009819	chr8:8922804-8924529	chr8:9006652-9011652	PPP1R3B	NM_001201329	-	chr8:8923130-8924043	CTCF_peak_29579	chr8:8923404-8923422	82.1	+
chr8:9006868-9009819	chr8:8922804-8924529	chr8:9006652-9011652	PPP1R3B	NM_001201329	-	chr8:8923130-8924043	CTCF_peak_29579	chr8:8923404-8923422	82.1	+
chr8:21998191-21999181	chr8:21994219-21995859	chr8:21996964-22001964	REEP4	NM_001316964	-	chr8:21994540-21995533	CTCF_peak_29727	chr8:21995048-21995066	76.5	-
chr8:23103130-23105483	chr8:23055642-23056865	chr8:23098650-23103650	CHMP7	NM_152272	+	chr8:23055956-23056420	CTCF_peak_29764	chr8:23056194-23056212	52.1	+
chr8:23103130-23105483	chr8:23055642-23056865	chr8:23098650-23103650	CHMP7	NM_152272	+	chr8:23055956-23056420	CTCF_peak_29764	chr8:23056194-23056212	52.1	+
chr8:23103130-23105483	chr8:23055642-23056865	chr8:23101605-23106605	CHMP7	NM_001317899	+	chr8:23055956-23056420	CTCF_peak_29764	chr8:23056194-23056212	52.1	+
chr8:23103130-23105483	chr8:23055642-23056865	chr8:23101605-23106605	CHMP7	NM_001317899	+	chr8:23055956-23056420	CTCF_peak_29764	chr8:23056194-23056212	52.1	+
chr8:23103130-23105483	chr8:23267300-23268878	chr8:23098650-23103650	CHMP7	NM_152272	+	chr8:23267647-23268484	CTCF_peak_29770	chr8:23268049-23268067	56.1	-
chr8:23103130-23105483	chr8:23267300-23268878	chr8:23098650-23103650	CHMP7	NM_152272	+	chr8:23267647-23268484	CTCF_peak_29770	chr8:23268049-23268067	56.1	-
chr8:23103130-23105483	chr8:23267300-23268878	chr8:23101605-23106605	CHMP7	NM_001317899	+	chr8:23267647-23268484	CTCF_peak_29770	chr8:23268049-23268067	56.1	-
chr8:23103130-23105483	chr8:23267300-23268878	chr8:23101605-23106605	CHMP7	NM_001317899	+	chr8:23267647-23268484	CTCF_peak_29770	chr8:23268049-23268067	56.1	-
chr8:37706628-37708151	chr8:37708429-37709870	chr8:37704931-37709931	BRF2	NM_018310	-	chr8:37708741-37709342	CTCF_peak_29927	chr8:37709122-37709140	67.5	+
chr8:37706628-37708151	chr8:37708429-37709870	chr8:37704931-37709931	BRF2	NM_018310	-	chr8:37708741-37709342	CTCF_peak_29927	chr8:37709122-37709140	67.5	+
chr8:37706628-37708151	chr8:37787945-37789679	chr8:37704931-37709931	BRF2	NM_018310	-	chr8:37788675-37789368	CTCF_peak_29931	chr8:37789054-37789072	43.8	-
chr8:37706628-37708151	chr8:37787945-37789679	chr8:37704931-37709931	BRF2	NM_018310	-	chr8:37788675-37789368	CTCF_peak_29931	chr8:37789054-37789072	43.8	-
chr8:101155652-101158662	chr8:101552172-101553891	chr8:101155599-101160599	FBXO43	NM_001029860	-	chr8:101552914-101553505	CTCF_peak_30479	chr8:101553199-101553217	70.7	-
chr8:128745634-128751752	chr8:129334418-129336526	chr8:128745815-128750815	MYC	NM_002467	+	chr8:129334684-129335433	CTCF_peak_30736	chr8:129335085-129335103	46.6	-
chr8:130950901-130952754	chr8:131106316-131107810	chr8:130949618-130954618	FAM49B	NM_001256763	-	chr8:131106591-131107551	CTCF_peak_30750	chr8:131107119-131107137	40	-
chr8:130950901-130952754	chr8:131106316-131107810	chr8:130949651-130954651	FAM49B	NM_001330612	-	chr8:131106591-131107551	CTCF_peak_30750	chr8:131107119-131107137	40	-
chr8:134580625-134583743	chr8:134657451-134659135	chr8:134581683-134586683	ST3GAL1	NM_003033	-	chr8:134657873-134658700	CTCF_peak_30788	chr8:134658342-134658360	73.9	-
chr8:134580625-134583743	chr8:134657451-134659135	chr8:134581683-134586683	ST3GAL1	NM_003033	-	chr8:134657873-134658700	CTCF_peak_30788	chr8:134658342-134658360	73.9	-
chr8:134580625-134583743	chr8:134657451-134659135	chr8:134581683-134586683	ST3GAL1	NM_003033	-	chr8:134657873-134658700	CTCF_peak_30788	chr8:134658342-134658360	73.9	-
chr8:134580625-134583743	chr8:134897540-134899466	chr8:134581683-134586683	ST3GAL1	NM_003033	-	chr8:134898108-134898979	CTCF_peak_30790	chr8:134898515-134898533	62.9	-
chr8:134580625-134583743	chr8:134897540-134899466	chr8:134581683-134586683	ST3GAL1	NM_003033	-	chr8:134898108-134898979	CTCF_peak_30790	chr8:134898515-134898533	62.9	-
chr8:134580625-134583743	chr8:134897540-134899466	chr8:134581683-134586683	ST3GAL1	NM_003033	-	chr8:134898108-134898979	CTCF_peak_30790	chr8:134898515-134898533	62.9	-
chr8:134580625-134583743	chr8:135696831-135698864	chr8:134581683-134586683	ST3GAL1	NM_003033	-	chr8:135697606-135698463	CTCF_peak_30797	chr8:135698001-135698019	48.5	-
chr8:134580625-134583743	chr8:135696831-135698864	chr8:134581683-134586683	ST3GAL1	NM_003033	-	chr8:135697606-135698463	CTCF_peak_30797	chr8:135698001-135698019	48.5	-
chr8:134580625-134583743	chr8:135696831-135698864	chr8:134581683-134586683	ST3GAL1	NM_003033	-	chr8:135697606-135698463	CTCF_peak_30797	chr8:135698001-135698019	48.5	-
chr8:134583993-134585441	chr8:134657451-134659135	chr8:134581683-134586683	ST3GAL1	NM_003033	-	chr8:134657873-134658700	CTCF_peak_30788	chr8:134658342-134658360	73.9	-
chr8:144363388-144364418	chr8:144211737-144213502	chr8:144361370-144366370	MINCR	NR_120682	-	chr8:144212198-144213216	CTCF_peak_30921	chr8:144212611-144212629	56.9	+
chr8:145733385-145735908	chr8:145691876-145693871	chr8:145731919-145736919	MFSD3	NM_138431	+	chr8:145691767-145693819	CTCF_peak_30978	chr8:145693232-145693250	72.4	+
chr9:32525657-32527223	chr9:32378063-32380155	chr9:32523822-32528822	DDX58	NM_014314	-	chr9:32378323-32379852	CTCF_peak_31207	chr9:32378683-32378701	52.5	+
chr9:32571646-32573707	chr9:32378063-32380155	chr9:32570682-32575682	NDUFB6	NM_001199987	-	chr9:32378323-32379852	CTCF_peak_31207	chr9:32378683-32378701	52.5	+
chr9:34611819-34613771	chr9:34633410-34634645	chr9:34609610-34614610	RPP25L	NM_148178	-	chr9:34633514-34634546	CTCF_peak_31257	chr9:34634049-34634067	61.1	-
chr9:35095555-35097287	chr9:34899199-34900514	chr9:35094098-35099098	PIGO	NM_152850	-	chr9:34899126-34900107	CTCF_peak_31263	chr9:34899734-34899752	58.7	+
chr9:35095555-35097287	chr9:34899199-34900514	chr9:35094098-35099098	PIGO	NM_152850	-	chr9:34899126-34900107	CTCF_peak_31263	chr9:34899734-34899752	58.7	+
chr9:35095555-35097287	chr9:34984736-34986162	chr9:35094098-35099098	PIGO	NM_152850	-	chr9:34985010-34986026	CTCF_peak_31266	chr9:34985487-34985505	62.8	-
chr9:35095555-35097287	chr9:34984736-34986162	chr9:35094098-35099098	PIGO	NM_152850	-	chr9:34985010-34986026	CTCF_peak_31266	chr9:34985487-34985505	62.8	-
chr9:35646152-35648023	chr9:35610959-35612027	chr9:35643767-35648767	LOC101926948	NR_135130	+	chr9:35611241-35611926	CTCF_peak_31281	chr9:35611386-35611404	35.7	-
chr9:94186441-94189351	chr9:94184761-94186115	chr9:94183644-94188644	NFIL3	NM_005384	-	chr9:94185356-94186058	CTCF_peak_31594	chr9:94185896-94185914	43.8	+
chr9:115095658-115097338	chr9:114859606-114861279	chr9:115092806-115097806	PTBP3	NM_001244898	-	chr9:114859853-114860650	CTCF_peak_31833	chr9:114860196-114860214	58.8	+
chr9:115095658-115097338	chr9:114859606-114861279	chr9:115093444-115098444	PTBP3	NM_001163788	-	chr9:114859853-114860650	CTCF_peak_31833	chr9:114860196-114860214	58.8	+
chr9:123637297-123641090	chr9:123697708-123699743	chr9:123637106-123642106	PHF19	NM_001009936	-	chr9:123698465-123699498	CTCF_peak_31938	chr9:123698967-123698985	64.8	-
chr9:123641205-123642148	chr9:123697708-123699743	chr9:123637106-123642106	PHF19	NM_001009936	-	chr9:123698465-123699498	CTCF_peak_31938	chr9:123698967-123698985	64.8	-
chr9:130546623-130548232	chr9:130495892-130498612	chr9:130545805-130550805	CDK9	NM_001261	+	chr9:130496537-130498190	CTCF_peak_32066	chr9:130497715-130497733	68.8	+
chr9:134613846-134616349	chr9:134465982-134467560	chr9:134610425-134615425	RAPGEF1	NM_005312	-	chr9:134466326-134467157	CTCF_peak_32164	chr9:134466729-134466747	67.9	+
chr9:134613846-134616349	chr9:134465982-134467560	chr9:134612831-134617831	RAPGEF1	NM_001304275	-	chr9:134466326-134467157	CTCF_peak_32164	chr9:134466729-134466747	67.9	+
chr9:136022457-136023795	chr9:136019274-136020879	chr9:136022107-136027107	RALGDS	NM_001042368	-	chr9:136019409-136020470	CTCF_peak_32197	chr9:136019979-136019997	72.8	-
chr9:139294194-139295564	chr9:139257352-139258881	chr9:139290389-139295389	SNAPC4	NM_003086	-	chr9:139257634-139258894	CTCF_peak_32270	chr9:139258288-139258306	74	-
chrX:47052504-47053662	chrX:47382261-47383513	chrX:47047699-47052699	UBA1	NM_153280	+	chrX:47382566-47383331	CTCF_peak_32607	chrX:47382966-47382984	55.1	-
chrX:47052504-47053662	chrX:47382261-47383513	chrX:47050701-47055701	UBA1	NM_003334	+	chrX:47382566-47383331	CTCF_peak_32607	chrX:47382966-47382984	55.1	-

## Sheet: HCT116
Promoter Anchor	Enhancer Anchor	TSS	GeneName	Refseq ID	Gene Orientation	Enhancer CTCF peaks	Peak ID	Top CTCF motif	JASPAR Score	Motif Orientation
chr1-1550000:1555000	chr1-1555000:1560000	chr1-1548295:1553295	MIB2	NM_001170686	+	chr1-1555310:1555949	CTCF_peak_59	chr1:1555637-1555655	55.9	-
chr1-1550000:1555000	chr1-1555000:1560000	chr1-1548745:1553745	MIB2	NM_001170689	+	chr1-1555310:1555949	CTCF_peak_59	chr1:1555637-1555655	55.9	-
chr1-2160000:2165000	chr1-2165000:2170000	chr1-2157634:2162634	SKI	NM_003036	+	chr1-2169030:2169637	CTCF_peak_92	chr1:2169310-2169328	50.4	-
chr1-3530000:3535000	chr1-3535000:3540000	chr1-3525559:3530559	MEGF6	NM_001409	-	chr1-3535101:3536285	CTCF_peak_139	chr1:3535747-3535765	63.5	-
chr1-3530000:3535000	chr1-3535000:3540000	chr1-3525559:3530559	MEGF6	NM_001409	-	chr1-3537566:3538240	CTCF_peak_140	chr1:3537895-3537913	58.2	-
chr1-6420000:6425000	chr1-6460000:6465000	chr1-6416504:6421504	ACOT7	NM_181866	-	chr1-6464774:6465365	CTCF_peak_199	chr1:6464896-6464914	60.2	-
chr1-6420000:6425000	chr1-6460000:6465000	chr1-6418264:6423264	ACOT7	NM_181865	-	chr1-6464774:6465365	CTCF_peak_199	chr1:6464896-6464914	60.2	-
chr1-6450000:6455000	chr1-6455000:6460000	chr1-6451326:6456326	ACOT7	NM_007274	-	chr1-6456889:6457617	CTCF_peak_198	chr1:6457251-6457269	56.8	-
chr1-6480000:6485000	chr1-6460000:6465000	chr1-6477479:6482479	HES2	NM_019089	-	chr1-6464774:6465365	CTCF_peak_199	chr1:6464896-6464914	60.2	-
chr1-6480000:6485000	chr1-6460000:6465000	chr1-6482348:6487348	ESPN	NM_031475	+	chr1-6464774:6465365	CTCF_peak_199	chr1:6464896-6464914	60.2	-
chr1-6480000:6485000	chr1-6465000:6470000	chr1-6477479:6482479	HES2	NM_019089	-	chr1-6464774:6465365	CTCF_peak_199	chr1:6464896-6464914	60.2	-
chr1-6480000:6485000	chr1-6465000:6470000	chr1-6477479:6482479	HES2	NM_019089	-	chr1-6469053:6469581	CTCF_peak_200	chr1:6469305-6469323	39.6	+
chr1-6480000:6485000	chr1-6465000:6470000	chr1-6482348:6487348	ESPN	NM_031475	+	chr1-6464774:6465365	CTCF_peak_199	chr1:6464896-6464914	60.2	-
chr1-6480000:6485000	chr1-6465000:6470000	chr1-6482348:6487348	ESPN	NM_031475	+	chr1-6469053:6469581	CTCF_peak_200	chr1:6469305-6469323	39.6	+
chr1-6545000:6550000	chr1-6580000:6585000	chr1-6548140:6553140	PLEKHG5	NM_001042664	-	chr1-6583646:6584298	CTCF_peak_216	chr1:6583856-6583874	63.9	-
chr1-6545000:6550000	chr1-6580000:6585000	chr1-6548154:6553154	PLEKHG5	NM_001265594	-	chr1-6583646:6584298	CTCF_peak_216	chr1:6583856-6583874	63.9	-
chr1-6545000:6550000	chr1-6580000:6585000	chr1-6549261:6554261	PLEKHG5	NM_020631	-	chr1-6583646:6584298	CTCF_peak_216	chr1:6583856-6583874	63.9	-
chr1-8375000:8380000	chr1-8035000:8040000	chr1-8375645:8380645	SLC45A1	NM_001080397	+	chr1-8035135:8036117	CTCF_peak_253	chr1:8035454-8035472	55.3	+
chr1-9350000:9355000	chr1-9345000:9350000	chr1-9350441:9355441	SPSB1	NM_025106	+	chr1-9348824:9349708	CTCF_peak_306	chr1:9349239-9349257	57.7	+
chr1-9355000:9360000	chr1-9550000:9555000	chr1-9350441:9355441	SPSB1	NM_025106	+	chr1-9550883:9551640	CTCF_peak_311	chr1:9551297-9551315	64.1	-
chr1-9645000:9650000	chr1-9630000:9635000	chr1-9646432:9651432	TMEM201	NM_001010866	+	chr1-9632852:9633374	CTCF_peak_314	chr1:9633140-9633158	54.3	-
chr1-9645000:9650000	chr1-9630000:9635000	chr1-9646432:9651432	TMEM201	NM_001010866	+	chr1-9633530:9634240	CTCF_peak_315	chr1:9633975-9633993	58.2	-
chr1-9750000:9755000	chr1-9760000:9765000	chr1-9745132:9750132	PIK3CD-AS2	NR_126366	-	chr1-9762240:9762653	CTCF_peak_322	chr1:9762484-9762502	59.7	+
chr1-10855000:10860000	chr1-10750000:10755000	chr1-10854233:10859233	CASZ1	NM_001079843	-	chr1-10752382:10752943	CTCF_peak_348	chr1:10752604-10752622	57.6	+
chr1-10855000:10860000	chr1-10750000:10755000	chr1-10854233:10859233	CASZ1	NM_001079843	-	chr1-10752382:10752943	CTCF_peak_348	chr1:10752604-10752622	57.6	+
chr1-10855000:10860000	chr1-10850000:10855000	chr1-10854233:10859233	CASZ1	NM_001079843	-	chr1-10853776:10854307	CTCF_peak_350	chr1:10854068-10854086	53	-
chr1-10855000:10860000	chr1-10850000:10855000	chr1-10854233:10859233	CASZ1	NM_001079843	-	chr1-10853776:10854307	CTCF_peak_350	chr1:10854068-10854086	53	-
chr1-11720000:11725000	chr1-11770000:11775000	chr1-11721650:11726650	FBXO6	NM_018438	+	chr1-11770955:11771813	CTCF_peak_381	chr1:11771320-11771338	53.3	-
chr1-11720000:11725000	chr1-11770000:11775000	chr1-11721650:11726650	FBXO6	NM_018438	+	chr1-11770955:11771813	CTCF_peak_381	chr1:11771320-11771338	53.3	-
chr1-11720000:11725000	chr1-11775000:11780000	chr1-11721650:11726650	FBXO6	NM_018438	+	chr1-11779522:11780393	CTCF_peak_382	chr1:11780018-11780036	66.4	-
chr1-11720000:11725000	chr1-11775000:11780000	chr1-11721650:11726650	FBXO6	NM_018438	+	chr1-11779522:11780393	CTCF_peak_382	chr1:11780018-11780036	66.4	-
chr1-15475000:15480000	chr1-15455000:15460000	chr1-15476460:15481460	TMEM51-AS1	NR_027136	-	chr1-15454707:15455677	CTCF_peak_479	chr1:15455191-15455209	69.1	+
chr1-15475000:15480000	chr1-15455000:15460000	chr1-15476528:15481528	TMEM51	NM_001136216	+	chr1-15454707:15455677	CTCF_peak_479	chr1:15455191-15455209	69.1	+
chr1-15475000:15480000	chr1-15455000:15460000	chr1-15477707:15482707	TMEM51	NM_001319665	+	chr1-15454707:15455677	CTCF_peak_479	chr1:15455191-15455209	69.1	+
chr1-15475000:15480000	chr1-15455000:15460000	chr1-15477729:15482729	TMEM51	NM_001136218	+	chr1-15454707:15455677	CTCF_peak_479	chr1:15455191-15455209	69.1	+
chr1-15475000:15480000	chr1-15465000:15470000	chr1-15476460:15481460	TMEM51-AS1	NR_027136	-	chr1-15468612:15468982	CTCF_peak_480	chr1:15468919-15468937	41.1	-
chr1-15475000:15480000	chr1-15465000:15470000	chr1-15476528:15481528	TMEM51	NM_001136216	+	chr1-15468612:15468982	CTCF_peak_480	chr1:15468919-15468937	41.1	-
chr1-15475000:15480000	chr1-15465000:15470000	chr1-15477707:15482707	TMEM51	NM_001319665	+	chr1-15468612:15468982	CTCF_peak_480	chr1:15468919-15468937	41.1	-
chr1-15475000:15480000	chr1-15465000:15470000	chr1-15477729:15482729	TMEM51	NM_001136218	+	chr1-15468612:15468982	CTCF_peak_480	chr1:15468919-15468937	41.1	-
chr1-15475000:15480000	chr1-15610000:15615000	chr1-15476460:15481460	TMEM51-AS1	NR_027136	-	chr1-15614574:15614995	CTCF_peak_487	chr1:15614778-15614796	38	+
chr1-15475000:15480000	chr1-15610000:15615000	chr1-15476528:15481528	TMEM51	NM_001136216	+	chr1-15614574:15614995	CTCF_peak_487	chr1:15614778-15614796	38	+
chr1-15475000:15480000	chr1-15610000:15615000	chr1-15477707:15482707	TMEM51	NM_001319665	+	chr1-15614574:15614995	CTCF_peak_487	chr1:15614778-15614796	38	+
chr1-15475000:15480000	chr1-15610000:15615000	chr1-15477729:15482729	TMEM51	NM_001136218	+	chr1-15614574:15614995	CTCF_peak_487	chr1:15614778-15614796	38	+
chr1-16560000:16565000	chr1-16570000:16575000	chr1-16561159:16566159	RSG1	NM_030907	-	chr1-16570652:16571464	CTCF_peak_532	chr1:16571059-16571077	60.1	-
chr1-17375000:17380000	chr1-17370000:17375000	chr1-17378165:17383165	SDHB	NM_003000	-	chr1-17372312:17373141	CTCF_peak_572	chr1:17372761-17372779	54.8	-
chr1-17375000:17380000	chr1-17370000:17375000	chr1-17378165:17383165	SDHB	NM_003000	-	chr1-17372312:17373141	CTCF_peak_572	chr1:17372761-17372779	54.8	-
chr1-17380000:17385000	chr1-17385000:17390000	chr1-17378165:17383165	SDHB	NM_003000	-	chr1-17385981:17386727	CTCF_peak_574	chr1:17386324-17386342	44.4	+
chr1-17760000:17765000	chr1-17745000:17750000	chr1-17762559:17767559	RCC2	NM_001136204	-	chr1-17746253:17747045	CTCF_peak_586	chr1:17746514-17746532	89.2	+
chr1-17760000:17765000	chr1-17745000:17750000	chr1-17763750:17768750	RCC2	NM_018715	-	chr1-17746253:17747045	CTCF_peak_586	chr1:17746514-17746532	89.2	+
chr1-19970000:19975000	chr1-19980000:19985000	chr1-19967223:19972223	NBL1	NM_001278164	+	chr1-19979951:19980747	CTCF_peak_662	chr1:19980355-19980373	64	-
chr1-19970000:19975000	chr1-19980000:19985000	chr1-19968167:19973167	NBL1	NM_005380	+	chr1-19979951:19980747	CTCF_peak_662	chr1:19980355-19980373	64	-
chr1-19970000:19975000	chr1-19980000:19985000	chr1-19971604:19976604	NBL1	NM_001278166	+	chr1-19979951:19980747	CTCF_peak_662	chr1:19980355-19980373	64	-
chr1-19975000:19980000	chr1-19980000:19985000	chr1-19971604:19976604	NBL1	NM_001278166	+	chr1-19979951:19980747	CTCF_peak_662	chr1:19980355-19980373	64	-
chr1-19975000:19980000	chr1-19980000:19985000	chr1-19971604:19976604	NBL1	NM_001278166	+	chr1-19979951:19980747	CTCF_peak_662	chr1:19980355-19980373	64	-
chr1-19975000:19980000	chr1-19985000:19990000	chr1-19971604:19976604	NBL1	NM_001278166	+	chr1-19986141:19986651	CTCF_peak_663	chr1:19986493-19986511	49.1	-
chr1-19975000:19980000	chr1-19985000:19990000	chr1-19971604:19976604	NBL1	NM_001278166	+	chr1-19988103:19988880	CTCF_peak_664	chr1:19988410-19988428	84	+
chr1-19975000:19980000	chr1-19985000:19990000	chr1-19971604:19976604	NBL1	NM_001278166	+	chr1-19986141:19986651	CTCF_peak_663	chr1:19986493-19986511	49.1	-
chr1-19975000:19980000	chr1-19985000:19990000	chr1-19971604:19976604	NBL1	NM_001278166	+	chr1-19988103:19988880	CTCF_peak_664	chr1:19988410-19988428	84	+
chr1-20960000:20965000	chr1-20845000:20850000	chr1-20957448:20962448	PINK1	NM_032409	+	chr1-20848544:20849559	CTCF_peak_693	chr1:20848993-20849011	67.4	+
chr1-20960000:20965000	chr1-20845000:20850000	chr1-20957448:20962448	PINK1	NM_032409	+	chr1-20848544:20849559	CTCF_peak_693	chr1:20848993-20849011	67.4	+
chr1-20960000:20965000	chr1-20965000:20970000	chr1-20957448:20962448	PINK1	NM_032409	+	chr1-20966326:20967254	CTCF_peak_696	chr1:20966827-20966845	55.9	+
chr1-20960000:20965000	chr1-20965000:20970000	chr1-20957448:20962448	PINK1	NM_032409	+	chr1-20966326:20967254	CTCF_peak_696	chr1:20966827-20966845	55.9	+
chr1-20985000:20990000	chr1-20990000:20995000	chr1-20985537:20990537	DDOST	NM_005216	-	chr1-20989738:20990337	CTCF_peak_698	chr1:20990083-20990101	42.3	-
chr1-22350000:22355000	chr1-22345000:22350000	chr1-22349497:22354497	LINC00339	NR_023919	+	chr1-22345662:22346163	CTCF_peak_744	chr1:22345646-22345664	30.6	+
chr1-22350000:22355000	chr1-22345000:22350000	chr1-22349497:22354497	LINC00339	NR_023919	+	chr1-22349315:22349735	CTCF_peak_745	chr1:22349694-22349712	35.8	+
chr1-24015000:24020000	chr1-23870000:23875000	chr1-24015769:24020769	RPL11	NM_000975	+	chr1-23870973:23871950	CTCF_peak_789	chr1:23871363-23871381	52.3	+
chr1-24125000:24130000	chr1-24135000:24140000	chr1-24123560:24128560	GALE	NM_001127621	-	chr1-24136011:24136777	CTCF_peak_804	chr1:24136373-24136391	59.1	+
chr1-24125000:24130000	chr1-24135000:24140000	chr1-24123560:24128560	GALE	NM_001127621	-	chr1-24137010:24137726	CTCF_peak_805	chr1:24137437-24137455	55.3	+
chr1-24125000:24130000	chr1-24135000:24140000	chr1-24124534:24129534	GALE	NM_000403	-	chr1-24136011:24136777	CTCF_peak_804	chr1:24136373-24136391	59.1	+
chr1-24125000:24130000	chr1-24135000:24140000	chr1-24124534:24129534	GALE	NM_000403	-	chr1-24137010:24137726	CTCF_peak_805	chr1:24137437-24137455	55.3	+
chr1-24125000:24130000	chr1-24135000:24140000	chr1-24124794:24129794	GALE	NM_001008216	-	chr1-24136011:24136777	CTCF_peak_804	chr1:24136373-24136391	59.1	+
chr1-24125000:24130000	chr1-24135000:24140000	chr1-24124794:24129794	GALE	NM_001008216	-	chr1-24137010:24137726	CTCF_peak_805	chr1:24137437-24137455	55.3	+
chr1-24645000:24650000	chr1-24635000:24640000	chr1-24643312:24648312	GRHL3	NM_198173	+	chr1-24635107:24635667	CTCF_peak_823	chr1:24635343-24635361	41.3	-
chr1-24645000:24650000	chr1-24635000:24640000	chr1-24643312:24648312	GRHL3	NM_198173	+	chr1-24635107:24635667	CTCF_peak_823	chr1:24635343-24635361	41.3	-
chr1-24645000:24650000	chr1-24640000:24645000	chr1-24643312:24648312	GRHL3	NM_198173	+	chr1-24642905:24643724	CTCF_peak_824	chr1:24643336-24643354	42.1	+
chr1-24645000:24650000	chr1-24640000:24645000	chr1-24643312:24648312	GRHL3	NM_198173	+	chr1-24642905:24643724	CTCF_peak_824	chr1:24643336-24643354	42.1	+
chr1-24645000:24650000	chr1-24650000:24655000	chr1-24643312:24648312	GRHL3	NM_198173	+	chr1-24649847:24650406	CTCF_peak_825	chr1:24650030-24650048	40	-
chr1-24645000:24650000	chr1-24650000:24655000	chr1-24643312:24648312	GRHL3	NM_198173	+	chr1-24652330:24652777	CTCF_peak_826	chr1:24652366-24652384	30.4	+
chr1-24645000:24650000	chr1-24650000:24655000	chr1-24643312:24648312	GRHL3	NM_198173	+	chr1-24649847:24650406	CTCF_peak_825	chr1:24650030-24650048	40	-
chr1-24645000:24650000	chr1-24650000:24655000	chr1-24643312:24648312	GRHL3	NM_198173	+	chr1-24652330:24652777	CTCF_peak_826	chr1:24652366-24652384	30.4	+
chr1-25255000:25260000	chr1-25425000:25430000	chr1-25254270:25259270	RUNX3	NM_004350	-	chr1-25427566:25428636	CTCF_peak_858	chr1:25428093-25428111	74.2	-
chr1-26125000:26130000	chr1-26120000:26125000	chr1-26124167:26129167	SELENON	NM_020451	+	chr1-26123034:26123871	CTCF_peak_890	chr1:26123494-26123512	60.9	-
chr1-26125000:26130000	chr1-26120000:26125000	chr1-26124167:26129167	SELENON	NM_020451	+	chr1-26124352:26125052	CTCF_peak_891	chr1:26124668-26124686	57.2	-
chr1-26145000:26150000	chr1-26135000:26140000	chr1-26143897:26148897	MTFR1L	NM_001099625	+	chr1-26137101:26137868	CTCF_peak_892	chr1:26137461-26137479	53	-
chr1-26755000:26760000	chr1-26740000:26745000	chr1-26756273:26761273	DHDDS	NM_001243564	+	chr1-26743334:26744163	CTCF_peak_925	chr1:26743697-26743715	76	-
chr1-27150000:27155000	chr1-27135000:27140000	chr1-27150701:27155701	ZDHHC18	NM_032283	+	chr1-27136497:27136979	CTCF_peak_941	chr1:27136710-27136728	63.9	+
chr1-27150000:27155000	chr1-27145000:27150000	chr1-27150701:27155701	ZDHHC18	NM_032283	+	chr1-27147216:27147560	CTCF_peak_942	chr1:27147372-27147390	47	+
chr1-27285000:27290000	chr1-27290000:27295000	chr1-27284401:27289401	KDF1	NM_152365	-	chr1-27293162:27293903	CTCF_peak_953	chr1:27293569-27293587	52.1	+
chr1-27320000:27325000	chr1-27290000:27295000	chr1-27317695:27322695	TRNP1	NM_001013642	+	chr1-27293162:27293903	CTCF_peak_953	chr1:27293569-27293587	52.1	+
chr1-27670000:27675000	chr1-27625000:27630000	chr1-27665983:27670983	SYTL1	NM_001193308	+	chr1-27626862:27627917	CTCF_peak_972	chr1:27627458-27627476	70.8	+
chr1-27715000:27720000	chr1-27625000:27630000	chr1-27716648:27721648	GPR3	NM_005281	+	chr1-27626862:27627917	CTCF_peak_972	chr1:27627458-27627476	70.8	+
chr1-27715000:27720000	chr1-27625000:27630000	chr1-27716648:27721648	GPR3	NM_005281	+	chr1-27626862:27627917	CTCF_peak_972	chr1:27627458-27627476	70.8	+
chr1-27715000:27720000	chr1-27725000:27730000	chr1-27716648:27721648	GPR3	NM_005281	+	chr1-27728703:27729811	CTCF_peak_986	chr1:27729003-27729021	69.7	+
chr1-27715000:27720000	chr1-27725000:27730000	chr1-27716648:27721648	GPR3	NM_005281	+	chr1-27728703:27729811	CTCF_peak_986	chr1:27729003-27729021	69.7	+
chr1-27720000:27725000	chr1-27620000:27625000	chr1-27716648:27721648	GPR3	NM_005281	+	chr1-27623125:27623721	CTCF_peak_971	chr1:27623353-27623371	73.9	+
chr1-27720000:27725000	chr1-27620000:27625000	chr1-27716648:27721648	GPR3	NM_005281	+	chr1-27623125:27623721	CTCF_peak_971	chr1:27623353-27623371	73.9	+
chr1-27720000:27725000	chr1-27725000:27730000	chr1-27716648:27721648	GPR3	NM_005281	+	chr1-27728703:27729811	CTCF_peak_986	chr1:27729003-27729021	69.7	+
chr1-27720000:27725000	chr1-27725000:27730000	chr1-27716648:27721648	GPR3	NM_005281	+	chr1-27728703:27729811	CTCF_peak_986	chr1:27729003-27729021	69.7	+
chr1-27930000:27935000	chr1-27935000:27940000	chr1-27927505:27932505	AHDC1	NM_001029882	-	chr1-27934751:27935996	CTCF_peak_998	chr1:27935841-27935859	58.7	-
chr1-27930000:27935000	chr1-27990000:27995000	chr1-27927505:27932505	AHDC1	NM_001029882	-	chr1-27989218:27990228	CTCF_peak_1004	chr1:27989841-27989859	87.8	-
chr1-28280000:28285000	chr1-28265000:28270000	chr1-28283473:28288473	XKR8	NM_018053	+	chr1-28266727:28267346	CTCF_peak_1011	chr1:28266991-28267009	39.3	+
chr1-28690000:28695000	chr1-28685000:28690000	chr1-28693593:28698593	PHACTR4	NM_001048183	+	chr1-28686015:28686782	CTCF_peak_1024	chr1:28686346-28686364	74.6	+
chr1-29565000:29570000	chr1-29570000:29575000	chr1-29560528:29565528	PTPRU	NM_001195001	+	chr1-29572200:29572738	CTCF_peak_1061	chr1:29572479-29572497	44.4	+
chr1-31190000:31195000	chr1-31185000:31190000	chr1-31189119:31194119	MATN1-AS1	NR_034182	+	chr1-31188036:31188407	CTCF_peak_1103	chr1:31188248-31188266	46.3	-
chr1-32040000:32045000	chr1-32025000:32030000	chr1-32041246:32046246	TINAGL1	NM_001204415	+	chr1-32029407:32030330	CTCF_peak_1126	chr1:32029831-32029849	54.7	+
chr1-32225000:32230000	chr1-32230000:32235000	chr1-32227164:32232164	ADGRB2	NM_001294335	-	chr1-32229963:32230323	CTCF_peak_1147	chr1:32229978-32229996	48.1	+
chr1-32225000:32230000	chr1-32230000:32235000	chr1-32227164:32232164	ADGRB2	NM_001294335	-	chr1-32230507:32231343	CTCF_peak_1148	chr1:32230969-32230987	62.5	+
chr1-32405000:32410000	chr1-32425000:32430000	chr1-32401488:32406488	PTP4A2	NM_080391	-	chr1-32429451:32430482	CTCF_peak_1158	chr1:32429873-32429891	62.5	-
chr1-32685000:32690000	chr1-32680000:32685000	chr1-32684685:32689685	EIF3I	NM_003757	+	chr1-32681029:32681866	CTCF_peak_1164	chr1:32681393-32681411	61.7	+
chr1-32685000:32690000	chr1-32680000:32685000	chr1-32685472:32690472	TMEM234	NM_019118	-	chr1-32681029:32681866	CTCF_peak_1164	chr1:32681393-32681411	61.7	+
chr1-32705000:32710000	chr1-32710000:32715000	chr1-32704811:32709811	MTMR9LP	NR_026850	-	chr1-32713437:32714224	CTCF_peak_1168	chr1:32713807-32713825	54.2	+
chr1-32860000:32865000	chr1-32865000:32870000	chr1-32857562:32862562	BSDC1	NM_001143888	-	chr1-32866178:32867083	CTCF_peak_1175	chr1:32866601-32866619	62.8	+
chr1-32860000:32865000	chr1-32865000:32870000	chr1-32857562:32862562	BSDC1	NM_001143888	-	chr1-32866178:32867083	CTCF_peak_1175	chr1:32866601-32866619	62.8	+
chr1-32860000:32865000	chr1-32875000:32880000	chr1-32857562:32862562	BSDC1	NM_001143888	-	chr1-32879355:32880112	CTCF_peak_1176	chr1:32879731-32879749	68.9	-
chr1-32860000:32865000	chr1-32875000:32880000	chr1-32857562:32862562	BSDC1	NM_001143888	-	chr1-32879355:32880112	CTCF_peak_1176	chr1:32879731-32879749	68.9	-
chr1-37975000:37980000	chr1-37950000:37955000	chr1-37977920:37982920	MEAF6	NM_001270875	-	chr1-37952723:37953629	CTCF_peak_1315	chr1:37953146-37953164	51.8	-
chr1-38020000:38025000	chr1-38025000:38030000	chr1-38017445:38022445	SNIP1	NM_024700	-	chr1-38027303:38027990	CTCF_peak_1318	chr1:38027563-38027581	55.5	+
chr1-40500000:40505000	chr1-40495000:40500000	chr1-40503755:40508755	CAP1	NM_001105530	+	chr1-40497752:40498454	CTCF_peak_1385	chr1:40498136-40498154	65	-
chr1-40505000:40510000	chr1-40495000:40500000	chr1-40503755:40508755	CAP1	NM_001105530	+	chr1-40497752:40498454	CTCF_peak_1385	chr1:40498136-40498154	65	-
chr1-43830000:43835000	chr1-43690000:43695000	chr1-43830909:43835909	ELOVL1	NM_001256399	-	chr1-43692663:43693502	CTCF_peak_1484	chr1:43693105-43693123	90.5	+
chr1-44490000:44495000	chr1-44510000:44515000	chr1-44494664:44499664	SLC6A9	NM_001024845	-	chr1-44513119:44513959	CTCF_peak_1517	chr1:44513531-44513549	66	-
chr1-44495000:44500000	chr1-44470000:44475000	chr1-44494664:44499664	SLC6A9	NM_001024845	-	chr1-44471001:44471849	CTCF_peak_1514	chr1:44471494-44471512	62.4	+
chr1-44675000:44680000	chr1-44680000:44685000	chr1-44676625:44681625	DMAP1	NM_001034023	+	chr1-44683247:44683942	CTCF_peak_1522	chr1:44683568-44683586	60.2	+
chr1-45475000:45480000	chr1-45300000:45305000	chr1-45475305:45480305	UROD	NM_000374	+	chr1-45301293:45302007	CTCF_peak_1551	chr1:45301695-45301713	57.3	+
chr1-45475000:45480000	chr1-45300000:45305000	chr1-45475305:45480305	UROD	NM_000374	+	chr1-45301293:45302007	CTCF_peak_1551	chr1:45301695-45301713	57.3	+
chr1-45475000:45480000	chr1-45480000:45485000	chr1-45475305:45480305	UROD	NM_000374	+	chr1-45479883:45480878	CTCF_peak_1554	chr1:45480320-45480338	66.2	+
chr1-45475000:45480000	chr1-45480000:45485000	chr1-45475305:45480305	UROD	NM_000374	+	chr1-45484203:45484831	CTCF_peak_1555	chr1:45484488-45484506	52.9	+
chr1-45475000:45480000	chr1-45480000:45485000	chr1-45475305:45480305	UROD	NM_000374	+	chr1-45479883:45480878	CTCF_peak_1554	chr1:45480320-45480338	66.2	+
chr1-45475000:45480000	chr1-45480000:45485000	chr1-45475305:45480305	UROD	NM_000374	+	chr1-45484203:45484831	CTCF_peak_1555	chr1:45484488-45484506	52.9	+
chr1-45955000:45960000	chr1-45480000:45485000	chr1-45954340:45959340	TESK2	NM_001320800	-	chr1-45479883:45480878	CTCF_peak_1554	chr1:45480320-45480338	66.2	+
chr1-45955000:45960000	chr1-45480000:45485000	chr1-45954340:45959340	TESK2	NM_001320800	-	chr1-45484203:45484831	CTCF_peak_1555	chr1:45484488-45484506	52.9	+
chr1-45955000:45960000	chr1-45825000:45830000	chr1-45954340:45959340	TESK2	NM_001320800	-	chr1-45825371:45826055	CTCF_peak_1561	chr1:45825632-45825650	53.5	+
chr1-45985000:45990000	chr1-45975000:45980000	chr1-45985110:45990110	PRDX1	NM_002574	-	chr1-45978183:45978794	CTCF_peak_1566	chr1:45978436-45978454	63.2	+
chr1-45985000:45990000	chr1-45975000:45980000	chr1-45986062:45991062	PRDX1	NM_001202431	-	chr1-45978183:45978794	CTCF_peak_1566	chr1:45978436-45978454	63.2	+
chr1-47080000:47085000	chr1-47085000:47090000	chr1-47080063:47085063	MOB3C	NM_201403	-	chr1-47088057:47088598	CTCF_peak_1608	chr1:47088324-47088342	43.8	+
chr1-47640000:47645000	chr1-47635000:47640000	chr1-47642422:47647422	LINC00853	NR_047498	+	chr1-47639428:47639819	CTCF_peak_1623	chr1:47639683-47639701	63.9	-
chr1-47900000:47905000	chr1-47895000:47900000	chr1-47897813:47902813	FOXD2-AS1	NR_026878	-	chr1-47897973:47898453	CTCF_peak_1634	chr1:47898225-47898243	51.7	+
chr1-47900000:47905000	chr1-47895000:47900000	chr1-47899189:47904189	FOXD2	NM_004474	+	chr1-47897973:47898453	CTCF_peak_1634	chr1:47898225-47898243	51.7	+
chr1-52605000:52610000	chr1-52760000:52765000	chr1-52605266:52610266	ZFYVE9	NM_004799	+	chr1-52761732:52762507	CTCF_peak_1717	chr1:52762115-52762133	60	-
chr1-53015000:53020000	chr1-53130000:53135000	chr1-53016262:53021262	ZCCHC11	NM_001009881	-	chr1-53131949:53132514	CTCF_peak_1723	chr1:53132184-53132202	50.5	-
chr1-94145000:94150000	chr1-94095000:94100000	chr1-94144894:94149894	BCAR3	NM_003567	-	chr1-94094781:94095617	CTCF_peak_2266	chr1:94095207-94095225	58	+
chr1-94145000:94150000	chr1-94095000:94100000	chr1-94144894:94149894	BCAR3	NM_003567	-	chr1-94097027:94097691	CTCF_peak_2267	chr1:94097368-94097386	53.9	+
chr1-94145000:94150000	chr1-94095000:94100000	chr1-94144894:94149894	BCAR3	NM_003567	-	chr1-94094781:94095617	CTCF_peak_2266	chr1:94095207-94095225	58	+
chr1-94145000:94150000	chr1-94095000:94100000	chr1-94144894:94149894	BCAR3	NM_003567	-	chr1-94097027:94097691	CTCF_peak_2267	chr1:94097368-94097386	53.9	+
chr1-94145000:94150000	chr1-94275000:94280000	chr1-94144894:94149894	BCAR3	NM_003567	-	chr1-94278481:94279079	CTCF_peak_2274	chr1:94278736-94278754	41.4	-
chr1-94145000:94150000	chr1-94275000:94280000	chr1-94144894:94149894	BCAR3	NM_003567	-	chr1-94279223:94280116	CTCF_peak_2275	chr1:94279730-94279748	60.2	-
chr1-94145000:94150000	chr1-94275000:94280000	chr1-94144894:94149894	BCAR3	NM_003567	-	chr1-94278481:94279079	CTCF_peak_2274	chr1:94278736-94278754	41.4	-
chr1-94145000:94150000	chr1-94275000:94280000	chr1-94144894:94149894	BCAR3	NM_003567	-	chr1-94279223:94280116	CTCF_peak_2275	chr1:94279730-94279748	60.2	-
chr1-94310000:94315000	chr1-94305000:94310000	chr1-94310206:94315206	BCAR3	NM_001261408	-	chr1-94309663:94310267	CTCF_peak_2276	chr1:94309988-94310006	51.8	-
chr1-109285000:109290000	chr1-109250000:109255000	chr1-109286785:109291785	STXBP3	NM_007269	+	chr1-109251566:109252154	CTCF_peak_2398	chr1:109251819-109251837	61.5	-
chr1-110085000:110090000	chr1-110315000:110320000	chr1-110088686:110093686	GNAI3	NM_006496	+	chr1-110316021:110316937	CTCF_peak_2427	chr1:110316470-110316488	66.1	-
chr1-110085000:110090000	chr1-110315000:110320000	chr1-110088686:110093686	GNAI3	NM_006496	+	chr1-110319094:110320216	CTCF_peak_2428	chr1:110319630-110319648	84.6	+
chr1-110575000:110580000	chr1-110550000:110555000	chr1-110571699:110576699	STRIP1	NM_001270768	+	chr1-110554198:110554719	CTCF_peak_2435	chr1:110554407-110554425	56.1	-
chr1-110575000:110580000	chr1-110550000:110555000	chr1-110574723:110579723	STRIP1	NM_033088	+	chr1-110554198:110554719	CTCF_peak_2435	chr1:110554407-110554425	56.1	-
chr1-110575000:110580000	chr1-110570000:110575000	chr1-110571699:110576699	STRIP1	NM_001270768	+	chr1-110572015:110572739	CTCF_peak_2436	chr1:110572373-110572391	62.5	+
chr1-110575000:110580000	chr1-110570000:110575000	chr1-110574723:110579723	STRIP1	NM_033088	+	chr1-110572015:110572739	CTCF_peak_2436	chr1:110572373-110572391	62.5	+
chr1-110950000:110955000	chr1-110955000:110960000	chr1-110947931:110952931	LAMTOR5-AS1	NR_102697	+	chr1-110955014:110955780	CTCF_peak_2452	chr1:110955309-110955327	81.3	+
chr1-110950000:110955000	chr1-110955000:110960000	chr1-110948046:110953046	LAMTOR5	NM_006402	-	chr1-110955014:110955780	CTCF_peak_2452	chr1:110955309-110955327	81.3	+
chr1-112295000:112300000	chr1-112285000:112290000	chr1-112295690:112300690	DDX20	NM_007204	+	chr1-112289168:112290631	CTCF_peak_2483	chr1:112289424-112289442	59.5	+
chr1-112295000:112300000	chr1-112290000:112295000	chr1-112295690:112300690	DDX20	NM_007204	+	chr1-112289168:112290631	CTCF_peak_2483	chr1:112289424-112289442	59.5	+
chr1-113255000:113260000	chr1-113260000:113265000	chr1-113255450:113260450	PPM1J	NM_005167	-	chr1-113261043:113261623	CTCF_peak_2502	chr1:113261469-113261487	60.5	+
chr1-113255000:113260000	chr1-113280000:113285000	chr1-113255450:113260450	PPM1J	NM_005167	-	chr1-113280086:113280677	CTCF_peak_2505	chr1:113280392-113280410	46.6	+
chr1-150485000:150490000	chr1-150500000:150505000	chr1-150485733:150490733	FALEC	NR_051960	+	chr1-150504681:150505624	CTCF_peak_2760	chr1:150505208-150505226	43	-
chr1-150485000:150490000	chr1-150505000:150510000	chr1-150485733:150490733	FALEC	NR_051960	+	chr1-150504681:150505624	CTCF_peak_2760	chr1:150505208-150505226	43	-
chr1-151315000:151320000	chr1-151270000:151275000	chr1-151317269:151322269	RFX5	NM_000449	-	chr1-151273092:151273887	CTCF_peak_2787	chr1:151273522-151273540	46.1	+
chr1-151315000:151320000	chr1-151270000:151275000	chr1-151317269:151322269	RFX5	NM_000449	-	chr1-151273092:151273887	CTCF_peak_2787	chr1:151273522-151273540	46.1	+
chr1-151315000:151320000	chr1-151310000:151315000	chr1-151317269:151322269	RFX5	NM_000449	-	chr1-151312978:151313922	CTCF_peak_2789	chr1:151313516-151313534	75.5	-
chr1-151315000:151320000	chr1-151310000:151315000	chr1-151317269:151322269	RFX5	NM_000449	-	chr1-151312978:151313922	CTCF_peak_2789	chr1:151313516-151313534	75.5	-
chr1-151370000:151375000	chr1-151270000:151275000	chr1-151369541:151374541	PSMB4	NM_002796	+	chr1-151273092:151273887	CTCF_peak_2787	chr1:151273522-151273540	46.1	+
chr1-151485000:151490000	chr1-151505000:151510000	chr1-151481362:151486362	CGN	NM_020770	+	chr1-151506930:151507743	CTCF_peak_2797	chr1:151507341-151507359	69.7	+
chr1-151960000:151965000	chr1-151940000:151945000	chr1-151964214:151969214	S100A10	NM_002966	-	chr1-151940157:151941752	CTCF_peak_2814	chr1:151940620-151940638	48.7	+
chr1-151965000:151970000	chr1-151905000:151910000	chr1-151964214:151969214	S100A10	NM_002966	-	chr1-151906101:151907151	CTCF_peak_2813	chr1:151906655-151906673	59.8	+
chr1-151965000:151970000	chr1-151905000:151910000	chr1-151964214:151969214	S100A10	NM_002966	-	chr1-151906101:151907151	CTCF_peak_2813	chr1:151906655-151906673	59.8	+
chr1-151965000:151970000	chr1-151970000:151975000	chr1-151964214:151969214	S100A10	NM_002966	-	chr1-151973966:151974685	CTCF_peak_2818	chr1:151974373-151974391	61.6	-
chr1-151965000:151970000	chr1-151970000:151975000	chr1-151964214:151969214	S100A10	NM_002966	-	chr1-151973966:151974685	CTCF_peak_2818	chr1:151974373-151974391	61.6	-
chr1-154300000:154305000	chr1-154305000:154310000	chr1-154297776:154302776	ATP8B2	NM_020452	+	chr1-154307289:154308022	CTCF_peak_2917	chr1:154307717-154307735	76.5	-
chr1-154530000:154535000	chr1-154505000:154510000	chr1-154528620:154533620	UBE2Q1	NM_017582	-	chr1-154506627:154507236	CTCF_peak_2928	chr1:154506907-154506925	60.3	+
chr1-154910000:154915000	chr1-154915000:154920000	chr1-154906438:154911438	PMVK	NM_001323011	-	chr1-154915951:154916920	CTCF_peak_2945	chr1:154916424-154916442	67.8	-
chr1-154910000:154915000	chr1-154915000:154920000	chr1-154906984:154911984	PMVK	NM_006556	-	chr1-154915951:154916920	CTCF_peak_2945	chr1:154916424-154916442	67.8	-
chr1-155025000:155030000	chr1-155040000:155045000	chr1-155021141:155026141	DCST1-AS1	NR_040772	-	chr1-155043325:155043892	CTCF_peak_2964	chr1:155043890-155043908	36.9	+
chr1-155025000:155030000	chr1-155040000:155045000	chr1-155021248:155026248	ADAM15	NM_001261464	+	chr1-155043325:155043892	CTCF_peak_2964	chr1:155043890-155043908	36.9	+
chr1-155035000:155040000	chr1-155040000:155045000	chr1-155033713:155038713	EFNA4	NM_005227	+	chr1-155043325:155043892	CTCF_peak_2964	chr1:155043890-155043908	36.9	+
chr1-155140000:155145000	chr1-155060000:155065000	chr1-155143304:155148304	KRTCAP2	NM_173852	-	chr1-155059557:155060180	CTCF_peak_2966	chr1:155059849-155059867	35.2	-
chr1-155140000:155145000	chr1-155060000:155065000	chr1-155143304:155148304	KRTCAP2	NM_173852	-	chr1-155063645:155064510	CTCF_peak_2967	chr1:155064087-155064105	72.9	+
chr1-155140000:155145000	chr1-155080000:155085000	chr1-155143304:155148304	KRTCAP2	NM_173852	-	chr1-155084991:155085556	CTCF_peak_2969	chr1:155085264-155085282	41.3	+
chr1-155140000:155145000	chr1-155135000:155140000	chr1-155143304:155148304	KRTCAP2	NM_173852	-	chr1-155139739:155140810	CTCF_peak_2972	chr1:155139984-155140002	74.4	-
chr1-156020000:156025000	chr1-156035000:156040000	chr1-156021116:156026116	UBQLN4	NM_001304342	-	chr1-156036004:156036623	CTCF_peak_3011	chr1:156036002-156036020	39	+
chr1-156025000:156030000	chr1-155995000:156000000	chr1-156021116:156026116	UBQLN4	NM_001304342	-	chr1-155995629:155996299	CTCF_peak_3007	chr1:155995856-155995874	58.6	+
chr1-156025000:156030000	chr1-155995000:156000000	chr1-156028440:156033440	RAB25	NM_020387	+	chr1-155995629:155996299	CTCF_peak_3007	chr1:155995856-155995874	58.6	+
chr1-156030000:156035000	chr1-156035000:156040000	chr1-156028440:156033440	RAB25	NM_020387	+	chr1-156036004:156036623	CTCF_peak_3011	chr1:156036002-156036020	39	+
chr1-156390000:156395000	chr1-156355000:156360000	chr1-156387721:156392721	MIR9-1	NR_029691	-	chr1-156355080:156356151	CTCF_peak_3032	chr1:156355564-156355582	80.5	+
chr1-156570000:156575000	chr1-156575000:156580000	chr1-156568779:156573779	GPATCH4	NM_015590	-	chr1-156577596:156579499	CTCF_peak_3046	chr1:156579055-156579073	50.1	-
chr1-156645000:156650000	chr1-156650000:156655000	chr1-156644689:156649689	NES	NM_006617	-	chr1-156651819:156652491	CTCF_peak_3054	chr1:156652165-156652183	50	+
chr1-156645000:156650000	chr1-156650000:156655000	chr1-156644689:156649689	NES	NM_006617	-	chr1-156654048:156654498	CTCF_peak_3055	chr1:156654206-156654224	58.3	+
chr1-156695000:156700000	chr1-156650000:156655000	chr1-156695731:156700731	ISG20L2	NM_001303095	-	chr1-156651819:156652491	CTCF_peak_3054	chr1:156652165-156652183	50	+
chr1-156695000:156700000	chr1-156650000:156655000	chr1-156695731:156700731	ISG20L2	NM_001303095	-	chr1-156654048:156654498	CTCF_peak_3055	chr1:156654206-156654224	58.3	+
chr1-156695000:156700000	chr1-156650000:156655000	chr1-156695731:156700731	ISG20L2	NM_001303095	-	chr1-156651819:156652491	CTCF_peak_3054	chr1:156652165-156652183	50	+
chr1-156695000:156700000	chr1-156650000:156655000	chr1-156695731:156700731	ISG20L2	NM_001303095	-	chr1-156654048:156654498	CTCF_peak_3055	chr1:156654206-156654224	58.3	+
chr1-156695000:156700000	chr1-156650000:156655000	chr1-156695763:156700763	RRNAD1	NM_001142560	+	chr1-156651819:156652491	CTCF_peak_3054	chr1:156652165-156652183	50	+
chr1-156695000:156700000	chr1-156650000:156655000	chr1-156695763:156700763	RRNAD1	NM_001142560	+	chr1-156654048:156654498	CTCF_peak_3055	chr1:156654206-156654224	58.3	+
chr1-156695000:156700000	chr1-156650000:156655000	chr1-156695763:156700763	RRNAD1	NM_001142560	+	chr1-156651819:156652491	CTCF_peak_3054	chr1:156652165-156652183	50	+
chr1-156695000:156700000	chr1-156650000:156655000	chr1-156695763:156700763	RRNAD1	NM_001142560	+	chr1-156654048:156654498	CTCF_peak_3055	chr1:156654206-156654224	58.3	+
chr1-156695000:156700000	chr1-156830000:156835000	chr1-156695731:156700731	ISG20L2	NM_001303095	-	chr1-156829489:156830689	CTCF_peak_3068	chr1:156830049-156830067	52.2	-
chr1-156695000:156700000	chr1-156830000:156835000	chr1-156695731:156700731	ISG20L2	NM_001303095	-	chr1-156834538:156835113	CTCF_peak_3069	chr1:156834770-156834788	34.6	-
chr1-156695000:156700000	chr1-156830000:156835000	chr1-156695731:156700731	ISG20L2	NM_001303095	-	chr1-156829489:156830689	CTCF_peak_3068	chr1:156830049-156830067	52.2	-
chr1-156695000:156700000	chr1-156830000:156835000	chr1-156695731:156700731	ISG20L2	NM_001303095	-	chr1-156834538:156835113	CTCF_peak_3069	chr1:156834770-156834788	34.6	-
chr1-156695000:156700000	chr1-156830000:156835000	chr1-156695763:156700763	RRNAD1	NM_001142560	+	chr1-156829489:156830689	CTCF_peak_3068	chr1:156830049-156830067	52.2	-
chr1-156695000:156700000	chr1-156830000:156835000	chr1-156695763:156700763	RRNAD1	NM_001142560	+	chr1-156834538:156835113	CTCF_peak_3069	chr1:156834770-156834788	34.6	-
chr1-156695000:156700000	chr1-156830000:156835000	chr1-156695763:156700763	RRNAD1	NM_001142560	+	chr1-156829489:156830689	CTCF_peak_3068	chr1:156830049-156830067	52.2	-
chr1-156695000:156700000	chr1-156830000:156835000	chr1-156695763:156700763	RRNAD1	NM_001142560	+	chr1-156834538:156835113	CTCF_peak_3069	chr1:156834770-156834788	34.6	-
chr1-156860000:156865000	chr1-156855000:156860000	chr1-156861023:156866023	PEAR1	NM_001080471	+	chr1-156859642:156860532	CTCF_peak_3070	chr1:156860083-156860101	65	-
chr1-156860000:156865000	chr1-156890000:156895000	chr1-156861023:156866023	PEAR1	NM_001080471	+	chr1-156889887:156890820	CTCF_peak_3075	chr1:156890354-156890372	62.3	-
chr1-159750000:159755000	chr1-159745000:159750000	chr1-159748236:159753236	DUSP23	NM_001319659	+	chr1-159749926:159750961	CTCF_peak_3126	chr1:159750466-159750484	48.3	+
chr1-159750000:159755000	chr1-159745000:159750000	chr1-159748236:159753236	DUSP23	NM_001319659	+	chr1-159749926:159750961	CTCF_peak_3126	chr1:159750466-159750484	48.3	+
chr1-159750000:159755000	chr1-159745000:159750000	chr1-159748293:159753293	DUSP23	NM_001319658	+	chr1-159749926:159750961	CTCF_peak_3126	chr1:159750466-159750484	48.3	+
chr1-159750000:159755000	chr1-159745000:159750000	chr1-159748293:159753293	DUSP23	NM_001319658	+	chr1-159749926:159750961	CTCF_peak_3126	chr1:159750466-159750484	48.3	+
chr1-159750000:159755000	chr1-159765000:159770000	chr1-159748236:159753236	DUSP23	NM_001319659	+	chr1-159768331:159769408	CTCF_peak_3128	chr1:159768779-159768797	68.1	+
chr1-159750000:159755000	chr1-159765000:159770000	chr1-159748236:159753236	DUSP23	NM_001319659	+	chr1-159768331:159769408	CTCF_peak_3128	chr1:159768779-159768797	68.1	+
chr1-159750000:159755000	chr1-159765000:159770000	chr1-159748293:159753293	DUSP23	NM_001319658	+	chr1-159768331:159769408	CTCF_peak_3128	chr1:159768779-159768797	68.1	+
chr1-159750000:159755000	chr1-159765000:159770000	chr1-159748293:159753293	DUSP23	NM_001319658	+	chr1-159768331:159769408	CTCF_peak_3128	chr1:159768779-159768797	68.1	+
chr1-159750000:159755000	chr1-159795000:159800000	chr1-159748236:159753236	DUSP23	NM_001319659	+	chr1-159798996:159799554	CTCF_peak_3129	chr1:159799226-159799244	61.2	-
chr1-159750000:159755000	chr1-159795000:159800000	chr1-159748236:159753236	DUSP23	NM_001319659	+	chr1-159798996:159799554	CTCF_peak_3129	chr1:159799226-159799244	61.2	-
chr1-159750000:159755000	chr1-159795000:159800000	chr1-159748293:159753293	DUSP23	NM_001319658	+	chr1-159798996:159799554	CTCF_peak_3129	chr1:159799226-159799244	61.2	-
chr1-159750000:159755000	chr1-159795000:159800000	chr1-159748293:159753293	DUSP23	NM_001319658	+	chr1-159798996:159799554	CTCF_peak_3129	chr1:159799226-159799244	61.2	-
chr1-159910000:159915000	chr1-159905000:159910000	chr1-159912886:159917886	IGSF9	NM_001135050	-	chr1-159905815:159907019	CTCF_peak_3134	chr1:159906373-159906391	77.2	+
chr1-160070000:160075000	chr1-160075000:160080000	chr1-160066118:160071118	IGSF8	NM_001206665	-	chr1-160078483:160079358	CTCF_peak_3146	chr1:160078904-160078922	54.3	+
chr1-161100000:161105000	chr1-161105000:161110000	chr1-161099756:161104756	DEDD	NM_001039712	-	chr1-161109371:161109961	CTCF_peak_3192	chr1:161109765-161109783	41.7	-
chr1-161135000:161140000	chr1-161140000:161145000	chr1-161133681:161138681	PPOX	NM_000309	+	chr1-161140921:161141493	CTCF_peak_3195	chr1:161141155-161141173	60.8	+
chr1-161145000:161150000	chr1-161140000:161145000	chr1-161145258:161150258	B4GALT3	NM_001199873	-	chr1-161140921:161141493	CTCF_peak_3195	chr1:161141155-161141173	60.8	+
chr1-161145000:161150000	chr1-161150000:161155000	chr1-161145258:161150258	B4GALT3	NM_001199873	-	chr1-161150380:161150898	CTCF_peak_3197	chr1:161150618-161150636	53.9	+
chr1-161170000:161175000	chr1-161175000:161180000	chr1-161169437:161174437	NDUFS2	NM_001166159	+	chr1-161179509:161180080	CTCF_peak_3200	chr1:161179774-161179792	68.3	+
chr1-167520000:167525000	chr1-167525000:167530000	chr1-167520556:167525556	CREG1	NM_003851	-	chr1-167525207:167525914	CTCF_peak_3322	chr1:167525528-167525546	95	-
chr1-179050000:179055000	chr1-179045000:179050000	chr1-179048612:179053612	TOR3A	NM_022371	+	chr1-179048165:179048771	CTCF_peak_3502	chr1:179048466-179048484	45.3	+
chr1-182570000:182575000	chr1-182565000:182570000	chr1-182571048:182576048	RGS16	NM_002928	-	chr1-182564719:182565348	CTCF_peak_3573	chr1:182564960-182564978	39.3	+
chr1-182570000:182575000	chr1-182565000:182570000	chr1-182571048:182576048	RGS16	NM_002928	-	chr1-182568420:182568872	CTCF_peak_3574	chr1:182568683-182568701	48.2	+
chr1-182570000:182575000	chr1-182565000:182570000	chr1-182571048:182576048	RGS16	NM_002928	-	chr1-182564719:182565348	CTCF_peak_3573	chr1:182564960-182564978	39.3	+
chr1-182570000:182575000	chr1-182565000:182570000	chr1-182571048:182576048	RGS16	NM_002928	-	chr1-182568420:182568872	CTCF_peak_3574	chr1:182568683-182568701	48.2	+
chr1-182570000:182575000	chr1-182750000:182755000	chr1-182571048:182576048	RGS16	NM_002928	-	chr1-182751242:182752173	CTCF_peak_3576	chr1:182751621-182751639	64.1	-
chr1-182570000:182575000	chr1-182750000:182755000	chr1-182571048:182576048	RGS16	NM_002928	-	chr1-182752199:182752653	CTCF_peak_3577	chr1:182752402-182752420	43.8	-
chr1-182570000:182575000	chr1-182750000:182755000	chr1-182571048:182576048	RGS16	NM_002928	-	chr1-182753632:182754309	CTCF_peak_3578	chr1:182753893-182753911	51.7	-
chr1-182570000:182575000	chr1-182750000:182755000	chr1-182571048:182576048	RGS16	NM_002928	-	chr1-182751242:182752173	CTCF_peak_3576	chr1:182751621-182751639	64.1	-
chr1-182570000:182575000	chr1-182750000:182755000	chr1-182571048:182576048	RGS16	NM_002928	-	chr1-182752199:182752653	CTCF_peak_3577	chr1:182752402-182752420	43.8	-
chr1-182570000:182575000	chr1-182750000:182755000	chr1-182571048:182576048	RGS16	NM_002928	-	chr1-182753632:182754309	CTCF_peak_3578	chr1:182753893-182753911	51.7	-
chr1-201365000:201370000	chr1-201375000:201380000	chr1-201366169:201371169	LAD1	NM_005558	-	chr1-201377105:201377919	CTCF_peak_3807	chr1:201377508-201377526	68.9	-
chr1-201365000:201370000	chr1-201375000:201380000	chr1-201366169:201371169	LAD1	NM_005558	-	chr1-201377105:201377919	CTCF_peak_3807	chr1:201377508-201377526	68.9	-
chr1-201365000:201370000	chr1-201405000:201410000	chr1-201366169:201371169	LAD1	NM_005558	-	chr1-201404670:201406193	CTCF_peak_3808	chr1:201404982-201405000	61.6	+
chr1-201365000:201370000	chr1-201405000:201410000	chr1-201366169:201371169	LAD1	NM_005558	-	chr1-201404670:201406193	CTCF_peak_3808	chr1:201404982-201405000	61.6	+
chr1-201950000:201955000	chr1-201965000:201970000	chr1-201949266:201954266	RNPEP	NM_001319183	+	chr1-201968571:201969431	CTCF_peak_3836	chr1:201968934-201968952	63	+
chr1-201950000:201955000	chr1-201965000:201970000	chr1-201949958:201954958	RNPEP	NM_001319182	+	chr1-201968571:201969431	CTCF_peak_3836	chr1:201968934-201968952	63	+
chr1-201975000:201980000	chr1-201965000:201970000	chr1-201977190:201982190	ELF3	NM_001114309	+	chr1-201968571:201969431	CTCF_peak_3836	chr1:201968934-201968952	63	+
chr1-203595000:203600000	chr1-203590000:203595000	chr1-203593415:203598415	ATP2B4	NM_001001396	+	chr1-203594615:203595456	CTCF_peak_3914	chr1:203594879-203594897	37.4	+
chr1-204180000:204185000	chr1-204175000:204180000	chr1-204180720:204185720	GOLT1A	NM_198447	-	chr1-204175195:204175670	CTCF_peak_3933	chr1:204175459-204175477	61.1	-
chr1-204180000:204185000	chr1-204175000:204180000	chr1-204180720:204185720	GOLT1A	NM_198447	-	chr1-204175801:204176907	CTCF_peak_3934	chr1:204176383-204176401	65.9	-
chr1-205290000:205295000	chr1-205295000:205300000	chr1-205288419:205293419	NUAK2	NM_030952	-	chr1-205294321:205295181	CTCF_peak_3978	chr1:205294742-205294760	54.2	-
chr1-205290000:205295000	chr1-205300000:205305000	chr1-205288419:205293419	NUAK2	NM_030952	-	chr1-205304258:205305628	CTCF_peak_3979	chr1:205304954-205304972	77	+
chr1-205720000:205725000	chr1-205625000:205630000	chr1-205716872:205721872	NUCKS1	NM_022731	-	chr1-205626609:205627348	CTCF_peak_3997	chr1:205626853-205626871	67.6	-
chr1-205720000:205725000	chr1-205625000:205630000	chr1-205716872:205721872	NUCKS1	NM_022731	-	chr1-205627693:205628648	CTCF_peak_3998	chr1:205628218-205628236	41.3	+
chr1-205740000:205745000	chr1-205760000:205765000	chr1-205742110:205747110	RAB29	NM_001135662	-	chr1-205760434:205761301	CTCF_peak_4004	chr1:205760883-205760901	47.5	+
chr1-207220000:207225000	chr1-207155000:207160000	chr1-207221922:207226922	YOD1	NM_018566	-	chr1-207155340:207155947	CTCF_peak_4043	chr1:207155643-207155661	57.5	-
chr1-220860000:220865000	chr1-220905000:220910000	chr1-220861128:220866128	C1orf115	NM_024709	+	chr1-220906089:220907044	CTCF_peak_4266	chr1:220906591-220906609	58.9	-
chr1-225960000:225965000	chr1-225955000:225960000	chr1-225963015:225968015	SRP9	NM_001130440	+	chr1-225959554:225960803	CTCF_peak_4363	chr1:225960179-225960197	60.2	-
chr1-225960000:225965000	chr1-225955000:225960000	chr1-225963015:225968015	SRP9	NM_001130440	+	chr1-225959554:225960803	CTCF_peak_4363	chr1:225960179-225960197	60.2	-
chr1-225960000:225965000	chr1-226095000:226100000	chr1-225963015:225968015	SRP9	NM_001130440	+	chr1-226098424:226099768	CTCF_peak_4373	chr1:226099203-226099221	67.6	-
chr1-225960000:225965000	chr1-226095000:226100000	chr1-225963015:225968015	SRP9	NM_001130440	+	chr1-226098424:226099768	CTCF_peak_4373	chr1:226099203-226099221	67.6	-
chr1-225960000:225965000	chr1-226160000:226165000	chr1-225963015:225968015	SRP9	NM_001130440	+	chr1-226163458:226164122	CTCF_peak_4376	chr1:226163855-226163873	80.7	-
chr1-225960000:225965000	chr1-226160000:226165000	chr1-225963015:225968015	SRP9	NM_001130440	+	chr1-226163458:226164122	CTCF_peak_4376	chr1:226163855-226163873	80.7	-
chr1-226105000:226110000	chr1-226095000:226100000	chr1-226109540:226114540	PYCR2	NM_001271681	-	chr1-226098424:226099768	CTCF_peak_4373	chr1:226099203-226099221	67.6	-
chr1-235485000:235490000	chr1-235720000:235725000	chr1-235489032:235494032	ARID4B	NM_016374	-	chr1-235720723:235721130	CTCF_peak_4588	chr1:235720981-235720999	58.9	+
chr1-235485000:235490000	chr1-235720000:235725000	chr1-235489253:235494253	GGPS1	NM_001037277	+	chr1-235720723:235721130	CTCF_peak_4588	chr1:235720981-235720999	58.9	+
chr1-235485000:235490000	chr1-235720000:235725000	chr1-235489369:235494369	GGPS1	NR_036605	+	chr1-235720723:235721130	CTCF_peak_4588	chr1:235720981-235720999	58.9	+
chr1-249130000:249135000	chr1-249135000:249140000	chr1-249129877:249134877	ZNF672	NM_024836	+	chr1-249135769:249136446	CTCF_peak_4721	chr1:249136070-249136088	30	+
chr10-28965000:28970000	chr10-28950000:28955000	chr10-28963924:28968924	BAMBI	NM_012342	+	chr10-28952518:28953433	CTCF_peak_5100	chr10:28952954-28952972	59.6	+
chr10-33620000:33625000	chr10-33615000:33620000	chr10-33621333:33626333	NRP1	NM_001024628	-	chr10-33616629:33617151	CTCF_peak_5195	chr10:33616916-33616934	53.2	+
chr10-33620000:33625000	chr10-33615000:33620000	chr10-33621333:33626333	NRP1	NM_001024628	-	chr10-33619330:33619951	CTCF_peak_5196	chr10:33619586-33619604	69.2	+
chr10-35375000:35380000	chr10-35505000:35510000	chr10-35377070:35382070	CUL2	NM_001198777	-	chr10-35507097:35508049	CTCF_peak_5223	chr10:35507574-35507592	61.9	-
chr10-71385000:71390000	chr10-71275000:71280000	chr10-71387503:71392503	C10orf35	NM_145306	+	chr10-71275161:71276520	CTCF_peak_5576	chr10:71276197-71276215	76.3	+
chr10-71390000:71395000	chr10-71395000:71400000	chr10-71387503:71392503	C10orf35	NM_145306	+	chr10-71396621:71397280	CTCF_peak_5578	chr10:71396874-71396892	54.9	-
chr10-71390000:71395000	chr10-71395000:71400000	chr10-71387503:71392503	C10orf35	NM_145306	+	chr10-71398779:71399560	CTCF_peak_5579	chr10:71399162-71399180	72.4	-
chr10-71990000:71995000	chr10-72105000:72110000	chr10-71990690:71995690	PPA1	NM_021129	-	chr10-72107971:72108621	CTCF_peak_5610	chr10:72108390-72108408	55.8	-
chr10-72970000:72975000	chr10-72965000:72970000	chr10-72969792:72974792	UNC5B	NM_001244889	+	chr10-72968474:72969590	CTCF_peak_5640	chr10:72968989-72969007	56.1	-
chr10-72970000:72975000	chr10-73040000:73045000	chr10-72969792:72974792	UNC5B	NM_001244889	+	chr10-73044529:73045315	CTCF_peak_5647	chr10:73044996-73045014	64	-
chr10-73530000:73535000	chr10-73140000:73145000	chr10-73530837:73535837	VSIR	NM_022153	-	chr10-73140469:73140970	CTCF_peak_5655	chr10:73140785-73140803	34	-
chr10-73530000:73535000	chr10-73140000:73145000	chr10-73530837:73535837	VSIR	NM_022153	-	chr10-73143775:73144596	CTCF_peak_5656	chr10:73144144-73144162	75.8	+
chr10-81200000:81205000	chr10-81195000:81200000	chr10-81202883:81207883	ZCCHC24	NM_153367	-	chr10-81198071:81198624	CTCF_peak_5852	chr10:81198360-81198378	60.4	-
chr10-88710000:88715000	chr10-88705000:88710000	chr10-88714925:88719925	MMRN2	NM_024756	-	chr10-88705147:88705767	CTCF_peak_5967	chr10:88705488-88705506	49.6	+
chr10-88715000:88720000	chr10-88695000:88700000	chr10-88714925:88719925	MMRN2	NM_024756	-	chr10-88698926:88699995	CTCF_peak_5966	chr10:88699345-88699363	59.8	-
chr10-88715000:88720000	chr10-88695000:88700000	chr10-88715788:88720788	SNCG	NM_003087	+	chr10-88698926:88699995	CTCF_peak_5966	chr10:88699345-88699363	59.8	-
chr10-91175000:91180000	chr10-91185000:91190000	chr10-91171825:91176825	IFIT5	NM_012420	+	chr10-91185927:91186657	CTCF_peak_6020	chr10:91186190-91186208	61.6	+
chr10-95240000:95245000	chr10-95245000:95250000	chr10-95239574:95244574	MYOF	NM_013451	-	chr10-95245281:95246004	CTCF_peak_6103	chr10:95245632-95245650	51.2	+
chr10-99470000:99475000	chr10-99465000:99470000	chr10-99470965:99475965	MARVELD1	NM_031484	+	chr10-99468966:99469877	CTCF_peak_6203	chr10:99469428-99469446	66.4	+
chr10-99470000:99475000	chr10-99465000:99470000	chr10-99470965:99475965	MARVELD1	NM_031484	+	chr10-99468966:99469877	CTCF_peak_6203	chr10:99469428-99469446	66.4	+
chr10-99470000:99475000	chr10-99490000:99495000	chr10-99470965:99475965	MARVELD1	NM_031484	+	chr10-99491237:99492165	CTCF_peak_6206	chr10:99491695-99491713	56.8	-
chr10-99470000:99475000	chr10-99490000:99495000	chr10-99470965:99475965	MARVELD1	NM_031484	+	chr10-99491237:99492165	CTCF_peak_6206	chr10:99491695-99491713	56.8	-
chr10-99475000:99480000	chr10-99465000:99470000	chr10-99470965:99475965	MARVELD1	NM_031484	+	chr10-99468966:99469877	CTCF_peak_6203	chr10:99469428-99469446	66.4	+
chr10-99475000:99480000	chr10-99465000:99470000	chr10-99470965:99475965	MARVELD1	NM_031484	+	chr10-99468966:99469877	CTCF_peak_6203	chr10:99469428-99469446	66.4	+
chr10-99475000:99480000	chr10-99480000:99485000	chr10-99470965:99475965	MARVELD1	NM_031484	+	chr10-99482740:99483164	CTCF_peak_6205	chr10:99482946-99482964	51.3	-
chr10-99475000:99480000	chr10-99480000:99485000	chr10-99470965:99475965	MARVELD1	NM_031484	+	chr10-99482740:99483164	CTCF_peak_6205	chr10:99482946-99482964	51.3	-
chr10-99475000:99480000	chr10-99490000:99495000	chr10-99470965:99475965	MARVELD1	NM_031484	+	chr10-99491237:99492165	CTCF_peak_6206	chr10:99491695-99491713	56.8	-
chr10-99475000:99480000	chr10-99490000:99495000	chr10-99470965:99475965	MARVELD1	NM_031484	+	chr10-99491237:99492165	CTCF_peak_6206	chr10:99491695-99491713	56.8	-
chr10-101190000:101195000	chr10-101150000:101155000	chr10-101188030:101193030	GOT1	NM_002079	-	chr10-101151923:101152790	CTCF_peak_6239	chr10:101152394-101152412	68.2	+
chr10-101190000:101195000	chr10-101195000:101200000	chr10-101188030:101193030	GOT1	NM_002079	-	chr10-101195671:101196354	CTCF_peak_6241	chr10:101195941-101195959	61.8	+
chr10-101375000:101380000	chr10-101305000:101310000	chr10-101377721:101382721	SLC25A28	NM_031212	-	chr10-101307565:101308243	CTCF_peak_6243	chr10:101307905-101307923	55.4	-
chr10-101375000:101380000	chr10-101305000:101310000	chr10-101377721:101382721	SLC25A28	NM_031212	-	chr10-101307565:101308243	CTCF_peak_6243	chr10:101307905-101307923	55.4	-
chr10-101375000:101380000	chr10-101370000:101375000	chr10-101377721:101382721	SLC25A28	NM_031212	-	chr10-101371724:101372588	CTCF_peak_6246	chr10:101372175-101372193	65.6	-
chr10-101375000:101380000	chr10-101370000:101375000	chr10-101377721:101382721	SLC25A28	NM_031212	-	chr10-101371724:101372588	CTCF_peak_6246	chr10:101372175-101372193	65.6	-
chr10-102130000:102135000	chr10-102190000:102195000	chr10-102130833:102135833	OLMALINC	NR_026762	+	chr10-102192923:102194389	CTCF_peak_6278	chr10:102193671-102193689	56	-
chr10-102285000:102290000	chr10-102190000:102195000	chr10-102287180:102292180	NDUFB8	NM_001284367	-	chr10-102192923:102194389	CTCF_peak_6278	chr10:102193671-102193689	56	-
chr10-103825000:103830000	chr10-103830000:103835000	chr10-103822624:103827624	HPS6	NM_024747	+	chr10-103832338:103833341	CTCF_peak_6355	chr10:103832829-103832847	66.6	-
chr10-103910000:103915000	chr10-103925000:103930000	chr10-103909433:103914433	NOLC1	NM_001284388	+	chr10-103928948:103929699	CTCF_peak_6362	chr10:103929348-103929366	69.1	+
chr10-104260000:104265000	chr10-104340000:104345000	chr10-104260012:104265012	ACTR1A	NM_005736	-	chr10-104343416:104344226	CTCF_peak_6388	chr10:104343741-104343759	74.4	-
chr10-104260000:104265000	chr10-104340000:104345000	chr10-104261219:104266219	SUFU	NM_001178133	+	chr10-104343416:104344226	CTCF_peak_6388	chr10:104343741-104343759	74.4	-
chr10-104675000:104680000	chr10-104590000:104595000	chr10-104675575:104680575	CNNM2	NM_017649	+	chr10-104594494:104595274	CTCF_peak_6403	chr10:104594871-104594889	83.6	+
chr10-105500000:105505000	chr10-105510000:105515000	chr10-105504037:105509037	SH3PXD2A-AS1	NR_038940	+	chr10-105512459:105512965	CTCF_peak_6443	chr10:105512646-105512664	51.4	+
chr10-105880000:105885000	chr10-105885000:105890000	chr10-105879316:105884316	SFR1	NM_145247	+	chr10-105887012:105887752	CTCF_peak_6464	chr10:105887446-105887464	44	-
chr10-105880000:105885000	chr10-105885000:105890000	chr10-105879429:105884429	SFR1	NM_001002759	+	chr10-105887012:105887752	CTCF_peak_6464	chr10:105887446-105887464	44	-
chr10-106030000:106035000	chr10-106050000:106055000	chr10-106025663:106030663	MIR4482	NR_039702	-	chr10-106050599:106051970	CTCF_peak_6470	chr10:106051306-106051324	83.6	+
chr10-106030000:106035000	chr10-106050000:106055000	chr10-106026131:106031131	GSTO2	NM_001191013	+	chr10-106050599:106051970	CTCF_peak_6470	chr10:106051306-106051324	83.6	+
chr10-106030000:106035000	chr10-106050000:106055000	chr10-106032387:106037387	GSTO2	NM_001191014	+	chr10-106050599:106051970	CTCF_peak_6470	chr10:106051306-106051324	83.6	+
chr10-111985000:111990000	chr10-111980000:111985000	chr10-111983262:111988262	MXI1	NM_005962	+	chr10-111981315:111981918	CTCF_peak_6507	chr10:111981552-111981570	50.8	-
chr10-111985000:111990000	chr10-111980000:111985000	chr10-111983262:111988262	MXI1	NM_005962	+	chr10-111983912:111984397	CTCF_peak_6508	chr10:111984196-111984214	48.6	-
chr10-112065000:112070000	chr10-112070000:112075000	chr10-112062207:112067207	SMNDC1	NM_005871	-	chr10-112070964:112071929	CTCF_peak_6513	chr10:112071294-112071312	48.3	+
chr10-112065000:112070000	chr10-112070000:112075000	chr10-112062207:112067207	SMNDC1	NM_005871	-	chr10-112070964:112071929	CTCF_peak_6513	chr10:112071294-112071312	48.3	+
chr10-112065000:112070000	chr10-112305000:112310000	chr10-112062207:112067207	SMNDC1	NM_005871	-	chr10-112306667:112307487	CTCF_peak_6530	chr10:112307105-112307123	78.6	-
chr10-112065000:112070000	chr10-112305000:112310000	chr10-112062207:112067207	SMNDC1	NM_005871	-	chr10-112306667:112307487	CTCF_peak_6530	chr10:112307105-112307123	78.6	-
chr10-112065000:112070000	chr10-112365000:112370000	chr10-112062207:112067207	SMNDC1	NM_005871	-	chr10-112369317:112370745	CTCF_peak_6534	chr10:112369572-112369590	54.6	+
chr10-112065000:112070000	chr10-112365000:112370000	chr10-112062207:112067207	SMNDC1	NM_005871	-	chr10-112369317:112370745	CTCF_peak_6534	chr10:112369572-112369590	54.6	+
chr10-112260000:112265000	chr10-112110000:112115000	chr10-112255125:112260125	DUSP5	NM_004419	+	chr10-112112955:112114724	CTCF_peak_6514	chr10:112114240-112114258	62.8	+
chr10-112325000:112330000	chr10-112315000:112320000	chr10-112324949:112329949	SMC3	NM_005445	+	chr10-112316648:112317332	CTCF_peak_6531	chr10:112316951-112316969	58.8	+
chr10-120965000:120970000	chr10-120955000:120960000	chr10-120964697:120969697	GRK5	NM_005308	+	chr10-120957775:120959559	CTCF_peak_6715	chr10:120958123-120958141	58.9	-
chr10-121350000:121355000	chr10-121360000:121365000	chr10-121354041:121359041	TIAL1	NM_001033925	-	chr10-121361918:121362544	CTCF_peak_6737	chr10:121362187-121362205	56.7	-
chr10-121355000:121360000	chr10-121360000:121365000	chr10-121354041:121359041	TIAL1	NM_001033925	-	chr10-121361918:121362544	CTCF_peak_6737	chr10:121362187-121362205	56.7	-
chr11-3400000:3405000	chr11-3360000:3365000	chr11-3397952:3402952	ZNF195	NM_001130519	-	chr11-3362372:3363139	CTCF_peak_7170	chr11:3362718-3362736	69.3	+
chr11-3400000:3405000	chr11-3360000:3365000	chr11-3399691:3404691	TSSC2	NR_024248	+	chr11-3362372:3363139	CTCF_peak_7170	chr11:3362718-3362736	69.3	+
chr11-4410000:4415000	chr11-4510000:4515000	chr11-4412426:4417426	TRIM21	NM_003141	-	chr11-4514361:4514924	CTCF_peak_7192	chr11:4514445-4514463	58.9	+
chr11-12305000:12310000	chr11-12300000:12305000	chr11-12305947:12310947	MICALCL	NM_032867	+	chr11-12303136:12304058	CTCF_peak_7388	chr11:12303568-12303586	79.2	-
chr11-15095000:15100000	chr11-14990000:14995000	chr11-15092646:15097646	CALCB	NM_000728	+	chr11-14991149:14991965	CTCF_peak_7443	chr11:14991551-14991569	64.3	+
chr11-15095000:15100000	chr11-15075000:15080000	chr11-15092646:15097646	CALCB	NM_000728	+	chr11-15074666:15075258	CTCF_peak_7447	chr11:15075065-15075083	39.8	-
chr11-18125000:18130000	chr11-18135000:18140000	chr11-18125138:18130138	SAAL1	NM_138421	-	chr11-18136919:18137458	CTCF_peak_7515	chr11:18137222-18137240	72.4	+
chr11-27720000:27725000	chr11-27725000:27730000	chr11-27720680:27725680	BDNF	NM_170733	-	chr11-27725026:27725520	CTCF_peak_7597	chr11:27725220-27725238	32.3	+
chr11-27720000:27725000	chr11-27725000:27730000	chr11-27720680:27725680	BDNF	NM_170733	-	chr11-27727321:27727890	CTCF_peak_7598	chr11:27727602-27727620	50.3	+
chr11-34380000:34385000	chr11-34385000:34390000	chr11-34377055:34382055	ABTB2	NM_145804	-	chr11-34387888:34388764	CTCF_peak_7687	chr11:34388255-34388273	59.2	+
chr11-45865000:45870000	chr11-45860000:45865000	chr11-45866457:45871457	CRY2	NM_021117	+	chr11-45864515:45865110	CTCF_peak_7809	chr11:45864846-45864864	71.4	+
chr11-47270000:47275000	chr11-47275000:47280000	chr11-47267949:47272949	NR1H3	NM_001130102	+	chr11-47279310:47279873	CTCF_peak_7854	chr11:47279622-47279640	35.3	+
chr11-47270000:47275000	chr11-47275000:47280000	chr11-47267949:47272949	NR1H3	NM_001130102	+	chr11-47279310:47279873	CTCF_peak_7854	chr11:47279622-47279640	35.3	+
chr11-47270000:47275000	chr11-47280000:47285000	chr11-47267949:47272949	NR1H3	NM_001130102	+	chr11-47280649:47281550	CTCF_peak_7855	chr11:47280902-47280920	45.9	+
chr11-47270000:47275000	chr11-47280000:47285000	chr11-47267949:47272949	NR1H3	NM_001130102	+	chr11-47280649:47281550	CTCF_peak_7855	chr11:47280902-47280920	45.9	+
chr11-47285000:47290000	chr11-47280000:47285000	chr11-47288427:47293427	MADD	NM_130470	+	chr11-47280649:47281550	CTCF_peak_7855	chr11:47280902-47280920	45.9	+
chr11-47285000:47290000	chr11-47280000:47285000	chr11-47288699:47293699	MADD	NM_001135944	+	chr11-47280649:47281550	CTCF_peak_7855	chr11:47280902-47280920	45.9	+
chr11-57225000:57230000	chr11-57220000:57225000	chr11-57225510:57230510	RTN4RL2	NM_178570	+	chr11-57224694:57225524	CTCF_peak_7898	chr11:57224971-57224989	66	+
chr11-57295000:57300000	chr11-57290000:57295000	chr11-57295732:57300732	TIMM10	NM_012456	-	chr11-57294340:57295158	CTCF_peak_7904	chr11:57294805-57294823	62.1	-
chr11-57335000:57340000	chr11-57410000:57415000	chr11-57332680:57337680	UBE2L6	NM_004223	-	chr11-57412049:57412800	CTCF_peak_7910	chr11:57412446-57412464	71.8	-
chr11-59575000:59580000	chr11-59570000:59575000	chr11-59575845:59580845	MRPL16	NM_017840	-	chr11-59569752:59570676	CTCF_peak_7959	chr11:59570218-59570236	56.6	-
chr11-61155000:61160000	chr11-61150000:61155000	chr11-61157365:61162365	TMEM216	NM_016499	+	chr11-61152327:61153466	CTCF_peak_7998	chr11:61153217-61153235	66	-
chr11-61730000:61735000	chr11-61725000:61730000	chr11-61732632:61737632	FTH1	NM_002032	-	chr11-61726662:61727217	CTCF_peak_8044	chr11:61726960-61726978	51.2	+
chr11-62310000:62315000	chr11-62160000:62165000	chr11-62310659:62315659	AHNAK	NM_001346446	-	chr11-62162099:62162948	CTCF_peak_8066	chr11:62162460-62162478	66.4	+
chr11-62310000:62315000	chr11-62160000:62165000	chr11-62310659:62315659	AHNAK	NM_001346446	-	chr11-62160565:62161432	CTCF_peak_8065	chr11:62160997-62161015	50.8	-
chr11-62310000:62315000	chr11-62160000:62165000	chr11-62310738:62315738	AHNAK	NM_001346445	-	chr11-62162099:62162948	CTCF_peak_8066	chr11:62162460-62162478	66.4	+
chr11-62310000:62315000	chr11-62160000:62165000	chr11-62310738:62315738	AHNAK	NM_001346445	-	chr11-62160565:62161432	CTCF_peak_8065	chr11:62160997-62161015	50.8	-
chr11-62310000:62315000	chr11-62160000:62165000	chr11-62311832:62316832	AHNAK	NM_001620	-	chr11-62162099:62162948	CTCF_peak_8066	chr11:62162460-62162478	66.4	+
chr11-62310000:62315000	chr11-62160000:62165000	chr11-62311832:62316832	AHNAK	NM_001620	-	chr11-62160565:62161432	CTCF_peak_8065	chr11:62160997-62161015	50.8	-
chr11-62420000:62425000	chr11-62460000:62465000	chr11-62418274:62423274	INTS5	NM_030628	-	chr11-62461969:62462845	CTCF_peak_8083	chr11:62462342-62462360	70.6	-
chr11-62445000:62450000	chr11-62105000:62110000	chr11-62444089:62449089	UBXN1	NM_001286077	-	chr11-62107613:62108103	CTCF_peak_8060	chr11:62107842-62107860	67	+
chr11-63600000:63605000	chr11-63595000:63600000	chr11-63603900:63608900	MARK2	NM_001039469	+	chr11-63597201:63597786	CTCF_peak_8119	chr11:63597541-63597559	50.5	+
chr11-64900000:64905000	chr11-64970000:64975000	chr11-64899503:64904503	SYVN1	NM_032431	-	chr11-64972171:64972766	CTCF_peak_8203	chr11:64972407-64972425	84.3	+
chr11-65080000:65085000	chr11-65095000:65100000	chr11-65079789:65084789	CDC42EP2	NM_006779	+	chr11-65097068:65097970	CTCF_peak_8212	chr11:65097562-65097580	75.4	-
chr11-65725000:65730000	chr11-65700000:65705000	chr11-65726660:65731660	SART1	NM_005146	+	chr11-65699639:65700452	CTCF_peak_8256	chr11:65699716-65699734	56.6	-
chr11-65815000:65820000	chr11-65810000:65815000	chr11-65817316:65822316	SF3B2	NM_006842	+	chr11-65812320:65813298	CTCF_peak_8262	chr11:65812770-65812788	74.7	-
chr11-66020000:66025000	chr11-65990000:65995000	chr11-66022591:66027591	KLC2	NM_001134776	+	chr11-65989719:65990738	CTCF_peak_8266	chr11:65990313-65990331	61	+
chr11-66025000:66030000	chr11-65990000:65995000	chr11-66022591:66027591	KLC2	NM_001134776	+	chr11-65989719:65990738	CTCF_peak_8266	chr11:65990313-65990331	61	+
chr11-66135000:66140000	chr11-66155000:66160000	chr11-66136791:66141791	SLC29A2	NM_001532	-	chr11-66156227:66156977	CTCF_peak_8278	chr11:66156659-66156677	53.3	-
chr11-66140000:66145000	chr11-66150000:66155000	chr11-66136791:66141791	SLC29A2	NM_001532	-	chr11-66153393:66154416	CTCF_peak_8277	chr11:66153812-66153830	72.8	+
chr11-67030000:67035000	chr11-67020000:67025000	chr11-67031405:67036405	GRK2	NM_001619	+	chr11-67020183:67020713	CTCF_peak_8314	chr11:67020412-67020430	44.3	+
chr11-67030000:67035000	chr11-67020000:67025000	chr11-67031405:67036405	GRK2	NM_001619	+	chr11-67020183:67020713	CTCF_peak_8314	chr11:67020412-67020430	44.3	+
chr11-67030000:67035000	chr11-67025000:67030000	chr11-67031405:67036405	GRK2	NM_001619	+	chr11-67029962:67030753	CTCF_peak_8315	chr11:67030317-67030335	67.6	+
chr11-67030000:67035000	chr11-67025000:67030000	chr11-67031405:67036405	GRK2	NM_001619	+	chr11-67029962:67030753	CTCF_peak_8315	chr11:67030317-67030335	67.6	+
chr11-67155000:67160000	chr11-67150000:67155000	chr11-67156923:67161923	RAD9A	NM_004584	+	chr11-67149635:67150635	CTCF_peak_8327	chr11:67150193-67150211	59.1	-
chr11-67345000:67350000	chr11-67340000:67345000	chr11-67348566:67353566	GSTP1	NM_000852	+	chr11-67340045:67340704	CTCF_peak_8336	chr11:67340316-67340334	56.4	+
chr11-67345000:67350000	chr11-67340000:67345000	chr11-67348566:67353566	GSTP1	NM_000852	+	chr11-67344100:67344637	CTCF_peak_8337	chr11:67344382-67344400	47.2	+
chr11-67395000:67400000	chr11-67425000:67430000	chr11-67394908:67399908	NUDT8	NM_001243750	-	chr11-67426758:67427360	CTCF_peak_8348	chr11:67426858-67426876	61.6	+
chr11-67975000:67980000	chr11-67970000:67975000	chr11-67978284:67983284	KMT5B	NM_016028	-	chr11-67973352:67974110	CTCF_peak_8366	chr11:67973772-67973790	50.3	-
chr11-67975000:67980000	chr11-67970000:67975000	chr11-67978739:67983739	KMT5B	NM_001300908	-	chr11-67973352:67974110	CTCF_peak_8366	chr11:67973772-67973790	50.3	-
chr11-68035000:68040000	chr11-68025000:68030000	chr11-68036969:68041969	C11orf24	NM_001300913	-	chr11-68024561:68025657	CTCF_peak_8369	chr11:68025026-68025044	60.7	+
chr11-72140000:72145000	chr11-71735000:71740000	chr11-72143228:72148228	CLPB	NM_001258392	-	chr11-71736067:71736781	CTCF_peak_8490	chr11:71736321-71736339	54.9	+
chr11-72930000:72935000	chr11-72895000:72900000	chr11-72926843:72931843	P2RY2	NM_002564	+	chr11-72895905:72896905	CTCF_peak_8536	chr11:72896880-72896898	55.9	-
chr11-73085000:73090000	chr11-73080000:73085000	chr11-73084905:73089905	RELT	NM_152222	+	chr11-73083367:73083938	CTCF_peak_8549	chr11:73083646-73083664	35.5	+
chr11-75235000:75240000	chr11-75240000:75245000	chr11-75234099:75239099	GDPD5	NM_030792	-	chr11-75243087:75244080	CTCF_peak_8618	chr11:75243595-75243613	67.6	-
chr11-77705000:77710000	chr11-77710000:77715000	chr11-77703217:77708217	INTS4	NM_033547	-	chr11-77711040:77711669	CTCF_peak_8681	chr11:77711353-77711371	80.3	-
chr11-93390000:93395000	chr11-93385000:93390000	chr11-93392316:93397316	CEP295	NM_033395	+	chr11-93385031:93385794	CTCF_peak_8825	chr11:93385417-93385435	69	-
chr11-100555000:100560000	chr11-100550000:100555000	chr11-100555907:100560907	ARHGAP42	NM_152432	+	chr11-100552850:100553587	CTCF_peak_8884	chr11:100553179-100553197	66.8	+
chr11-107875000:107880000	chr11-107870000:107875000	chr11-107876908:107881908	CUL5	NM_003478	+	chr11-107870368:107871112	CTCF_peak_8985	chr11:107870655-107870673	42.9	+
chr11-110300000:110305000	chr11-110305000:110310000	chr11-110298161:110303161	FDX1	NM_004109	+	chr11-110305939:110306517	CTCF_peak_9016	chr11:110306156-110306174	69.5	+
chr11-111470000:111475000	chr11-111475000:111480000	chr11-111470615:111475615	SIK2	NM_015191	+	chr11-111475046:111475650	CTCF_peak_9034	chr11:111475298-111475316	36.2	+
chr11-111470000:111475000	chr11-111710000:111715000	chr11-111470615:111475615	SIK2	NM_015191	+	chr11-111711955:111712753	CTCF_peak_9038	chr11:111712365-111712383	81.6	-
chr11-114270000:114275000	chr11-114265000:114270000	chr11-114268751:114273751	RBM7	NM_001286045	+	chr11-114266403:114266851	CTCF_peak_9091	chr11:114266644-114266662	52.2	-
chr11-114270000:114275000	chr11-114265000:114270000	chr11-114268772:114273772	C11orf71	NM_001271562	-	chr11-114266403:114266851	CTCF_peak_9091	chr11:114266644-114266662	52.2	-
chr11-117050000:117055000	chr11-117095000:117100000	chr11-117047439:117052439	SIDT2	NM_001040455	+	chr11-117096927:117097829	CTCF_peak_9135	chr11:117097331-117097349	64.8	-
chr11-117100000:117105000	chr11-117095000:117100000	chr11-117100741:117105741	PCSK7	NM_004716	-	chr11-117096927:117097829	CTCF_peak_9135	chr11:117097331-117097349	64.8	-
chr11-117100000:117105000	chr11-117095000:117100000	chr11-117100841:117105841	RNF214	NM_207343	+	chr11-117096927:117097829	CTCF_peak_9135	chr11:117097331-117097349	64.8	-
chr11-117100000:117105000	chr11-117095000:117100000	chr11-117100952:117105952	RNF214	NM_001077239	+	chr11-117096927:117097829	CTCF_peak_9135	chr11:117097331-117097349	64.8	-
chr11-118135000:118140000	chr11-118160000:118165000	chr11-118132751:118137751	MPZL2	NM_005797	-	chr11-118161300:118162280	CTCF_peak_9162	chr11:118161830-118161848	54.1	-
chr11-118775000:118780000	chr11-118770000:118775000	chr11-118779113:118784113	BCL9L	NM_182557	-	chr11-118772155:118772605	CTCF_peak_9180	chr11:118772396-118772414	45.9	+
chr11-118775000:118780000	chr11-118770000:118775000	chr11-118779113:118784113	BCL9L	NM_182557	-	chr11-118772155:118772605	CTCF_peak_9180	chr11:118772396-118772414	45.9	+
chr11-118775000:118780000	chr11-118825000:118830000	chr11-118779113:118784113	BCL9L	NM_182557	-	chr11-118826988:118827978	CTCF_peak_9191	chr11:118827442-118827460	74.2	-
chr11-118775000:118780000	chr11-118825000:118830000	chr11-118779113:118784113	BCL9L	NM_182557	-	chr11-118826988:118827978	CTCF_peak_9191	chr11:118827442-118827460	74.2	-
chr11-118780000:118785000	chr11-118770000:118775000	chr11-118779113:118784113	BCL9L	NM_182557	-	chr11-118772155:118772605	CTCF_peak_9180	chr11:118772396-118772414	45.9	+
chr11-119040000:119045000	chr11-119065000:119070000	chr11-119036543:119041543	NLRX1	NM_001282358	+	chr11-119067326:119068206	CTCF_peak_9208	chr11:119067781-119067799	61.4	-
chr11-119040000:119045000	chr11-119065000:119070000	chr11-119036922:119041922	NLRX1	NM_001282143	+	chr11-119067326:119068206	CTCF_peak_9208	chr11:119067781-119067799	61.4	-
chr11-119075000:119080000	chr11-119065000:119070000	chr11-119074486:119079486	CBL	NM_005188	+	chr11-119067326:119068206	CTCF_peak_9208	chr11:119067781-119067799	61.4	-
chr11-122525000:122530000	chr11-122500000:122505000	chr11-122523898:122528898	UBASH3B	NM_032873	+	chr11-122499432:122500285	CTCF_peak_9301	chr11:122499847-122499865	45.6	+
chr11-122525000:122530000	chr11-122500000:122505000	chr11-122523898:122528898	UBASH3B	NM_032873	+	chr11-122503688:122504522	CTCF_peak_9302	chr11:122504101-122504119	41.3	+
chr11-124610000:124615000	chr11-124625000:124630000	chr11-124607329:124612329	NRGN	NM_001126181	+	chr11-124628023:124628759	CTCF_peak_9351	chr11:124628549-124628567	48.8	-
chr12-2905000:2910000	chr12-2890000:2895000	chr12-2901608:2906608	FKBP4	NM_002014	+	chr12-2893053:2893599	CTCF_peak_9568	chr12:2893345-2893363	69	-
chr12-2920000:2925000	chr12-2890000:2895000	chr12-2919287:2924287	ITFG2	NM_018463	+	chr12-2893053:2893599	CTCF_peak_9568	chr12:2893345-2893363	69	-
chr12-2920000:2925000	chr12-2890000:2895000	chr12-2919288:2924288	ITFG2	NR_130744	+	chr12-2893053:2893599	CTCF_peak_9568	chr12:2893345-2893363	69	-
chr12-6675000:6680000	chr12-6670000:6675000	chr12-6674998:6679998	NOP2	NM_001033714	-	chr12-6672480:6673196	CTCF_peak_9665	chr12:6672791-6672809	72.3	+
chr12-6770000:6775000	chr12-6775000:6780000	chr12-6769808:6774808	ING4	NM_001127582	-	chr12-6776589:6777061	CTCF_peak_9673	chr12:6776854-6776872	54.8	+
chr12-6770000:6775000	chr12-6940000:6945000	chr12-6769808:6774808	ING4	NM_001127582	-	chr12-6944747:6945497	CTCF_peak_9685	chr12:6945029-6945047	65.6	-
chr12-7055000:7060000	chr12-7245000:7250000	chr12-7050165:7055165	C12orf57	NM_001301834	+	chr12-7244748:7245673	CTCF_peak_9702	chr12:7245203-7245221	85.5	-
chr12-7055000:7060000	chr12-7245000:7250000	chr12-7050480:7055480	C12orf57	NM_001301837	+	chr12-7244748:7245673	CTCF_peak_9702	chr12:7245203-7245221	85.5	-
chr12-7055000:7060000	chr12-7245000:7250000	chr12-7053240:7058240	PTPN6	NM_080548	+	chr12-7244748:7245673	CTCF_peak_9702	chr12:7245203-7245221	85.5	-
chr12-7075000:7080000	chr12-7245000:7250000	chr12-7074269:7079269	SCARNA12	NR_003010	-	chr12-7244748:7245673	CTCF_peak_9702	chr12:7245203-7245221	85.5	-
chr12-7075000:7080000	chr12-7245000:7250000	chr12-7077416:7082416	PHB2	NM_001144831	-	chr12-7244748:7245673	CTCF_peak_9702	chr12:7245203-7245221	85.5	-
chr12-7075000:7080000	chr12-7245000:7250000	chr12-7077444:7082444	EMG1	NM_001320049	+	chr12-7244748:7245673	CTCF_peak_9702	chr12:7245203-7245221	85.5	-
chr12-7260000:7265000	chr12-7265000:7270000	chr12-7258404:7263404	C1RL-AS1	NR_026947	+	chr12-7265638:7266435	CTCF_peak_9705	chr12:7266072-7266090	59.5	-
chr12-10870000:10875000	chr12-10900000:10905000	chr12-10873453:10878453	YBX3	NM_001145426	-	chr12-10902320:10903463	CTCF_peak_9791	chr12:10902976-10902994	46.8	-
chr12-10875000:10880000	chr12-10900000:10905000	chr12-10873453:10878453	YBX3	NM_001145426	-	chr12-10902320:10903463	CTCF_peak_9791	chr12:10902976-10902994	46.8	-
chr12-12965000:12970000	chr12-12960000:12965000	chr12-12963780:12968780	DDX47	NM_016355	+	chr12-12964954:12966595	CTCF_peak_9821	chr12:12965280-12965298	57	+
chr12-12965000:12970000	chr12-13065000:13070000	chr12-12963780:12968780	DDX47	NM_016355	+	chr12-13068960:13069751	CTCF_peak_9825	chr12:13069332-13069350	73.6	+
chr12-14130000:14135000	chr12-14115000:14120000	chr12-14130522:14135522	GRIN2B	NM_000834	-	chr12-14115667:14116127	CTCF_peak_9852	chr12:14115861-14115879	44.7	-
chr12-14130000:14135000	chr12-14115000:14120000	chr12-14130522:14135522	GRIN2B	NM_000834	-	chr12-14115667:14116127	CTCF_peak_9852	chr12:14115861-14115879	44.7	-
chr12-14130000:14135000	chr12-14135000:14140000	chr12-14130522:14135522	GRIN2B	NM_000834	-	chr12-14134807:14135587	CTCF_peak_9853	chr12:14135110-14135128	59.2	-
chr12-14130000:14135000	chr12-14135000:14140000	chr12-14130522:14135522	GRIN2B	NM_000834	-	chr12-14134807:14135587	CTCF_peak_9853	chr12:14135110-14135128	59.2	-
chr12-26275000:26280000	chr12-26250000:26255000	chr12-26275503:26280503	BHLHE41	NM_030762	-	chr12-26249841:26250483	CTCF_peak_9986	chr12:26250162-26250180	61.7	+
chr12-48165000:48170000	chr12-48170000:48175000	chr12-48164467:48169467	SLC48A1	NM_017842	+	chr12-48172801:48173699	CTCF_peak_10226	chr12:48173258-48173276	84.2	-
chr12-48215000:48220000	chr12-48230000:48235000	chr12-48211263:48216263	HDAC7	NM_001098416	-	chr12-48231116:48232039	CTCF_peak_10230	chr12:48231556-48231574	73.9	-
chr12-48215000:48220000	chr12-48230000:48235000	chr12-48211263:48216263	HDAC7	NM_001098416	-	chr12-48232195:48232834	CTCF_peak_10231	chr12:48232530-48232548	61.2	-
chr12-49365000:49370000	chr12-49370000:49375000	chr12-49363141:49368141	WNT10B	NM_003394	-	chr12-49370080:49370668	CTCF_peak_10263	chr12:49370366-49370384	37.5	-
chr12-49365000:49370000	chr12-49370000:49375000	chr12-49363141:49368141	WNT10B	NM_003394	-	chr12-49371341:49372252	CTCF_peak_10264	chr12:49371925-49371943	62.7	-
chr12-49365000:49370000	chr12-49370000:49375000	chr12-49363141:49368141	WNT10B	NM_003394	-	chr12-49370080:49370668	CTCF_peak_10263	chr12:49370366-49370384	37.5	-
chr12-49365000:49370000	chr12-49370000:49375000	chr12-49363141:49368141	WNT10B	NM_003394	-	chr12-49371341:49372252	CTCF_peak_10264	chr12:49371925-49371943	62.7	-
chr12-49365000:49370000	chr12-49380000:49385000	chr12-49363141:49368141	WNT10B	NM_003394	-	chr12-49381608:49382395	CTCF_peak_10265	chr12:49382030-49382048	76.4	-
chr12-49365000:49370000	chr12-49380000:49385000	chr12-49363141:49368141	WNT10B	NM_003394	-	chr12-49381608:49382395	CTCF_peak_10265	chr12:49382030-49382048	76.4	-
chr12-49500000:49505000	chr12-49490000:49495000	chr12-49502183:49507183	LMBR1L	NM_001300750	-	chr12-49491614:49492250	CTCF_peak_10275	chr12:49491956-49491974	79.5	-
chr12-49500000:49505000	chr12-49510000:49515000	chr12-49502183:49507183	LMBR1L	NM_001300750	-	chr12-49514723:49515523	CTCF_peak_10277	chr12:49515081-49515099	62.1	-
chr12-49685000:49690000	chr12-49680000:49685000	chr12-49686409:49691409	PRPH	NM_006262	+	chr12-49681904:49682882	CTCF_peak_10282	chr12:49682285-49682303	74.4	+
chr12-49690000:49695000	chr12-49680000:49685000	chr12-49686409:49691409	PRPH	NM_006262	+	chr12-49681904:49682882	CTCF_peak_10282	chr12:49682285-49682303	74.4	+
chr12-49735000:49740000	chr12-49945000:49950000	chr12-49738200:49743200	DNAJC22	NM_001304944	+	chr12-49946845:49948185	CTCF_peak_10293	chr12:49947492-49947510	53.9	-
chr12-50450000:50455000	chr12-50445000:50450000	chr12-50448920:50453920	ASIC1	NM_001095	+	chr12-50449290:50450462	CTCF_peak_10313	chr12:50449938-50449956	61.2	-
chr12-52415000:52420000	chr12-52395000:52400000	chr12-52414116:52419116	NR4A1	NM_001202233	+	chr12-52397634:52398465	CTCF_peak_10364	chr12:52398013-52398031	69.5	+
chr12-52415000:52420000	chr12-52395000:52400000	chr12-52414116:52419116	NR4A1	NM_001202233	+	chr12-52397634:52398465	CTCF_peak_10364	chr12:52398013-52398031	69.5	+
chr12-52415000:52420000	chr12-52395000:52400000	chr12-52414116:52419116	NR4A1	NM_001202233	+	chr12-52397634:52398465	CTCF_peak_10364	chr12:52398013-52398031	69.5	+
chr12-52415000:52420000	chr12-52395000:52400000	chr12-52414116:52419116	NR4A1	NM_001202233	+	chr12-52397634:52398465	CTCF_peak_10364	chr12:52398013-52398031	69.5	+
chr12-52415000:52420000	chr12-52395000:52400000	chr12-52414116:52419116	NR4A1	NM_001202233	+	chr12-52397634:52398465	CTCF_peak_10364	chr12:52398013-52398031	69.5	+
chr12-52415000:52420000	chr12-52410000:52415000	chr12-52414116:52419116	NR4A1	NM_001202233	+	chr12-52414231:52415050	CTCF_peak_10365	chr12:52414704-52414722	62.4	-
chr12-52415000:52420000	chr12-52410000:52415000	chr12-52414116:52419116	NR4A1	NM_001202233	+	chr12-52414231:52415050	CTCF_peak_10365	chr12:52414704-52414722	62.4	-
chr12-52415000:52420000	chr12-52410000:52415000	chr12-52414116:52419116	NR4A1	NM_001202233	+	chr12-52414231:52415050	CTCF_peak_10365	chr12:52414704-52414722	62.4	-
chr12-52415000:52420000	chr12-52410000:52415000	chr12-52414116:52419116	NR4A1	NM_001202233	+	chr12-52414231:52415050	CTCF_peak_10365	chr12:52414704-52414722	62.4	-
chr12-52415000:52420000	chr12-52410000:52415000	chr12-52414116:52419116	NR4A1	NM_001202233	+	chr12-52414231:52415050	CTCF_peak_10365	chr12:52414704-52414722	62.4	-
chr12-52415000:52420000	chr12-52475000:52480000	chr12-52414116:52419116	NR4A1	NM_001202233	+	chr12-52476936:52477862	CTCF_peak_10370	chr12:52477368-52477386	64.7	-
chr12-52415000:52420000	chr12-52475000:52480000	chr12-52414116:52419116	NR4A1	NM_001202233	+	chr12-52476936:52477862	CTCF_peak_10370	chr12:52477368-52477386	64.7	-
chr12-52415000:52420000	chr12-52475000:52480000	chr12-52414116:52419116	NR4A1	NM_001202233	+	chr12-52476936:52477862	CTCF_peak_10370	chr12:52477368-52477386	64.7	-
chr12-52415000:52420000	chr12-52475000:52480000	chr12-52414116:52419116	NR4A1	NM_001202233	+	chr12-52476936:52477862	CTCF_peak_10370	chr12:52477368-52477386	64.7	-
chr12-52415000:52420000	chr12-52475000:52480000	chr12-52414116:52419116	NR4A1	NM_001202233	+	chr12-52476936:52477862	CTCF_peak_10370	chr12:52477368-52477386	64.7	-
chr12-52415000:52420000	chr12-52510000:52515000	chr12-52414116:52419116	NR4A1	NM_001202233	+	chr12-52513656:52514190	CTCF_peak_10372	chr12:52513976-52513994	60.1	-
chr12-52415000:52420000	chr12-52510000:52515000	chr12-52414116:52419116	NR4A1	NM_001202233	+	chr12-52510009:52510816	CTCF_peak_10371	chr12:52510465-52510483	52.7	+
chr12-52415000:52420000	chr12-52510000:52515000	chr12-52414116:52419116	NR4A1	NM_001202233	+	chr12-52513656:52514190	CTCF_peak_10372	chr12:52513976-52513994	60.1	-
chr12-52415000:52420000	chr12-52510000:52515000	chr12-52414116:52419116	NR4A1	NM_001202233	+	chr12-52510009:52510816	CTCF_peak_10371	chr12:52510465-52510483	52.7	+
chr12-52415000:52420000	chr12-52510000:52515000	chr12-52414116:52419116	NR4A1	NM_001202233	+	chr12-52513656:52514190	CTCF_peak_10372	chr12:52513976-52513994	60.1	-
chr12-52415000:52420000	chr12-52510000:52515000	chr12-52414116:52419116	NR4A1	NM_001202233	+	chr12-52510009:52510816	CTCF_peak_10371	chr12:52510465-52510483	52.7	+
chr12-52415000:52420000	chr12-52510000:52515000	chr12-52414116:52419116	NR4A1	NM_001202233	+	chr12-52513656:52514190	CTCF_peak_10372	chr12:52513976-52513994	60.1	-
chr12-52415000:52420000	chr12-52510000:52515000	chr12-52414116:52419116	NR4A1	NM_001202233	+	chr12-52510009:52510816	CTCF_peak_10371	chr12:52510465-52510483	52.7	+
chr12-52415000:52420000	chr12-52510000:52515000	chr12-52414116:52419116	NR4A1	NM_001202233	+	chr12-52513656:52514190	CTCF_peak_10372	chr12:52513976-52513994	60.1	-
chr12-52415000:52420000	chr12-52510000:52515000	chr12-52414116:52419116	NR4A1	NM_001202233	+	chr12-52510009:52510816	CTCF_peak_10371	chr12:52510465-52510483	52.7	+
chr12-52415000:52420000	chr12-52515000:52520000	chr12-52414116:52419116	NR4A1	NM_001202233	+	chr12-52515434:52516047	CTCF_peak_10373	chr12:52515802-52515820	65.1	-
chr12-52415000:52420000	chr12-52515000:52520000	chr12-52414116:52419116	NR4A1	NM_001202233	+	chr12-52515434:52516047	CTCF_peak_10373	chr12:52515802-52515820	65.1	-
chr12-52415000:52420000	chr12-52515000:52520000	chr12-52414116:52419116	NR4A1	NM_001202233	+	chr12-52515434:52516047	CTCF_peak_10373	chr12:52515802-52515820	65.1	-
chr12-52415000:52420000	chr12-52515000:52520000	chr12-52414116:52419116	NR4A1	NM_001202233	+	chr12-52515434:52516047	CTCF_peak_10373	chr12:52515802-52515820	65.1	-
chr12-52415000:52420000	chr12-52515000:52520000	chr12-52414116:52419116	NR4A1	NM_001202233	+	chr12-52515434:52516047	CTCF_peak_10373	chr12:52515802-52515820	65.1	-
chr12-52460000:52465000	chr12-52395000:52400000	chr12-52461258:52466258	ATG101	NM_001098673	+	chr12-52397634:52398465	CTCF_peak_10364	chr12:52398013-52398031	69.5	+
chr12-52460000:52465000	chr12-52395000:52400000	chr12-52461258:52466258	ATG101	NM_001098673	+	chr12-52397634:52398465	CTCF_peak_10364	chr12:52398013-52398031	69.5	+
chr12-52460000:52465000	chr12-52475000:52480000	chr12-52461258:52466258	ATG101	NM_001098673	+	chr12-52476936:52477862	CTCF_peak_10370	chr12:52477368-52477386	64.7	-
chr12-52460000:52465000	chr12-52475000:52480000	chr12-52461258:52466258	ATG101	NM_001098673	+	chr12-52476936:52477862	CTCF_peak_10370	chr12:52477368-52477386	64.7	-
chr12-52620000:52625000	chr12-52615000:52620000	chr12-52624454:52629454	KRT7	NM_005556	+	chr12-52615690:52616435	CTCF_peak_10389	chr12:52615995-52616013	41.8	+
chr12-53575000:53580000	chr12-53580000:53585000	chr12-53571930:53576930	CSAD	NM_015989	-	chr12-53583860:53584440	CTCF_peak_10447	chr12:53584068-53584086	67.8	-
chr12-53575000:53580000	chr12-53580000:53585000	chr12-53572035:53577035	ZNF740	NM_001004304	+	chr12-53583860:53584440	CTCF_peak_10447	chr12:53584068-53584086	67.8	-
chr12-53575000:53580000	chr12-53580000:53585000	chr12-53572193:53577193	CSAD	NM_001244705	-	chr12-53583860:53584440	CTCF_peak_10447	chr12:53584068-53584086	67.8	-
chr12-53615000:53620000	chr12-53680000:53685000	chr12-53611697:53616697	RARG	NM_001042728	-	chr12-53681305:53681977	CTCF_peak_10457	chr12:53681681-53681699	48.5	-
chr12-53660000:53665000	chr12-53650000:53655000	chr12-53659583:53664583	ESPL1	NM_012291	+	chr12-53651460:53651886	CTCF_peak_10455	chr12:53651743-53651761	39.4	-
chr12-53660000:53665000	chr12-53680000:53685000	chr12-53659583:53664583	ESPL1	NM_012291	+	chr12-53681305:53681977	CTCF_peak_10457	chr12:53681681-53681699	48.5	-
chr12-53715000:53720000	chr12-53720000:53725000	chr12-53712912:53717912	AAAS	NM_001173466	-	chr12-53721090:53721923	CTCF_peak_10461	chr12:53721432-53721450	75.2	+
chr12-54065000:54070000	chr12-53935000:53940000	chr12-54067609:54072609	ATP5G2	NM_005176	-	chr12-53936824:53938002	CTCF_peak_10478	chr12:53937433-53937451	57.1	+
chr12-54065000:54070000	chr12-53935000:53940000	chr12-54067609:54072609	ATP5G2	NM_005176	-	chr12-53938517:53939162	CTCF_peak_10479	chr12:53938838-53938856	48.5	+
chr12-54070000:54075000	chr12-53935000:53940000	chr12-54067609:54072609	ATP5G2	NM_005176	-	chr12-53936824:53938002	CTCF_peak_10478	chr12:53937433-53937451	57.1	+
chr12-54070000:54075000	chr12-53935000:53940000	chr12-54067609:54072609	ATP5G2	NM_005176	-	chr12-53938517:53939162	CTCF_peak_10479	chr12:53938838-53938856	48.5	+
chr12-54070000:54075000	chr12-53935000:53940000	chr12-54067609:54072609	ATP5G2	NM_005176	-	chr12-53936824:53938002	CTCF_peak_10478	chr12:53937433-53937451	57.1	+
chr12-54070000:54075000	chr12-53935000:53940000	chr12-54067609:54072609	ATP5G2	NM_005176	-	chr12-53938517:53939162	CTCF_peak_10479	chr12:53938838-53938856	48.5	+
chr12-54070000:54075000	chr12-54135000:54140000	chr12-54067609:54072609	ATP5G2	NM_005176	-	chr12-54137192:54137985	CTCF_peak_10487	chr12:54137562-54137580	70.6	-
chr12-54070000:54075000	chr12-54135000:54140000	chr12-54067609:54072609	ATP5G2	NM_005176	-	chr12-54139829:54141281	CTCF_peak_10488	chr12:54140624-54140642	65.5	-
chr12-54070000:54075000	chr12-54135000:54140000	chr12-54067609:54072609	ATP5G2	NM_005176	-	chr12-54137192:54137985	CTCF_peak_10487	chr12:54137562-54137580	70.6	-
chr12-54070000:54075000	chr12-54135000:54140000	chr12-54067609:54072609	ATP5G2	NM_005176	-	chr12-54139829:54141281	CTCF_peak_10488	chr12:54140624-54140642	65.5	-
chr12-54385000:54390000	chr12-54380000:54385000	chr12-54388069:54393069	HOXC-AS2	NR_047505	-	chr12-54382687:54383489	CTCF_peak_10496	chr12:54383087-54383105	46	-
chr12-54580000:54585000	chr12-54585000:54590000	chr12-54580241:54585241	SMUG1	NM_001243789	-	chr12-54585076:54586028	CTCF_peak_10506	chr12:54585515-54585533	53.8	-
chr12-54720000:54725000	chr12-54685000:54690000	chr12-54716374:54721374	COPZ1	NM_001271734	+	chr12-54687843:54688649	CTCF_peak_10514	chr12:54688170-54688188	66.9	+
chr12-54720000:54725000	chr12-54685000:54690000	chr12-54716374:54721374	COPZ1	NM_001271734	+	chr12-54687843:54688649	CTCF_peak_10514	chr12:54688170-54688188	66.9	+
chr12-54720000:54725000	chr12-54730000:54735000	chr12-54716374:54721374	COPZ1	NM_001271734	+	chr12-54730197:54730569	CTCF_peak_10516	chr12:54730409-54730427	53.2	+
chr12-54720000:54725000	chr12-54730000:54735000	chr12-54716374:54721374	COPZ1	NM_001271734	+	chr12-54730197:54730569	CTCF_peak_10516	chr12:54730409-54730427	53.2	+
chr12-56130000:56135000	chr12-56050000:56055000	chr12-56134564:56139564	GDF11	NM_005811	+	chr12-56049975:56050654	CTCF_peak_10554	chr12:56050325-56050343	52.7	-
chr12-56130000:56135000	chr12-56050000:56055000	chr12-56134564:56139564	GDF11	NM_005811	+	chr12-56053389:56054032	CTCF_peak_10555	chr12:56053746-56053764	52.2	+
chr12-56130000:56135000	chr12-56190000:56195000	chr12-56134564:56139564	GDF11	NM_005811	+	chr12-56190799:56191322	CTCF_peak_10564	chr12:56191054-56191072	66	-
chr12-56390000:56395000	chr12-56385000:56390000	chr12-56388543:56393543	SUOX	NM_000456	+	chr12-56389800:56390595	CTCF_peak_10572	chr12:56390077-56390095	71.9	+
chr12-56390000:56395000	chr12-56420000:56425000	chr12-56388543:56393543	SUOX	NM_000456	+	chr12-56423257:56423943	CTCF_peak_10574	chr12:56423661-56423679	59.7	-
chr12-56430000:56435000	chr12-56420000:56425000	chr12-56433186:56438186	RPS26	NM_001029	+	chr12-56423257:56423943	CTCF_peak_10574	chr12:56423661-56423679	59.7	-
chr12-56610000:56615000	chr12-56600000:56605000	chr12-56613215:56618215	RNF41	NM_005785	-	chr12-56600147:56600825	CTCF_peak_10590	chr12:56600479-56600497	54.5	+
chr12-56610000:56615000	chr12-56600000:56605000	chr12-56613253:56618253	RNF41	NM_194359	-	chr12-56600147:56600825	CTCF_peak_10590	chr12:56600479-56600497	54.5	+
chr12-56615000:56620000	chr12-56600000:56605000	chr12-56613215:56618215	RNF41	NM_005785	-	chr12-56600147:56600825	CTCF_peak_10590	chr12:56600479-56600497	54.5	+
chr12-56615000:56620000	chr12-56600000:56605000	chr12-56613253:56618253	RNF41	NM_194359	-	chr12-56600147:56600825	CTCF_peak_10590	chr12:56600479-56600497	54.5	+
chr12-56615000:56620000	chr12-56600000:56605000	chr12-56615625:56620625	NABP2	NM_024068	+	chr12-56600147:56600825	CTCF_peak_10590	chr12:56600479-56600497	54.5	+
chr12-56615000:56620000	chr12-56625000:56630000	chr12-56613215:56618215	RNF41	NM_005785	-	chr12-56627223:56627840	CTCF_peak_10592	chr12:56627503-56627521	54	+
chr12-56615000:56620000	chr12-56625000:56630000	chr12-56613253:56618253	RNF41	NM_194359	-	chr12-56627223:56627840	CTCF_peak_10592	chr12:56627503-56627521	54	+
chr12-56615000:56620000	chr12-56625000:56630000	chr12-56615625:56620625	NABP2	NM_024068	+	chr12-56627223:56627840	CTCF_peak_10592	chr12:56627503-56627521	54	+
chr12-56860000:56865000	chr12-56855000:56860000	chr12-56859801:56864801	SPRYD4	NM_207344	+	chr12-56857811:56858629	CTCF_peak_10602	chr12:56858268-56858286	65.8	-
chr12-56910000:56915000	chr12-56905000:56910000	chr12-56913109:56918109	RBMS2	NM_002898	+	chr12-56907299:56907987	CTCF_peak_10605	chr12:56907690-56907708	58.6	+
chr12-57395000:57400000	chr12-57150000:57155000	chr12-57397797:57402797	ZBTB39	NM_014830	-	chr12-57151104:57151894	CTCF_peak_10615	chr12:57151458-57151476	52	+
chr12-57395000:57400000	chr12-57150000:57155000	chr12-57397797:57402797	ZBTB39	NM_014830	-	chr12-57151104:57151894	CTCF_peak_10615	chr12:57151458-57151476	52	+
chr12-57395000:57400000	chr12-57150000:57155000	chr12-57397797:57402797	ZBTB39	NM_014830	-	chr12-57151104:57151894	CTCF_peak_10615	chr12:57151458-57151476	52	+
chr12-57395000:57400000	chr12-57230000:57235000	chr12-57397797:57402797	ZBTB39	NM_014830	-	chr12-57233473:57234282	CTCF_peak_10617	chr12:57233864-57233882	66.9	+
chr12-57395000:57400000	chr12-57230000:57235000	chr12-57397797:57402797	ZBTB39	NM_014830	-	chr12-57233473:57234282	CTCF_peak_10617	chr12:57233864-57233882	66.9	+
chr12-57395000:57400000	chr12-57230000:57235000	chr12-57397797:57402797	ZBTB39	NM_014830	-	chr12-57233473:57234282	CTCF_peak_10617	chr12:57233864-57233882	66.9	+
chr12-57395000:57400000	chr12-57455000:57460000	chr12-57397797:57402797	ZBTB39	NM_014830	-	chr12-57454665:57455328	CTCF_peak_10626	chr12:57454963-57454981	58.9	-
chr12-57395000:57400000	chr12-57455000:57460000	chr12-57397797:57402797	ZBTB39	NM_014830	-	chr12-57456236:57457138	CTCF_peak_10627	chr12:57456646-57456664	58.9	-
chr12-57395000:57400000	chr12-57455000:57460000	chr12-57397797:57402797	ZBTB39	NM_014830	-	chr12-57454665:57455328	CTCF_peak_10626	chr12:57454963-57454981	58.9	-
chr12-57395000:57400000	chr12-57455000:57460000	chr12-57397797:57402797	ZBTB39	NM_014830	-	chr12-57456236:57457138	CTCF_peak_10627	chr12:57456646-57456664	58.9	-
chr12-57395000:57400000	chr12-57455000:57460000	chr12-57397797:57402797	ZBTB39	NM_014830	-	chr12-57454665:57455328	CTCF_peak_10626	chr12:57454963-57454981	58.9	-
chr12-57395000:57400000	chr12-57455000:57460000	chr12-57397797:57402797	ZBTB39	NM_014830	-	chr12-57456236:57457138	CTCF_peak_10627	chr12:57456646-57456664	58.9	-
chr12-57480000:57485000	chr12-57460000:57465000	chr12-57480177:57485177	NAB2	NM_001330305	+	chr12-57462968:57463905	CTCF_peak_10628	chr12:57463392-57463410	46.4	+
chr12-57505000:57510000	chr12-57460000:57465000	chr12-57501589:57506589	STAT6	NM_001178079	-	chr12-57462968:57463905	CTCF_peak_10628	chr12:57463392-57463410	46.4	+
chr12-57505000:57510000	chr12-57460000:57465000	chr12-57502696:57507696	STAT6	NM_001178078	-	chr12-57462968:57463905	CTCF_peak_10628	chr12:57463392-57463410	46.4	+
chr12-57520000:57525000	chr12-57515000:57520000	chr12-57519782:57524782	LRP1	NM_002332	+	chr12-57517695:57518623	CTCF_peak_10634	chr12:57518226-57518244	74.1	+
chr12-57635000:57640000	chr12-57575000:57580000	chr12-57631975:57636975	NDUFA4L2	NM_020142	-	chr12-57576471:57577374	CTCF_peak_10638	chr12:57576921-57576939	50.9	-
chr12-57635000:57640000	chr12-57575000:57580000	chr12-57631975:57636975	NDUFA4L2	NM_020142	-	chr12-57576471:57577374	CTCF_peak_10638	chr12:57576921-57576939	50.9	-
chr12-57635000:57640000	chr12-57575000:57580000	chr12-57631975:57636975	NDUFA4L2	NM_020142	-	chr12-57576471:57577374	CTCF_peak_10638	chr12:57576921-57576939	50.9	-
chr12-57635000:57640000	chr12-57655000:57660000	chr12-57631975:57636975	NDUFA4L2	NM_020142	-	chr12-57657440:57657911	CTCF_peak_10644	chr12:57657715-57657733	67.7	+
chr12-57635000:57640000	chr12-57655000:57660000	chr12-57631975:57636975	NDUFA4L2	NM_020142	-	chr12-57657440:57657911	CTCF_peak_10644	chr12:57657715-57657733	67.7	+
chr12-57635000:57640000	chr12-57655000:57660000	chr12-57631975:57636975	NDUFA4L2	NM_020142	-	chr12-57657440:57657911	CTCF_peak_10644	chr12:57657715-57657733	67.7	+
chr12-57850000:57855000	chr12-57845000:57850000	chr12-57846574:57851574	INHBE	NM_031479	+	chr12-57846412:57847327	CTCF_peak_10648	chr12:57846864-57846882	53.8	-
chr12-57850000:57855000	chr12-57845000:57850000	chr12-57846574:57851574	INHBE	NM_031479	+	chr12-57849666:57850472	CTCF_peak_10649	chr12:57850093-57850111	64.2	-
chr12-64235000:64240000	chr12-64220000:64225000	chr12-64236033:64241033	SRGAP1	NM_001346201	+	chr12-64219619:64220257	CTCF_peak_10725	chr12:64219959-64219977	36.5	+
chr12-64235000:64240000	chr12-64230000:64235000	chr12-64236033:64241033	SRGAP1	NM_001346201	+	chr12-64232991:64233585	CTCF_peak_10726	chr12:64233344-64233362	59.6	+
chr12-64235000:64240000	chr12-64630000:64635000	chr12-64236033:64241033	SRGAP1	NM_001346201	+	chr12-64630256:64630744	CTCF_peak_10729	chr12:64630524-64630542	37.2	-
chr12-65000000:65005000	chr12-64940000:64945000	chr12-65001793:65006793	RASSF3	NM_178169	+	chr12-64943063:64944077	CTCF_peak_10734	chr12:64943540-64943558	64.8	+
chr12-72145000:72150000	chr12-72140000:72145000	chr12-72146143:72151143	RAB21	NM_014999	+	chr12-72140554:72141139	CTCF_peak_10856	chr12:72140944-72140962	41.8	-
chr12-102220000:102225000	chr12-102225000:102230000	chr12-102222145:102227145	GNPTAB	NM_024312	-	chr12-102224472:102225244	CTCF_peak_11235	chr12:102224755-102224773	72.8	-
chr12-102220000:102225000	chr12-102230000:102235000	chr12-102222145:102227145	GNPTAB	NM_024312	-	chr12-102233438:102234237	CTCF_peak_11236	chr12:102233718-102233736	71.4	-
chr12-107485000:107490000	chr12-107495000:107500000	chr12-107485135:107490135	CRY1	NM_004075	-	chr12-107498251:107498990	CTCF_peak_11330	chr12:107498677-107498695	61.3	-
chr12-108950000:108955000	chr12-109010000:109015000	chr12-108952665:108957665	SART3	NM_014706	-	chr12-109011699:109012529	CTCF_peak_11372	chr12:109012059-109012077	103	-
chr12-108955000:108960000	chr12-109010000:109015000	chr12-108952665:108957665	SART3	NM_014706	-	chr12-109011699:109012529	CTCF_peak_11372	chr12:109012059-109012077	103	-
chr12-110210000:110215000	chr12-109955000:109960000	chr12-110208792:110213792	FAM222A-AS1	NR_026661	-	chr12-109956357:109957117	CTCF_peak_11397	chr12:109956738-109956756	60.7	+
chr12-110210000:110215000	chr12-109955000:109960000	chr12-110208792:110213792	FAM222A-AS1	NR_026661	-	chr12-109956357:109957117	CTCF_peak_11397	chr12:109956738-109956756	60.7	+
chr12-110210000:110215000	chr12-110035000:110040000	chr12-110208792:110213792	FAM222A-AS1	NR_026661	-	chr12-110035315:110035991	CTCF_peak_11399	chr12:110035675-110035693	79.6	+
chr12-110210000:110215000	chr12-110035000:110040000	chr12-110208792:110213792	FAM222A-AS1	NR_026661	-	chr12-110035315:110035991	CTCF_peak_11399	chr12:110035675-110035693	79.6	+
chr12-110210000:110215000	chr12-110205000:110210000	chr12-110208792:110213792	FAM222A-AS1	NR_026661	-	chr12-110209834:110210951	CTCF_peak_11405	chr12:110210308-110210326	64.8	-
chr12-110210000:110215000	chr12-110205000:110210000	chr12-110208792:110213792	FAM222A-AS1	NR_026661	-	chr12-110209834:110210951	CTCF_peak_11405	chr12:110210308-110210326	64.8	-
chr12-110210000:110215000	chr12-110215000:110220000	chr12-110208792:110213792	FAM222A-AS1	NR_026661	-	chr12-110217364:110217678	CTCF_peak_11408	chr12:110217504-110217522	48.7	-
chr12-110210000:110215000	chr12-110215000:110220000	chr12-110208792:110213792	FAM222A-AS1	NR_026661	-	chr12-110217364:110217678	CTCF_peak_11408	chr12:110217504-110217522	48.7	-
chr12-110335000:110340000	chr12-110345000:110350000	chr12-110335579:110340579	TCHP	NM_001143852	+	chr12-110348421:110349380	CTCF_peak_11416	chr12:110348919-110348937	53.5	-
chr12-110885000:110890000	chr12-111040000:111045000	chr12-110885716:110890716	ARPC3	NM_001278556	-	chr12-111039643:111040575	CTCF_peak_11439	chr12:111040189-111040207	55.3	-
chr12-111370000:111375000	chr12-111365000:111370000	chr12-111371906:111376906	LINC01405	NR_036513	+	chr12-111369838:111370370	CTCF_peak_11450	chr12:111370067-111370085	44	+
chr12-111370000:111375000	chr12-111375000:111380000	chr12-111371906:111376906	LINC01405	NR_036513	+	chr12-111374732:111375454	CTCF_peak_11451	chr12:111375051-111375069	79.9	+
chr12-113620000:113625000	chr12-113610000:113615000	chr12-113620784:113625784	DDX54	NM_001111322	-	chr12-113611945:113612777	CTCF_peak_11502	chr12:113612360-113612378	62.3	-
chr12-113770000:113775000	chr12-113750000:113755000	chr12-113770473:113775473	SLC8B1	NM_001330466	-	chr12-113750101:113750757	CTCF_peak_11505	chr12:113750488-113750506	56.4	+
chr12-120905000:120910000	chr12-120900000:120905000	chr12-120905058:120910058	SRSF9	NM_003769	-	chr12-120904106:120904844	CTCF_peak_11677	chr12:120904530-120904548	66.3	-
chr12-120905000:120910000	chr12-120900000:120905000	chr12-120905160:120910160	DYNLL1	NM_001037494	+	chr12-120904106:120904844	CTCF_peak_11677	chr12:120904530-120904548	66.3	-
chr12-120930000:120935000	chr12-120890000:120895000	chr12-120931249:120936249	NRAV	NR_038854	-	chr12-120891650:120892226	CTCF_peak_11675	chr12:120892047-120892065	30.9	-
chr12-120930000:120935000	chr12-120890000:120895000	chr12-120931249:120936249	NRAV	NR_038854	-	chr12-120894817:120895411	CTCF_peak_11676	chr12:120895142-120895160	60.9	+
chr12-120930000:120935000	chr12-120890000:120895000	chr12-120931359:120936359	DYNLL1	NM_001037495	+	chr12-120891650:120892226	CTCF_peak_11675	chr12:120892047-120892065	30.9	-
chr12-120930000:120935000	chr12-120890000:120895000	chr12-120931359:120936359	DYNLL1	NM_001037495	+	chr12-120894817:120895411	CTCF_peak_11676	chr12:120895142-120895160	60.9	+
chr12-121020000:121025000	chr12-121150000:121155000	chr12-121016697:121021697	POP5	NM_015918	-	chr12-121151523:121152302	CTCF_peak_11690	chr12:121151879-121151897	62.1	-
chr12-121020000:121025000	chr12-121150000:121155000	chr12-121016701:121021701	POP5	NM_198202	-	chr12-121151523:121152302	CTCF_peak_11690	chr12:121151879-121151897	62.1	-
chr12-121120000:121125000	chr12-121080000:121085000	chr12-121123613:121128613	MLEC	NM_001303627	+	chr12-121084430:121085318	CTCF_peak_11687	chr12:121084906-121084924	70.6	+
chr12-121650000:121655000	chr12-121660000:121665000	chr12-121645164:121650164	P2RX4	NM_001256796	+	chr12-121661443:121661964	CTCF_peak_11708	chr12:121661642-121661660	40.1	-
chr12-122060000:122065000	chr12-121990000:121995000	chr12-122061955:122066955	ORAI1	NM_032790	+	chr12-121990517:121991061	CTCF_peak_11719	chr12:121990697-121990715	57.7	+
chr12-123315000:123320000	chr12-123275000:123280000	chr12-123317485:123322485	HIP1R	NM_001303097	+	chr12-123278112:123278770	CTCF_peak_11764	chr12:123278377-123278395	67.9	+
chr12-123380000:123385000	chr12-123365000:123370000	chr12-123378212:123383212	VPS37B	NM_024667	-	chr12-123365338:123365802	CTCF_peak_11769	chr12:123365481-123365499	52.2	+
chr13-21870000:21875000	chr13-22050000:22055000	chr13-21869764:21874764	MIPEPP3	NR_038939	+	chr13-22050922:22051754	CTCF_peak_11970	chr13:22051329-22051347	58.8	-
chr13-21870000:21875000	chr13-22050000:22055000	chr13-21869764:21874764	MIPEPP3	NR_038939	+	chr13-22052950:22053571	CTCF_peak_11971	chr13:22053249-22053267	58.6	-
chr13-28000000:28005000	chr13-27980000:27985000	chr13-27996181:28001181	GTF3A	NM_002097	+	chr13-27980325:27980921	CTCF_peak_12053	chr13:27980602-27980620	55.1	+
chr13-103495000:103500000	chr13-103500000:103505000	chr13-103495691:103500691	ERCC5	NM_000123	+	chr13-103499765:103500350	CTCF_peak_12618	chr13:103500068-103500086	36.2	-
chr14-21150000:21155000	chr14-21155000:21160000	chr14-21149836:21154836	ANG	NM_001145	+	chr14-21158865:21159729	CTCF_peak_12773	chr14:21159364-21159382	37.8	-
chr14-21150000:21155000	chr14-21155000:21160000	chr14-21154432:21159432	ANG	NM_001097577	+	chr14-21158865:21159729	CTCF_peak_12773	chr14:21159364-21159382	37.8	-
chr14-21150000:21155000	chr14-21155000:21160000	chr14-21154436:21159436	RNASE4	NM_194431	+	chr14-21158865:21159729	CTCF_peak_12773	chr14:21159364-21159382	37.8	-
chr14-21570000:21575000	chr14-21560000:21565000	chr14-21570363:21575363	ZNF219	NM_001102454	-	chr14-21560326:21561439	CTCF_peak_12793	chr14:21560792-21560810	67.4	+
chr14-21570000:21575000	chr14-21560000:21565000	chr14-21570363:21575363	ZNF219	NM_001102454	-	chr14-21560326:21561439	CTCF_peak_12793	chr14:21560792-21560810	67.4	+
chr14-21575000:21580000	chr14-21560000:21565000	chr14-21570363:21575363	ZNF219	NM_001102454	-	chr14-21560326:21561439	CTCF_peak_12793	chr14:21560792-21560810	67.4	+
chr14-23335000:23340000	chr14-23330000:23335000	chr14-23338426:23343426	LRP10	NM_001329226	+	chr14-23334687:23335179	CTCF_peak_12850	chr14:23334874-23334892	71.8	-
chr14-23540000:23545000	chr14-23545000:23550000	chr14-23538279:23543279	ACIN1	NM_001164816	-	chr14-23545979:23546573	CTCF_peak_12867	chr14:23546230-23546248	69.4	+
chr14-23765000:23770000	chr14-23760000:23765000	chr14-23769557:23774557	PPP1R3E	NM_001276318	-	chr14-23764135:23764796	CTCF_peak_12873	chr14:23764379-23764397	64.9	-
chr14-23935000:23940000	chr14-23925000:23930000	chr14-23936398:23941398	NGDN	NM_001042635	+	chr14-23926025:23926425	CTCF_peak_12880	chr14:23926274-23926292	52.1	-
chr14-23935000:23940000	chr14-23945000:23950000	chr14-23936398:23941398	NGDN	NM_001042635	+	chr14-23947349:23948019	CTCF_peak_12882	chr14:23947688-23947706	70.2	+
chr14-24025000:24030000	chr14-24030000:24035000	chr14-24027806:24032806	LOC102724814	NR_110555	+	chr14-24031795:24032326	CTCF_peak_12886	chr14:24032111-24032129	90.5	-
chr14-24035000:24040000	chr14-24030000:24035000	chr14-24034233:24039233	AP1G2	NM_001282475	-	chr14-24031795:24032326	CTCF_peak_12886	chr14:24032111-24032129	90.5	-
chr14-24035000:24040000	chr14-24030000:24035000	chr14-24034545:24039545	AP1G2	NM_001282474	-	chr14-24031795:24032326	CTCF_peak_12886	chr14:24032111-24032129	90.5	-
chr14-24895000:24900000	chr14-24905000:24910000	chr14-24896641:24901641	KHNYN	NM_001290257	+	chr14-24905733:24906479	CTCF_peak_12927	chr14:24906094-24906112	47	-
chr14-24900000:24905000	chr14-24795000:24800000	chr14-24896641:24901641	KHNYN	NM_001290257	+	chr14-24797220:24797550	CTCF_peak_12916	chr14:24797299-24797317	58.2	+
chr14-24900000:24905000	chr14-24820000:24825000	chr14-24896641:24901641	KHNYN	NM_001290257	+	chr14-24820650:24821141	CTCF_peak_12919	chr14:24820862-24820880	42.8	+
chr14-24900000:24905000	chr14-24905000:24910000	chr14-24896641:24901641	KHNYN	NM_001290257	+	chr14-24905733:24906479	CTCF_peak_12927	chr14:24906094-24906112	47	-
chr14-31675000:31680000	chr14-31755000:31760000	chr14-31674229:31679229	HECTD1	NM_015382	-	chr14-31755788:31756386	CTCF_peak_12948	chr14:31756108-31756126	38.8	+
chr14-35870000:35875000	chr14-35875000:35880000	chr14-35871460:35876460	NFKBIA	NM_020529	-	chr14-35875997:35876553	CTCF_peak_13000	chr14:35876307-35876325	58.9	-
chr14-51000000:51005000	chr14-51005000:51010000	chr14-50996876:51001876	MAP4K5	NM_006575	-	chr14-51009450:51010071	CTCF_peak_13115	chr14:51009769-51009787	60.5	+
chr14-51000000:51005000	chr14-51240000:51245000	chr14-50996876:51001876	MAP4K5	NM_006575	-	chr14-51240139:51240921	CTCF_peak_13119	chr14:51240490-51240508	48.3	-
chr14-51000000:51005000	chr14-51240000:51245000	chr14-50996876:51001876	MAP4K5	NM_006575	-	chr14-51244437:51245141	CTCF_peak_13120	chr14:51244795-51244813	89.3	-
chr14-73525000:73530000	chr14-73510000:73515000	chr14-73522721:73527721	RBM25	NM_021239	+	chr14-73509858:73510293	CTCF_peak_13498	chr14:73510019-73510037	45.2	+
chr14-74765000:74770000	chr14-74755000:74760000	chr14-74767267:74772267	ABCD4	NM_005050	-	chr14-74757013:74757467	CTCF_peak_13532	chr14:74757339-74757357	44.5	-
chr14-74960000:74965000	chr14-74965000:74970000	chr14-74957584:74962584	NPC2	NM_006432	-	chr14-74967716:74968505	CTCF_peak_13541	chr14:74968042-74968060	54.9	+
chr14-74960000:74965000	chr14-74965000:74970000	chr14-74957584:74962584	NPC2	NM_006432	-	chr14-74968772:74969395	CTCF_peak_13542	chr14:74969029-74969047	52.4	+
chr14-75080000:75085000	chr14-75075000:75080000	chr14-75076534:75081534	LTBP2	NM_000428	-	chr14-75075396:75076395	CTCF_peak_13547	chr14:75076016-75076034	64	+
chr14-75080000:75085000	chr14-75075000:75080000	chr14-75076534:75081534	LTBP2	NM_000428	-	chr14-75079020:75079642	CTCF_peak_13548	chr14:75079460-75079478	56.2	-
chr14-90865000:90870000	chr14-90980000:90985000	chr14-90860827:90865827	CALM1	NM_006888	+	chr14-90984818:90985863	CTCF_peak_13711	chr14:90985420-90985438	65.9	-
chr14-90865000:90870000	chr14-91160000:91165000	chr14-90860827:90865827	CALM1	NM_006888	+	chr14-91163703:91164555	CTCF_peak_13712	chr14:91164100-91164118	50.3	-
chr14-94495000:94500000	chr14-94500000:94505000	chr14-94490224:94495224	OTUB2	NM_023112	+	chr14-94502623:94503507	CTCF_peak_13791	chr14:94503181-94503199	49	-
chr14-102780000:102785000	chr14-102700000:102705000	chr14-102783135:102788135	ZNF839	NM_001267828	+	chr14-102701420:102702302	CTCF_peak_13952	chr14:102701814-102701832	60.1	+
chr14-102780000:102785000	chr14-102700000:102705000	chr14-102783588:102788588	ZNF839	NM_018335	+	chr14-102701420:102702302	CTCF_peak_13952	chr14:102701814-102701832	60.1	+
chr14-104600000:104605000	chr14-104595000:104600000	chr14-104602560:104607560	KIF26A	NM_015656	+	chr14-104596845:104597967	CTCF_peak_14014	chr14:104597464-104597482	75.3	-
chr14-105480000:105485000	chr14-105475000:105480000	chr14-105484925:105489925	CDCA4	NM_017955	-	chr14-105478451:105479005	CTCF_peak_14051	chr14:105478698-105478716	65.5	+
chr15-40545000:40550000	chr15-40565000:40570000	chr15-40542879:40547879	PAK6	NM_001276717	+	chr15-40564819:40565352	CTCF_peak_14305	chr15:40565055-40565073	55.3	-
chr15-40545000:40550000	chr15-40565000:40570000	chr15-40542879:40547879	PAK6	NM_001276717	+	chr15-40566304:40567620	CTCF_peak_14306	chr15:40567083-40567101	89.9	-
chr15-40615000:40620000	chr15-40610000:40615000	chr15-40613757:40618757	INAFM2	NM_001301268	+	chr15-40612844:40613732	CTCF_peak_14312	chr15:40613264-40613282	51.7	+
chr15-40630000:40635000	chr15-40610000:40615000	chr15-40630668:40635668	C15orf52	NM_207380	-	chr15-40612844:40613732	CTCF_peak_14312	chr15:40613264-40613282	51.7	+
chr15-40885000:40890000	chr15-40880000:40885000	chr15-40883947:40888947	KNL1	NM_144508	+	chr15-40881846:40882439	CTCF_peak_14325	chr15:40882149-40882167	56.7	+
chr15-41185000:41190000	chr15-41180000:41185000	chr15-41184128:41189128	VPS18	NM_020857	+	chr15-41183801:41184790	CTCF_peak_14338	chr15:41184221-41184239	50.8	-
chr15-43660000:43665000	chr15-43665000:43670000	chr15-43659758:43664758	ZSCAN29	NM_152455	-	chr15-43668077:43668832	CTCF_peak_14399	chr15:43668482-43668500	59.6	+
chr15-43660000:43665000	chr15-43665000:43670000	chr15-43660757:43665757	TUBGCP4	NM_001286414	+	chr15-43668077:43668832	CTCF_peak_14399	chr15:43668482-43668500	59.6	+
chr15-50645000:50650000	chr15-50650000:50655000	chr15-50643871:50648871	GABPB1-AS1	NR_024490	+	chr15-50650931:50651420	CTCF_peak_14497	chr15:50651217-50651235	49.2	+
chr15-76625000:76630000	chr15-76620000:76625000	chr15-76626565:76631565	ISL2	NM_145805	+	chr15-76622486:76622983	CTCF_peak_15042	chr15:76622824-76622842	58.7	-
chr15-77925000:77930000	chr15-77910000:77915000	chr15-77922369:77927369	LINGO1	NM_032808	-	chr15-77909757:77910299	CTCF_peak_15057	chr15:77910052-77910070	64.1	+
chr15-78420000:78425000	chr15-78400000:78405000	chr15-78421377:78426377	CIB2	NM_001271888	-	chr15-78400415:78401349	CTCF_peak_15081	chr15:78400853-78400871	83.6	-
chr15-89010000:89015000	chr15-89015000:89020000	chr15-89008133:89013133	MRPL46	NM_022163	-	chr15-89019583:89020325	CTCF_peak_15270	chr15:89019971-89019989	56.9	+
chr15-89010000:89015000	chr15-89015000:89020000	chr15-89008184:89013184	MRPS11	NM_001321970	+	chr15-89019583:89020325	CTCF_peak_15270	chr15:89019971-89019989	56.9	+
chr15-89010000:89015000	chr15-89020000:89025000	chr15-89008133:89013133	MRPL46	NM_022163	-	chr15-89019583:89020325	CTCF_peak_15270	chr15:89019971-89019989	56.9	+
chr15-89010000:89015000	chr15-89020000:89025000	chr15-89008184:89013184	MRPS11	NM_001321970	+	chr15-89019583:89020325	CTCF_peak_15270	chr15:89019971-89019989	56.9	+
chr15-89440000:89445000	chr15-89445000:89450000	chr15-89436357:89441357	HAPLN3	NM_001307952	-	chr15-89447539:89448613	CTCF_peak_15283	chr15:89448152-89448170	73	+
chr15-89450000:89455000	chr15-89445000:89450000	chr15-89453493:89458493	MFGE8	NM_001310321	-	chr15-89447539:89448613	CTCF_peak_15283	chr15:89448152-89448170	73	+
chr15-89450000:89455000	chr15-89445000:89450000	chr15-89453493:89458493	MFGE8	NM_001310321	-	chr15-89447539:89448613	CTCF_peak_15283	chr15:89448152-89448170	73	+
chr15-89450000:89455000	chr15-89445000:89450000	chr15-89454200:89459200	MFGE8	NM_001114614	-	chr15-89447539:89448613	CTCF_peak_15283	chr15:89448152-89448170	73	+
chr15-89450000:89455000	chr15-89445000:89450000	chr15-89454200:89459200	MFGE8	NM_001114614	-	chr15-89447539:89448613	CTCF_peak_15283	chr15:89448152-89448170	73	+
chr15-89450000:89455000	chr15-89560000:89565000	chr15-89453493:89458493	MFGE8	NM_001310321	-	chr15-89560383:89561466	CTCF_peak_15287	chr15:89560979-89560997	64	-
chr15-89450000:89455000	chr15-89560000:89565000	chr15-89453493:89458493	MFGE8	NM_001310321	-	chr15-89560383:89561466	CTCF_peak_15287	chr15:89560979-89560997	64	-
chr15-89450000:89455000	chr15-89560000:89565000	chr15-89454200:89459200	MFGE8	NM_001114614	-	chr15-89560383:89561466	CTCF_peak_15287	chr15:89560979-89560997	64	-
chr15-89450000:89455000	chr15-89560000:89565000	chr15-89454200:89459200	MFGE8	NM_001114614	-	chr15-89560383:89561466	CTCF_peak_15287	chr15:89560979-89560997	64	-
chr15-89455000:89460000	chr15-89460000:89465000	chr15-89453493:89458493	MFGE8	NM_001310321	-	chr15-89462050:89462511	CTCF_peak_15285	chr15:89462286-89462304	38.2	-
chr15-89455000:89460000	chr15-89460000:89465000	chr15-89454200:89459200	MFGE8	NM_001114614	-	chr15-89462050:89462511	CTCF_peak_15285	chr15:89462286-89462304	38.2	-
chr15-89455000:89460000	chr15-89560000:89565000	chr15-89453493:89458493	MFGE8	NM_001310321	-	chr15-89560383:89561466	CTCF_peak_15287	chr15:89560979-89560997	64	-
chr15-89455000:89460000	chr15-89560000:89565000	chr15-89454200:89459200	MFGE8	NM_001114614	-	chr15-89560383:89561466	CTCF_peak_15287	chr15:89560979-89560997	64	-
chr15-90295000:90300000	chr15-90300000:90305000	chr15-90292040:90297040	MESP1	NM_018670	-	chr15-90303742:90304699	CTCF_peak_15318	chr15:90304151-90304169	70.2	+
chr15-101830000:101835000	chr15-101825000:101830000	chr15-101832987:101837987	SNRPA1	NM_003090	-	chr15-101829119:101829659	CTCF_peak_15505	chr15:101829295-101829313	62	+
chr16-2095000:2100000	chr16-2105000:2110000	chr16-2095370:2100370	NTHL1	NM_001318193	-	chr16-2106097:2106608	CTCF_peak_15609	chr16:2106322-2106340	71.9	-
chr16-2095000:2100000	chr16-2105000:2110000	chr16-2095396:2100396	TSC2	NM_000548	+	chr16-2106097:2106608	CTCF_peak_15609	chr16:2106322-2106340	71.9	-
chr16-2095000:2100000	chr16-2105000:2110000	chr16-2095703:2100703	TSC2	NM_001318832	+	chr16-2106097:2106608	CTCF_peak_15609	chr16:2106322-2106340	71.9	-
chr16-2205000:2210000	chr16-2190000:2195000	chr16-2202606:2207606	SNORD60	NR_002736	-	chr16-2190451:2191195	CTCF_peak_15611	chr16:2190760-2190778	66.1	-
chr16-2205000:2210000	chr16-2190000:2195000	chr16-2202859:2207859	SNHG19	NR_132114	-	chr16-2190451:2191195	CTCF_peak_15611	chr16:2190760-2190778	66.1	-
chr16-2205000:2210000	chr16-2190000:2195000	chr16-2203299:2208299	TRAF7	NM_032271	+	chr16-2190451:2191195	CTCF_peak_15611	chr16:2190760-2190778	66.1	-
chr16-2905000:2910000	chr16-2900000:2905000	chr16-2905671:2910671	PRSS22	NM_022119	-	chr16-2904507:2905194	CTCF_peak_15645	chr16:2904890-2904908	64	+
chr16-3055000:3060000	chr16-3050000:3055000	chr16-3059957:3064957	CLDN9	NM_020982	+	chr16-3053489:3054263	CTCF_peak_15658	chr16:3053969-3053987	59.2	+
chr16-3075000:3080000	chr16-3050000:3055000	chr16-3071520:3076520	THOC6	NM_001142350	+	chr16-3053489:3054263	CTCF_peak_15658	chr16:3053969-3053987	59.2	+
chr16-3075000:3080000	chr16-3050000:3055000	chr16-3071787:3076787	HCFC1R1	NM_001002017	-	chr16-3053489:3054263	CTCF_peak_15658	chr16:3053969-3053987	59.2	+
chr16-3075000:3080000	chr16-3050000:3055000	chr16-3079982:3084982	LOC100128770	NR_047572	+	chr16-3053489:3054263	CTCF_peak_15658	chr16:3053969-3053987	59.2	+
chr16-4300000:4305000	chr16-4380000:4385000	chr16-4301290:4306290	LINC01569	NR_039999	-	chr16-4380221:4380842	CTCF_peak_15713	chr16:4380469-4380487	76.3	-
chr16-4320000:4325000	chr16-4380000:4385000	chr16-4320501:4325501	TFAP4	NM_003223	-	chr16-4380221:4380842	CTCF_peak_15713	chr16:4380469-4380487	76.3	-
chr16-4375000:4380000	chr16-4380000:4385000	chr16-4375841:4380841	GLIS2-AS1	NR_110901	-	chr16-4380221:4380842	CTCF_peak_15713	chr16:4380469-4380487	76.3	-
chr16-4375000:4380000	chr16-4380000:4385000	chr16-4379725:4384725	GLIS2	NM_032575	+	chr16-4380221:4380842	CTCF_peak_15713	chr16:4380469-4380487	76.3	-
chr16-11035000:11040000	chr16-11055000:11060000	chr16-11033757:11038757	DEXI	NM_014015	-	chr16-11057754:11058445	CTCF_peak_15797	chr16:11058047-11058065	59.9	+
chr16-11035000:11040000	chr16-11055000:11060000	chr16-11035845:11040845	CLEC16A	NM_001243403	+	chr16-11057754:11058445	CTCF_peak_15797	chr16:11058047-11058065	59.9	+
chr16-19120000:19125000	chr16-19095000:19100000	chr16-19122754:19127754	ITPRIPL2	NM_001034841	+	chr16-19097200:19098491	CTCF_peak_15956	chr16:19097965-19097983	68.5	+
chr16-19125000:19130000	chr16-19095000:19100000	chr16-19122754:19127754	ITPRIPL2	NM_001034841	+	chr16-19097200:19098491	CTCF_peak_15956	chr16:19097965-19097983	68.5	+
chr16-19175000:19180000	chr16-19095000:19100000	chr16-19176656:19181656	SYT17	NM_001330509	+	chr16-19097200:19098491	CTCF_peak_15956	chr16:19097965-19097983	68.5	+
chr16-19175000:19180000	chr16-19095000:19100000	chr16-19177035:19182035	SYT17	NM_016524	+	chr16-19097200:19098491	CTCF_peak_15956	chr16:19097965-19097983	68.5	+
chr16-19180000:19185000	chr16-19185000:19190000	chr16-19176656:19181656	SYT17	NM_001330509	+	chr16-19188259:19188998	CTCF_peak_15964	chr16:19188608-19188626	39.8	-
chr16-19180000:19185000	chr16-19185000:19190000	chr16-19177035:19182035	SYT17	NM_016524	+	chr16-19188259:19188998	CTCF_peak_15964	chr16:19188608-19188626	39.8	-
chr16-19420000:19425000	chr16-19095000:19100000	chr16-19419361:19424361	TMC5	NM_001308161	+	chr16-19097200:19098491	CTCF_peak_15956	chr16:19097965-19097983	68.5	+
chr16-19420000:19425000	chr16-19095000:19100000	chr16-19419361:19424361	TMC5	NM_001308161	+	chr16-19097200:19098491	CTCF_peak_15956	chr16:19097965-19097983	68.5	+
chr16-19420000:19425000	chr16-19095000:19100000	chr16-19419361:19424361	TMC5	NM_001308161	+	chr16-19097200:19098491	CTCF_peak_15956	chr16:19097965-19097983	68.5	+
chr16-19420000:19425000	chr16-19410000:19415000	chr16-19419361:19424361	TMC5	NM_001308161	+	chr16-19411933:19412570	CTCF_peak_15971	chr16:19412254-19412272	51.6	+
chr16-19420000:19425000	chr16-19410000:19415000	chr16-19419361:19424361	TMC5	NM_001308161	+	chr16-19411933:19412570	CTCF_peak_15971	chr16:19412254-19412272	51.6	+
chr16-19420000:19425000	chr16-19410000:19415000	chr16-19419361:19424361	TMC5	NM_001308161	+	chr16-19411933:19412570	CTCF_peak_15971	chr16:19412254-19412272	51.6	+
chr16-19895000:19900000	chr16-19570000:19575000	chr16-19893733:19898733	GPRC5B	NM_016235	-	chr16-19570527:19571112	CTCF_peak_15978	chr16:19570841-19570859	60.2	+
chr16-19895000:19900000	chr16-19570000:19575000	chr16-19893733:19898733	GPRC5B	NM_016235	-	chr16-19570527:19571112	CTCF_peak_15978	chr16:19570841-19570859	60.2	+
chr16-19895000:19900000	chr16-19595000:19600000	chr16-19893733:19898733	GPRC5B	NM_016235	-	chr16-19595080:19595473	CTCF_peak_15979	chr16:19595204-19595222	37.2	+
chr16-19895000:19900000	chr16-19595000:19600000	chr16-19893733:19898733	GPRC5B	NM_016235	-	chr16-19595080:19595473	CTCF_peak_15979	chr16:19595204-19595222	37.2	+
chr16-21310000:21315000	chr16-21200000:21205000	chr16-21311957:21316957	CRYM	NM_001888	-	chr16-21199643:21200382	CTCF_peak_16006	chr16:21200164-21200182	55.4	+
chr16-24545000:24550000	chr16-24525000:24530000	chr16-24548408:24553408	RBBP6	NM_006910	+	chr16-24528133:24528884	CTCF_peak_16070	chr16:24528506-24528524	70	+
chr16-29825000:29830000	chr16-29860000:29865000	chr16-29825028:29830028	PAGR1	NM_024516	+	chr16-29859733:29860487	CTCF_peak_16189	chr16:29860006-29860024	69.1	-
chr16-29825000:29830000	chr16-29860000:29865000	chr16-29829215:29834215	MVP	NM_005115	+	chr16-29859733:29860487	CTCF_peak_16189	chr16:29860006-29860024	69.1	-
chr16-29870000:29875000	chr16-29860000:29865000	chr16-29872109:29877109	CDIPT	NM_001286585	-	chr16-29859733:29860487	CTCF_peak_16189	chr16:29860006-29860024	69.1	-
chr16-29870000:29875000	chr16-29860000:29865000	chr16-29872504:29877504	CDIPT-AS1	NR_024370	+	chr16-29859733:29860487	CTCF_peak_16189	chr16:29860006-29860024	69.1	-
chr16-30135000:30140000	chr16-30150000:30155000	chr16-30132130:30137130	MAPK3	NM_001040056	-	chr16-30154356:30154933	CTCF_peak_16204	chr16:30154557-30154575	41.2	+
chr16-30935000:30940000	chr16-30945000:30950000	chr16-30931876:30936876	FBXL19	NM_001282351	+	chr16-30946417:30946919	CTCF_peak_16250	chr16:30946648-30946666	50	+
chr16-30935000:30940000	chr16-30945000:30950000	chr16-30932090:30937090	FBXL19-AS1	NR_024348	-	chr16-30946417:30946919	CTCF_peak_16250	chr16:30946648-30946666	50	+
chr16-30935000:30940000	chr16-30945000:30950000	chr16-30933396:30938396	FBXL19	NM_001099784	+	chr16-30946417:30946919	CTCF_peak_16250	chr16:30946648-30946666	50	+
chr16-31040000:31045000	chr16-31035000:31040000	chr16-31042312:31047312	STX4	NM_001272095	+	chr16-31037140:31037721	CTCF_peak_16258	chr16:31037387-31037405	46.2	+
chr16-31045000:31050000	chr16-31035000:31040000	chr16-31042312:31047312	STX4	NM_001272095	+	chr16-31037140:31037721	CTCF_peak_16258	chr16:31037387-31037405	46.2	+
chr16-31045000:31050000	chr16-31035000:31040000	chr16-31042312:31047312	STX4	NM_001272095	+	chr16-31037140:31037721	CTCF_peak_16258	chr16:31037387-31037405	46.2	+
chr16-56635000:56640000	chr16-56630000:56635000	chr16-56639978:56644978	MT2A	NM_005953	+	chr16-56634139:56634796	CTCF_peak_16431	chr16:56634494-56634512	62.3	-
chr16-56640000:56645000	chr16-56610000:56615000	chr16-56639978:56644978	MT2A	NM_005953	+	chr16-56610881:56611586	CTCF_peak_16430	chr16:56611119-56611137	60.5	+
chr16-56640000:56645000	chr16-56610000:56615000	chr16-56639978:56644978	MT2A	NM_005953	+	chr16-56610881:56611586	CTCF_peak_16430	chr16:56611119-56611137	60.5	+
chr16-56640000:56645000	chr16-56630000:56635000	chr16-56639978:56644978	MT2A	NM_005953	+	chr16-56634139:56634796	CTCF_peak_16431	chr16:56634494-56634512	62.3	-
chr16-56640000:56645000	chr16-56630000:56635000	chr16-56639978:56644978	MT2A	NM_005953	+	chr16-56634139:56634796	CTCF_peak_16431	chr16:56634494-56634512	62.3	-
chr16-57125000:57130000	chr16-57115000:57120000	chr16-57123955:57128955	CPNE2	NM_152727	+	chr16-57117891:57118744	CTCF_peak_16449	chr16:57118326-57118344	48.5	+
chr16-57125000:57130000	chr16-57115000:57120000	chr16-57123955:57128955	CPNE2	NM_152727	+	chr16-57117891:57118744	CTCF_peak_16449	chr16:57118326-57118344	48.5	+
chr16-57125000:57130000	chr16-57130000:57135000	chr16-57123955:57128955	CPNE2	NM_152727	+	chr16-57131995:57132565	CTCF_peak_16451	chr16:57132279-57132297	59	-
chr16-57125000:57130000	chr16-57130000:57135000	chr16-57123955:57128955	CPNE2	NM_152727	+	chr16-57131995:57132565	CTCF_peak_16451	chr16:57132279-57132297	59	-
chr16-58160000:58165000	chr16-58155000:58160000	chr16-58160796:58165796	CFAP20	NM_013242	-	chr16-58155724:58156296	CTCF_peak_16490	chr16:58155991-58156009	32.5	-
chr16-58160000:58165000	chr16-58155000:58160000	chr16-58160829:58165829	CFAP20	NR_136632	-	chr16-58155724:58156296	CTCF_peak_16490	chr16:58155991-58156009	32.5	-
chr16-66440000:66445000	chr16-66515000:66520000	chr16-66439927:66444927	LINC00920	NR_046242	+	chr16-66517305:66518253	CTCF_peak_16526	chr16:66517801-66517819	61	-
chr16-66960000:66965000	chr16-66940000:66945000	chr16-66956939:66961939	RRAD	NM_001128850	-	chr16-66943554:66944151	CTCF_peak_16549	chr16:66944037-66944055	34.9	-
chr16-66960000:66965000	chr16-66940000:66945000	chr16-66956939:66961939	RRAD	NM_001128850	-	chr16-66943554:66944151	CTCF_peak_16549	chr16:66944037-66944055	34.9	-
chr16-66960000:66965000	chr16-66955000:66960000	chr16-66956939:66961939	RRAD	NM_001128850	-	chr16-66958583:66959207	CTCF_peak_16550	chr16:66958930-66958948	59.8	-
chr16-66960000:66965000	chr16-66955000:66960000	chr16-66956939:66961939	RRAD	NM_001128850	-	chr16-66958583:66959207	CTCF_peak_16550	chr16:66958930-66958948	59.8	-
chr16-67280000:67285000	chr16-67290000:67295000	chr16-67280355:67285355	SLC9A5	NM_004594	+	chr16-67294454:67295268	CTCF_peak_16574	chr16:67294742-67294760	56.9	+
chr16-67310000:67315000	chr16-67290000:67295000	chr16-67309560:67314560	PLEKHG4	NM_001129727	+	chr16-67294454:67295268	CTCF_peak_16574	chr16:67294742-67294760	56.9	+
chr16-67310000:67315000	chr16-67290000:67295000	chr16-67310550:67315550	PLEKHG4	NM_001129728	+	chr16-67294454:67295268	CTCF_peak_16574	chr16:67294742-67294760	56.9	+
chr16-67905000:67910000	chr16-67960000:67965000	chr16-67904426:67909426	EDC4	NM_014329	+	chr16-67961954:67962993	CTCF_peak_16606	chr16:67962554-67962572	59.7	-
chr16-68875000:68880000	chr16-68880000:68885000	chr16-68875009:68880009	TANGO6	NM_024562	+	chr16-68881094:68881671	CTCF_peak_16646	chr16:68881339-68881357	66.9	+
chr16-71915000:71920000	chr16-71995000:72000000	chr16-71911879:71916879	ZNF821	NM_001318239	-	chr16-71995269:71995829	CTCF_peak_16744	chr16:71995511-71995529	67.6	-
chr16-72125000:72130000	chr16-72130000:72135000	chr16-72125039:72130039	TXNL4B	NM_017853	-	chr16-72133187:72133690	CTCF_peak_16747	chr16:72133384-72133402	56.8	-
chr16-72125000:72130000	chr16-72130000:72135000	chr16-72125050:72130050	TXNL4B	NM_001324354	-	chr16-72133187:72133690	CTCF_peak_16747	chr16:72133384-72133402	56.8	-
chr16-72125000:72130000	chr16-72130000:72135000	chr16-72125115:72130115	DHX38	NM_014003	+	chr16-72133187:72133690	CTCF_peak_16747	chr16:72133384-72133402	56.8	-
chr16-72125000:72130000	chr16-72130000:72135000	chr16-72125715:72130715	TXNL4B	NM_001142318	-	chr16-72133187:72133690	CTCF_peak_16747	chr16:72133384-72133402	56.8	-
chr16-75495000:75500000	chr16-75505000:75510000	chr16-75496135:75501135	TMEM170A	NM_001304996	-	chr16-75505403:75506329	CTCF_peak_16811	chr16:75505844-75505862	57.8	+
chr16-83985000:83990000	chr16-84095000:84100000	chr16-83984327:83989327	OSGIN1	NM_182981	+	chr16-84096126:84096923	CTCF_peak_16933	chr16:84096526-84096544	75.5	-
chr16-83985000:83990000	chr16-84095000:84100000	chr16-83984327:83989327	OSGIN1	NM_182981	+	chr16-84099005:84099858	CTCF_peak_16934	chr16:84099322-84099340	54.9	-
chr16-84535000:84540000	chr16-84545000:84550000	chr16-84535788:84540788	TLDC1	NM_020947	-	chr16-84544708:84545707	CTCF_peak_16953	chr16:84545119-84545137	84.8	+
chr16-84540000:84545000	chr16-84545000:84550000	chr16-84535788:84540788	TLDC1	NM_020947	-	chr16-84544708:84545707	CTCF_peak_16953	chr16:84545119-84545137	84.8	+
chr16-88725000:88730000	chr16-88735000:88740000	chr16-88727057:88732057	MVD	NM_002461	-	chr16-88739072:88739601	CTCF_peak_17121	chr16:88739278-88739296	37	-
chr16-88750000:88755000	chr16-88745000:88750000	chr16-88750382:88755382	SNAI3	NM_178310	-	chr16-88747344:88748010	CTCF_peak_17122	chr16:88747661-88747679	64.6	+
chr16-89790000:89795000	chr16-89815000:89820000	chr16-89785450:89790450	ZNF276	NR_110129	+	chr16-89819098:89819337	CTCF_peak_17172	chr16:89819156-89819174	58.2	+
chr16-89790000:89795000	chr16-89815000:89820000	chr16-89785452:89790452	ZNF276	NM_001113525	+	chr16-89819098:89819337	CTCF_peak_17172	chr16:89819156-89819174	58.2	+
chr16-89790000:89795000	chr16-89925000:89930000	chr16-89785450:89790450	ZNF276	NR_110129	+	chr16-89926952:89927863	CTCF_peak_17175	chr16:89927396-89927414	50.6	-
chr16-89790000:89795000	chr16-89925000:89930000	chr16-89785452:89790452	ZNF276	NM_001113525	+	chr16-89926952:89927863	CTCF_peak_17175	chr16:89927396-89927414	50.6	-
chr17-1930000:1935000	chr17-1810000:1815000	chr17-1926139:1931139	RTN4RL1	NM_178568	-	chr17-1811779:1812591	CTCF_peak_17243	chr17:1812197-1812215	66.5	+
chr17-1930000:1935000	chr17-1810000:1815000	chr17-1930906:1935906	DPH1	NM_001346574	+	chr17-1811779:1812591	CTCF_peak_17243	chr17:1812197-1812215	66.5	+
chr17-3625000:3630000	chr17-3640000:3645000	chr17-3624697:3629697	GSG2	NM_031965	+	chr17-3640783:3641522	CTCF_peak_17293	chr17:3641157-3641175	61.9	+
chr17-4460000:4465000	chr17-4465000:4470000	chr17-4456181:4461181	MYBBP1A	NM_001105538	-	chr17-4468602:4469384	CTCF_peak_17319	chr17:4469025-4469043	44.5	+
chr17-4460000:4465000	chr17-4465000:4470000	chr17-4456181:4461181	MYBBP1A	NM_001105538	-	chr17-4469846:4470589	CTCF_peak_17320	chr17:4470171-4470189	69.9	+
chr17-4865000:4870000	chr17-4860000:4865000	chr17-4868632:4873632	SPAG7	NM_004890	-	chr17-4860007:4860416	CTCF_peak_17336	chr17:4860134-4860152	60.5	-
chr17-4870000:4875000	chr17-4860000:4865000	chr17-4868632:4873632	SPAG7	NM_004890	-	chr17-4860007:4860416	CTCF_peak_17336	chr17:4860134-4860152	60.5	-
chr17-4870000:4875000	chr17-4860000:4865000	chr17-4868632:4873632	SPAG7	NM_004890	-	chr17-4860007:4860416	CTCF_peak_17336	chr17:4860134-4860152	60.5	-
chr17-4870000:4875000	chr17-4860000:4865000	chr17-4870566:4875566	MIR6864	NR_106924	-	chr17-4860007:4860416	CTCF_peak_17336	chr17:4860134-4860152	60.5	-
chr17-4870000:4875000	chr17-4860000:4865000	chr17-4870566:4875566	MIR6864	NR_106924	-	chr17-4860007:4860416	CTCF_peak_17336	chr17:4860134-4860152	60.5	-
chr17-4870000:4875000	chr17-4860000:4865000	chr17-4870945:4875945	MIR6865	NR_106925	-	chr17-4860007:4860416	CTCF_peak_17336	chr17:4860134-4860152	60.5	-
chr17-4870000:4875000	chr17-4860000:4865000	chr17-4870945:4875945	MIR6865	NR_106925	-	chr17-4860007:4860416	CTCF_peak_17336	chr17:4860134-4860152	60.5	-
chr17-4870000:4875000	chr17-4880000:4885000	chr17-4868632:4873632	SPAG7	NM_004890	-	chr17-4883837:4884512	CTCF_peak_17338	chr17:4884040-4884058	49.4	+
chr17-4870000:4875000	chr17-4880000:4885000	chr17-4868632:4873632	SPAG7	NM_004890	-	chr17-4883837:4884512	CTCF_peak_17338	chr17:4884040-4884058	49.4	+
chr17-4870000:4875000	chr17-4880000:4885000	chr17-4870566:4875566	MIR6864	NR_106924	-	chr17-4883837:4884512	CTCF_peak_17338	chr17:4884040-4884058	49.4	+
chr17-4870000:4875000	chr17-4880000:4885000	chr17-4870566:4875566	MIR6864	NR_106924	-	chr17-4883837:4884512	CTCF_peak_17338	chr17:4884040-4884058	49.4	+
chr17-4870000:4875000	chr17-4880000:4885000	chr17-4870945:4875945	MIR6865	NR_106925	-	chr17-4883837:4884512	CTCF_peak_17338	chr17:4884040-4884058	49.4	+
chr17-4870000:4875000	chr17-4880000:4885000	chr17-4870945:4875945	MIR6865	NR_106925	-	chr17-4883837:4884512	CTCF_peak_17338	chr17:4884040-4884058	49.4	+
chr17-4885000:4890000	chr17-4880000:4885000	chr17-4888460:4893460	CAMTA2	NM_001171166	-	chr17-4883837:4884512	CTCF_peak_17338	chr17:4884040-4884058	49.4	+
chr17-5095000:5100000	chr17-5100000:5105000	chr17-5092879:5097879	LOC100130950	NR_034082	+	chr17-5100185:5100665	CTCF_peak_17344	chr17:5100434-5100452	67.6	+
chr17-7470000:7475000	chr17-7535000:7540000	chr17-7473524:7478524	EIF4A1	NM_001204510	+	chr17-7535598:7536318	CTCF_peak_17421	chr17:7535947-7535965	75.2	+
chr17-7470000:7475000	chr17-7535000:7540000	chr17-7473524:7478524	EIF4A1	NM_001204510	+	chr17-7537586:7538278	CTCF_peak_17422	chr17:7537842-7537860	45.4	+
chr17-7755000:7760000	chr17-7725000:7730000	chr17-7758709:7763709	NAA38	NM_001320924	-	chr17-7725811:7726598	CTCF_peak_17430	chr17:7726199-7726217	80.5	+
chr17-7755000:7760000	chr17-7725000:7730000	chr17-7758709:7763709	NAA38	NM_001320924	-	chr17-7728456:7729063	CTCF_peak_17431	chr17:7728776-7728794	46.7	+
chr17-7760000:7765000	chr17-7765000:7770000	chr17-7758709:7763709	NAA38	NM_001320924	-	chr17-7765879:7766521	CTCF_peak_17436	chr17:7766140-7766158	72.5	+
chr17-7760000:7765000	chr17-7765000:7770000	chr17-7758709:7763709	NAA38	NM_001320924	-	chr17-7765879:7766521	CTCF_peak_17436	chr17:7766140-7766158	72.5	+
chr17-7760000:7765000	chr17-7800000:7805000	chr17-7758709:7763709	NAA38	NM_001320924	-	chr17-7800983:7801632	CTCF_peak_17438	chr17:7801511-7801529	33.2	-
chr17-7760000:7765000	chr17-7800000:7805000	chr17-7758709:7763709	NAA38	NM_001320924	-	chr17-7800983:7801632	CTCF_peak_17438	chr17:7801511-7801529	33.2	-
chr17-7790000:7795000	chr17-7800000:7805000	chr17-7785623:7790623	CHD3	NM_001005271	+	chr17-7800983:7801632	CTCF_peak_17438	chr17:7801511-7801529	33.2	-
chr17-7790000:7795000	chr17-7800000:7805000	chr17-7786206:7791206	NAA38	NM_001330111	-	chr17-7800983:7801632	CTCF_peak_17438	chr17:7801511-7801529	33.2	-
chr17-8020000:8025000	chr17-7960000:7965000	chr17-8019360:8024360	ALOXE3	NM_021628	-	chr17-7960708:7961638	CTCF_peak_17449	chr17:7961165-7961183	45.9	-
chr17-8020000:8025000	chr17-7960000:7965000	chr17-8019360:8024360	ALOXE3	NM_021628	-	chr17-7963350:7964117	CTCF_peak_17450	chr17:7963702-7963720	37.6	+
chr17-8020000:8025000	chr17-7960000:7965000	chr17-8019360:8024360	ALOXE3	NM_021628	-	chr17-7960708:7961638	CTCF_peak_17449	chr17:7961165-7961183	45.9	-
chr17-8020000:8025000	chr17-7960000:7965000	chr17-8019360:8024360	ALOXE3	NM_021628	-	chr17-7963350:7964117	CTCF_peak_17450	chr17:7963702-7963720	37.6	+
chr17-8020000:8025000	chr17-7960000:7965000	chr17-8019360:8024360	ALOXE3	NM_021628	-	chr17-7960708:7961638	CTCF_peak_17449	chr17:7961165-7961183	45.9	-
chr17-8020000:8025000	chr17-7960000:7965000	chr17-8019360:8024360	ALOXE3	NM_021628	-	chr17-7963350:7964117	CTCF_peak_17450	chr17:7963702-7963720	37.6	+
chr17-8020000:8025000	chr17-7960000:7965000	chr17-8019360:8024360	ALOXE3	NM_021628	-	chr17-7960708:7961638	CTCF_peak_17449	chr17:7961165-7961183	45.9	-
chr17-8020000:8025000	chr17-7960000:7965000	chr17-8019360:8024360	ALOXE3	NM_021628	-	chr17-7963350:7964117	CTCF_peak_17450	chr17:7963702-7963720	37.6	+
chr17-8020000:8025000	chr17-7975000:7980000	chr17-8019360:8024360	ALOXE3	NM_021628	-	chr17-7976810:7977562	CTCF_peak_17451	chr17:7977128-7977146	67.5	+
chr17-8020000:8025000	chr17-7975000:7980000	chr17-8019360:8024360	ALOXE3	NM_021628	-	chr17-7976810:7977562	CTCF_peak_17451	chr17:7977128-7977146	67.5	+
chr17-8020000:8025000	chr17-7975000:7980000	chr17-8019360:8024360	ALOXE3	NM_021628	-	chr17-7976810:7977562	CTCF_peak_17451	chr17:7977128-7977146	67.5	+
chr17-8020000:8025000	chr17-7975000:7980000	chr17-8019360:8024360	ALOXE3	NM_021628	-	chr17-7976810:7977562	CTCF_peak_17451	chr17:7977128-7977146	67.5	+
chr17-8020000:8025000	chr17-7995000:8000000	chr17-8019360:8024360	ALOXE3	NM_021628	-	chr17-7997005:7997841	CTCF_peak_17453	chr17:7997336-7997354	87.8	+
chr17-8020000:8025000	chr17-7995000:8000000	chr17-8019360:8024360	ALOXE3	NM_021628	-	chr17-7997005:7997841	CTCF_peak_17453	chr17:7997336-7997354	87.8	+
chr17-8020000:8025000	chr17-7995000:8000000	chr17-8019360:8024360	ALOXE3	NM_021628	-	chr17-7997005:7997841	CTCF_peak_17453	chr17:7997336-7997354	87.8	+
chr17-8020000:8025000	chr17-7995000:8000000	chr17-8019360:8024360	ALOXE3	NM_021628	-	chr17-7997005:7997841	CTCF_peak_17453	chr17:7997336-7997354	87.8	+
chr17-8020000:8025000	chr17-8010000:8015000	chr17-8019360:8024360	ALOXE3	NM_021628	-	chr17-8013258:8014099	CTCF_peak_17454	chr17:8013721-8013739	68.5	-
chr17-8020000:8025000	chr17-8010000:8015000	chr17-8019360:8024360	ALOXE3	NM_021628	-	chr17-8013258:8014099	CTCF_peak_17454	chr17:8013721-8013739	68.5	-
chr17-8020000:8025000	chr17-8010000:8015000	chr17-8019360:8024360	ALOXE3	NM_021628	-	chr17-8013258:8014099	CTCF_peak_17454	chr17:8013721-8013739	68.5	-
chr17-8020000:8025000	chr17-8010000:8015000	chr17-8019360:8024360	ALOXE3	NM_021628	-	chr17-8013258:8014099	CTCF_peak_17454	chr17:8013721-8013739	68.5	-
chr17-8090000:8095000	chr17-8200000:8205000	chr17-8091064:8096064	BORCS6	NM_017622	-	chr17-8203720:8204585	CTCF_peak_17468	chr17:8204138-8204156	51.1	-
chr17-15900000:15905000	chr17-15730000:15735000	chr17-15900194:15905194	TTC19	NM_001271420	+	chr17-15731738:15732826	CTCF_peak_17580	chr17:15732213-15732231	63.5	+
chr17-15900000:15905000	chr17-15730000:15735000	chr17-15900506:15905506	ZSWIM7	NM_001042697	-	chr17-15731738:15732826	CTCF_peak_17580	chr17:15732213-15732231	63.5	+
chr17-15900000:15905000	chr17-15915000:15920000	chr17-15900194:15905194	TTC19	NM_001271420	+	chr17-15917222:15917650	CTCF_peak_17588	chr17:15917378-15917396	35.1	-
chr17-15900000:15905000	chr17-15915000:15920000	chr17-15900506:15905506	ZSWIM7	NM_001042697	-	chr17-15917222:15917650	CTCF_peak_17588	chr17:15917378-15917396	35.1	-
chr17-17715000:17720000	chr17-17790000:17795000	chr17-17714359:17719359	MIR6777	NR_106835	-	chr17-17794084:17794972	CTCF_peak_17648	chr17:17794505-17794523	65.9	+
chr17-17715000:17720000	chr17-17790000:17795000	chr17-17714745:17719745	MIR33B	NR_030361	-	chr17-17794084:17794972	CTCF_peak_17648	chr17:17794505-17794523	65.9	+
chr17-17990000:17995000	chr17-17995000:18000000	chr17-17988681:17993681	DRG2	NM_001330144	+	chr17-17997302:17997709	CTCF_peak_17657	chr17:17997467-17997485	68.1	+
chr17-18080000:18085000	chr17-18070000:18075000	chr17-18084367:18089367	ALKBH5	NM_017758	+	chr17-18070235:18070579	CTCF_peak_17663	chr17:18070400-18070418	50.8	+
chr17-18215000:18220000	chr17-18220000:18225000	chr17-18216094:18221094	SMCR8	NM_144775	+	chr17-18223115:18223645	CTCF_peak_17670	chr17:18223329-18223347	50.7	+
chr17-18215000:18220000	chr17-18220000:18225000	chr17-18216094:18221094	SMCR8	NM_144775	+	chr17-18224539:18225124	CTCF_peak_17671	chr17:18224704-18224722	40.1	+
chr17-18685000:18690000	chr17-18690000:18695000	chr17-18682127:18687127	TVP23B	NM_001316919	+	chr17-18694516:18695317	CTCF_peak_17685	chr17:18694911-18694929	57.8	-
chr17-18685000:18690000	chr17-18690000:18695000	chr17-18689848:18694848	TVP23B	NM_001316920	+	chr17-18694516:18695317	CTCF_peak_17685	chr17:18694911-18694929	57.8	-
chr17-21025000:21030000	chr17-21020000:21025000	chr17-21027741:21032741	DHRS7B	NM_015510	+	chr17-21022732:21023286	CTCF_peak_17751	chr17:21023128-21023146	42.7	+
chr17-21185000:21190000	chr17-21180000:21185000	chr17-21188848:21193848	MAP2K3	NM_002756	+	chr17-21183038:21183917	CTCF_peak_17755	chr17:21183481-21183499	74.6	+
chr17-26970000:26975000	chr17-27000000:27005000	chr17-26969677:26974677	KIAA0100	NM_001321560	-	chr17-27002823:27003455	CTCF_peak_17816	chr17:27003160-27003178	56.1	-
chr17-27230000:27235000	chr17-27240000:27245000	chr17-27227589:27232589	DHRS13	NM_144683	-	chr17-27243358:27243818	CTCF_peak_17829	chr17:27243536-27243554	63.7	-
chr17-27280000:27285000	chr17-27290000:27295000	chr17-27276008:27281008	PHF12	NM_001033561	-	chr17-27292469:27293114	CTCF_peak_17832	chr17:27292790-27292808	49.2	+
chr17-30770000:30775000	chr17-30785000:30790000	chr17-30768981:30773981	PSMD11	NM_001270482	+	chr17-30788651:30789823	CTCF_peak_17928	chr17:30788923-30788941	72.1	+
chr17-33305000:33310000	chr17-33325000:33330000	chr17-33305017:33310017	LIG3	NM_002311	+	chr17-33324964:33325784	CTCF_peak_17957	chr17:33325385-33325403	69.1	+
chr17-33445000:33450000	chr17-33320000:33325000	chr17-33446131:33451131	FNDC8	NM_017559	+	chr17-33324964:33325784	CTCF_peak_17957	chr17:33325385-33325403	69.1	+
chr17-33445000:33450000	chr17-33325000:33330000	chr17-33446131:33451131	FNDC8	NM_017559	+	chr17-33324964:33325784	CTCF_peak_17957	chr17:33325385-33325403	69.1	+
chr17-33445000:33450000	chr17-33440000:33445000	chr17-33446131:33451131	FNDC8	NM_017559	+	chr17-33444738:33445602	CTCF_peak_17960	chr17:33445225-33445243	52.2	-
chr17-34135000:34140000	chr17-34130000:34135000	chr17-34133959:34138959	TAF15	NM_003487	+	chr17-34131323:34132493	CTCF_peak_17974	chr17:34131865-34131883	50.9	-
chr17-36825000:36830000	chr17-36820000:36825000	chr17-36828687:36833687	EPOP	NM_001130677	-	chr17-36819095:36820162	CTCF_peak_18045	chr17:36819521-36819539	48.8	-
chr17-36825000:36830000	chr17-36820000:36825000	chr17-36828687:36833687	EPOP	NM_001130677	-	chr17-36823513:36824425	CTCF_peak_18046	chr17:36823959-36823977	48.8	-
chr17-36825000:36830000	chr17-36820000:36825000	chr17-36828687:36833687	EPOP	NM_001130677	-	chr17-36819095:36820162	CTCF_peak_18045	chr17:36819521-36819539	48.8	-
chr17-36825000:36830000	chr17-36820000:36825000	chr17-36828687:36833687	EPOP	NM_001130677	-	chr17-36823513:36824425	CTCF_peak_18046	chr17:36823959-36823977	48.8	-
chr17-37355000:37360000	chr17-37360000:37365000	chr17-37351456:37356456	CACNB1	NM_000723	-	chr17-37363021:37363920	CTCF_peak_18072	chr17:37363390-37363408	56.8	+
chr17-37355000:37360000	chr17-37360000:37365000	chr17-37354036:37359036	RPL19	NM_000981	+	chr17-37363021:37363920	CTCF_peak_18072	chr17:37363390-37363408	56.8	+
chr17-37355000:37360000	chr17-37360000:37365000	chr17-37354076:37359076	RPL19	NM_001330200	+	chr17-37363021:37363920	CTCF_peak_18072	chr17:37363390-37363408	56.8	+
chr17-37795000:37800000	chr17-37810000:37815000	chr17-37790833:37795833	STARD3	NM_001165937	+	chr17-37809995:37810742	CTCF_peak_18088	chr17:37810286-37810304	75.1	-
chr17-37845000:37850000	chr17-37875000:37880000	chr17-37841837:37846837	ERBB2	NM_001005862	+	chr17-37874874:37875429	CTCF_peak_18096	chr17:37875122-37875140	54.8	-
chr17-37885000:37890000	chr17-37870000:37875000	chr17-37884316:37889316	MIEN1	NM_001330206	-	chr17-37874874:37875429	CTCF_peak_18096	chr17:37875122-37875140	54.8	-
chr17-37885000:37890000	chr17-37875000:37880000	chr17-37884316:37889316	MIEN1	NM_001330206	-	chr17-37874874:37875429	CTCF_peak_18096	chr17:37875122-37875140	54.8	-
chr17-38180000:38185000	chr17-38170000:38175000	chr17-38180162:38185162	MIR6884	NR_106944	-	chr17-38169760:38170448	CTCF_peak_18107	chr17:38170151-38170169	70.9	+
chr17-38180000:38185000	chr17-38170000:38175000	chr17-38181398:38186398	SNORD124	NR_102369	-	chr17-38169760:38170448	CTCF_peak_18107	chr17:38170151-38170169	70.9	+
chr17-38350000:38355000	chr17-38355000:38360000	chr17-38347349:38352349	MIR6867	NR_106927	+	chr17-38357982:38358597	CTCF_peak_18122	chr17:38358223-38358241	56.3	+
chr17-38515000:38520000	chr17-38510000:38515000	chr17-38518445:38523445	GJD3	NM_152219	-	chr17-38511013:38511851	CTCF_peak_18130	chr17:38511440-38511458	56.9	-
chr17-38515000:38520000	chr17-38510000:38515000	chr17-38518445:38523445	GJD3	NM_152219	-	chr17-38514558:38515389	CTCF_peak_18131	chr17:38514905-38514923	83.2	+
chr17-38520000:38525000	chr17-38555000:38560000	chr17-38518445:38523445	GJD3	NM_152219	-	chr17-38555163:38555930	CTCF_peak_18133	chr17:38555557-38555575	71.5	+
chr17-38520000:38525000	chr17-38590000:38595000	chr17-38518445:38523445	GJD3	NM_152219	-	chr17-38589853:38590308	CTCF_peak_18137	chr17:38590090-38590108	40.9	-
chr17-39840000:39845000	chr17-39815000:39820000	chr17-39842627:39847627	EIF1	NM_005801	+	chr17-39818524:39819964	CTCF_peak_18181	chr17:39819128-39819146	78	-
chr17-39845000:39850000	chr17-39850000:39855000	chr17-39842627:39847627	EIF1	NM_005801	+	chr17-39852162:39852688	CTCF_peak_18188	chr17:39852397-39852415	79.6	-
chr17-40270000:40275000	chr17-40265000:40270000	chr17-40270882:40275882	KAT2A	NM_021078	-	chr17-40268576:40269338	CTCF_peak_18216	chr17:40268904-40268922	61.5	-
chr17-40575000:40580000	chr17-40580000:40585000	chr17-40572838:40577838	PTRF	NM_012232	-	chr17-40580095:40581038	CTCF_peak_18233	chr17:40580594-40580612	46.9	+
chr17-40760000:40765000	chr17-40770000:40775000	chr17-40758858:40763858	TUBG1	NM_001070	+	chr17-40770305:40771198	CTCF_peak_18249	chr17:40770749-40770767	56.3	+
[truncated: 1,127 more rows]

## Sheet: K562
Promoter Anchor	Enhancer Anchor	TSS	GeneName	Refseq ID	Gene Orientation	Enhancer CTCF peaks	Peak ID	Top CTCF motif	JASPAR Score	Motif Orientation
[truncated: 3,062 more rows]
